# Supplementary material for: Implication of Terminal Residues at Protein-Protein and Protein-DNA Interfaces
Source: PLoS One. 2016 Sep 9;11(9):e0162143. doi: 10.1371/journal.pone.0162143 (PMC5017611; doi:10.1371/journal.pone.0162143)
Supplement: S2 File — (TXT) [file pone.0162143.s002.txt]

# Supp file for IMPLICATION OF TERMINAL RESIDUES AT PROTEIN-PROTEIN AND PROTEIN-DNA INTERFACES
# Olivier MF Martin, Loïc Etheve, Guillaume Launay, Juliette Martin
# 
# id: arbitrary string
# pdbid: PDB id
# ie_chain: chain name in the InterEvol file
# ie_complex: od of the complex in InterEvol
# side : Nt for N-terminal residue, Ct for Cterminal residue
# missing : True if the residue is missing in the structure,False otherwise
# tag: True if the residue is linked to a tag peptide, False otherwise
# pdb_num : residue number in the original PDB file
# ie_num : residue number in the InterEvol file
# rasam : relative accessible surface area in the monomer
# rasac : relative accessible surface are in the complex
# drsa : difference rasam - rasac
# levy : classification in the regions defined by Levy
id,pdbid,ie_chain,ie_complex,side,missing,tag,pdb_num,ie_num,rasam,rasac,drasa,levy
1A,1MJU,A,A:B,Nt,False,False,1,1,97.7,75.1,22.6,rim
1A,1MJU,A,A:B,Ct,False,False,214,219,131.6,56.7,74.9,rim
1A,1MJU,B,A:B,Nt,False,False,2,2,40.6,40.6,0.0,surface
1A,1MJU,B,A:B,Ct,True,False,239,NA,NA,NA,NA,NA
2A,1K5N,A,A:B,Nt,False,False,1,1,92.3,92.3,0.0,surface
2A,1K5N,A,A:B,Ct,False,False,276,276,103.4,103.4,0.0,surface
2A,1K5N,B,A:B,Nt,False,False,0,1,116.0,74.7,41.3,rim
2A,1K5N,B,A:B,Ct,False,False,99,100,88.8,44.4,44.4,rim
3A,3C5J,A,A:B,Nt,True,False,1,NA,NA,NA,NA,NA
3A,3C5J,A,A:B,Ct,True,False,181,NA,NA,NA,NA,NA
3A,3C5J,B,A:B,Nt,True,False,1,NA,NA,NA,NA,NA
3A,3C5J,B,A:B,Ct,False,False,190,182,37.7,37.7,0.0,surface
14R,2VQE,R,R:F,Nt,True,False,1,NA,NA,NA,NA,NA
14R,2VQE,R,R:F,Ct,False,False,88,73,116.0,116.0,0.0,surface
14R,2VQE,F,R:F,Nt,False,False,1,1,65.4,65.4,0.0,surface
14R,2VQE,F,R:F,Ct,False,False,101,101,118.0,101.5,16.5,rim
15B,2VQE,H,B:H,Nt,False,False,1,1,120.4,120.4,0.0,surface
15B,2VQE,H,B:H,Ct,False,False,138,138,22.7,22.7,0.0,interior
15B,2VQE,B,B:H,Nt,True,False,1,NA,NA,NA,NA,NA
15B,2VQE,B,B:H,Ct,True,False,256,NA,NA,NA,NA,NA
16E,2VQE,H,E:H,Nt,False,False,1,1,120.4,120.4,0.0,surface
16E,2VQE,H,E:H,Ct,False,False,138,138,22.7,20.2,2.5,support
16E,2VQE,E,E:H,Nt,True,False,1,NA,NA,NA,NA,NA
16E,2VQE,E,E:H,Ct,True,False,162,NA,NA,NA,NA,NA
17J,2VQE,C,J:C,Nt,True,False,1,NA,NA,NA,NA,NA
17J,2VQE,C,J:C,Ct,True,False,239,NA,NA,NA,NA,NA
17J,2VQE,J,J:C,Nt,True,False,1,NA,NA,NA,NA,NA
17J,2VQE,J,J:C,Ct,True,False,105,NA,NA,NA,NA,NA
18E,2VQE,E,E:D,Nt,True,False,1,NA,NA,NA,NA,NA
18E,2VQE,E,E:D,Ct,True,False,162,NA,NA,NA,NA,NA
18E,2VQE,D,E:D,Nt,True,False,1,NA,NA,NA,NA,NA
18E,2VQE,D,E:D,Ct,False,False,209,208,94.8,94.8,0.0,surface
19A,3N9G,A,A:B,Nt,False,False,2,2,41.4,41.4,0.0,surface
19A,3N9G,A,A:B,Ct,False,False,230,230,23.0,23.0,0.0,interior
19A,3N9G,B,A:B,Nt,False,False,1,1,127.4,112.1,15.3,rim
19A,3N9G,B,A:B,Ct,False,False,220,220,113.6,37.1,76.5,rim
20K,2VQE,K,K:G,Nt,True,False,1,NA,NA,NA,NA,NA
20K,2VQE,K,K:G,Ct,False,False,129,119,56.1,56.1,0.0,surface
20K,2VQE,G,K:G,Nt,True,False,1,NA,NA,NA,NA,NA
20K,2VQE,G,K:G,Ct,False,False,156,155,60.5,60.5,0.0,surface
1A,1MJU,A,A:B,Nt,False,False,1,1,97.7,75.1,22.6,rim
1A,1MJU,A,A:B,Ct,False,False,214,219,131.6,56.7,74.9,rim
1A,1MJU,B,A:B,Nt,False,False,2,2,40.6,40.6,0.0,surface
1A,1MJU,B,A:B,Ct,True,False,239,NA,NA,NA,NA,NA
2A,1K5N,A,A:B,Nt,False,False,1,1,92.3,92.3,0.0,surface
2A,1K5N,A,A:B,Ct,False,False,276,276,103.4,103.4,0.0,surface
2A,1K5N,B,A:B,Nt,False,False,0,1,116.0,74.7,41.3,rim
2A,1K5N,B,A:B,Ct,False,False,99,100,88.8,44.4,44.4,rim
3A,3C5J,A,A:B,Nt,True,False,1,NA,NA,NA,NA,NA
3A,3C5J,A,A:B,Ct,True,False,181,NA,NA,NA,NA,NA
3A,3C5J,B,A:B,Nt,True,False,1,NA,NA,NA,NA,NA
3A,3C5J,B,A:B,Ct,False,False,190,182,37.7,37.7,0.0,surface
14R,2VQE,R,R:F,Nt,True,False,1,NA,NA,NA,NA,NA
14R,2VQE,R,R:F,Ct,False,False,88,73,116.0,116.0,0.0,surface
14R,2VQE,F,R:F,Nt,False,False,1,1,65.4,65.4,0.0,surface
14R,2VQE,F,R:F,Ct,False,False,101,101,118.0,101.5,16.5,rim
15B,2VQE,H,B:H,Nt,False,False,1,1,120.4,120.4,0.0,surface
15B,2VQE,H,B:H,Ct,False,False,138,138,22.7,22.7,0.0,interior
15B,2VQE,B,B:H,Nt,True,False,1,NA,NA,NA,NA,NA
15B,2VQE,B,B:H,Ct,True,False,256,NA,NA,NA,NA,NA
16E,2VQE,H,E:H,Nt,False,False,1,1,120.4,120.4,0.0,surface
16E,2VQE,H,E:H,Ct,False,False,138,138,22.7,20.2,2.5,support
16E,2VQE,E,E:H,Nt,True,False,1,NA,NA,NA,NA,NA
16E,2VQE,E,E:H,Ct,True,False,162,NA,NA,NA,NA,NA
17J,2VQE,C,J:C,Nt,True,False,1,NA,NA,NA,NA,NA
17J,2VQE,C,J:C,Ct,True,False,239,NA,NA,NA,NA,NA
17J,2VQE,J,J:C,Nt,True,False,1,NA,NA,NA,NA,NA
17J,2VQE,J,J:C,Ct,True,False,105,NA,NA,NA,NA,NA
18E,2VQE,E,E:D,Nt,True,False,1,NA,NA,NA,NA,NA
18E,2VQE,E,E:D,Ct,True,False,162,NA,NA,NA,NA,NA
18E,2VQE,D,E:D,Nt,True,False,1,NA,NA,NA,NA,NA
18E,2VQE,D,E:D,Ct,False,False,209,208,94.8,94.8,0.0,surface
19A,3N9G,A,A:B,Nt,False,False,2,2,41.4,41.4,0.0,surface
19A,3N9G,A,A:B,Ct,False,False,230,230,23.0,23.0,0.0,interior
19A,3N9G,B,A:B,Nt,False,False,1,1,127.4,112.1,15.3,rim
19A,3N9G,B,A:B,Ct,False,False,220,220,113.6,37.1,76.5,rim
20K,2VQE,K,K:G,Nt,True,False,1,NA,NA,NA,NA,NA
20K,2VQE,K,K:G,Ct,False,False,129,119,56.1,56.1,0.0,surface
20K,2VQE,G,K:G,Nt,True,False,1,NA,NA,NA,NA,NA
20K,2VQE,G,K:G,Ct,False,False,156,155,60.5,60.5,0.0,surface
1A,1MJU,A,A:B,Nt,False,False,1,1,97.7,75.1,22.6,rim
1A,1MJU,A,A:B,Ct,False,False,214,219,131.6,56.7,74.9,rim
1A,1MJU,B,A:B,Nt,False,False,2,2,40.6,40.6,0.0,surface
1A,1MJU,B,A:B,Ct,True,False,239,NA,NA,NA,NA,NA
2A,1K5N,A,A:B,Nt,False,False,1,1,92.3,92.3,0.0,surface
2A,1K5N,A,A:B,Ct,False,False,276,276,103.4,103.4,0.0,surface
2A,1K5N,B,A:B,Nt,False,False,0,1,116.0,74.7,41.3,rim
2A,1K5N,B,A:B,Ct,False,False,99,100,88.8,44.4,44.4,rim
3A,3C5J,A,A:B,Nt,True,False,1,NA,NA,NA,NA,NA
3A,3C5J,A,A:B,Ct,True,False,181,NA,NA,NA,NA,NA
3A,3C5J,B,A:B,Nt,True,False,1,NA,NA,NA,NA,NA
3A,3C5J,B,A:B,Ct,False,False,190,182,37.7,37.7,0.0,surface
14R,2VQE,R,R:F,Nt,True,False,1,NA,NA,NA,NA,NA
14R,2VQE,R,R:F,Ct,False,False,88,73,116.0,116.0,0.0,surface
14R,2VQE,F,R:F,Nt,False,False,1,1,65.4,65.4,0.0,surface
14R,2VQE,F,R:F,Ct,False,False,101,101,118.0,101.5,16.5,rim
15B,2VQE,H,B:H,Nt,False,False,1,1,120.4,120.4,0.0,surface
15B,2VQE,H,B:H,Ct,False,False,138,138,22.7,22.7,0.0,interior
15B,2VQE,B,B:H,Nt,True,False,1,NA,NA,NA,NA,NA
15B,2VQE,B,B:H,Ct,True,False,256,NA,NA,NA,NA,NA
16E,2VQE,H,E:H,Nt,False,False,1,1,120.4,120.4,0.0,surface
16E,2VQE,H,E:H,Ct,False,False,138,138,22.7,20.2,2.5,support
16E,2VQE,E,E:H,Nt,True,False,1,NA,NA,NA,NA,NA
16E,2VQE,E,E:H,Ct,True,False,162,NA,NA,NA,NA,NA
17J,2VQE,C,J:C,Nt,True,False,1,NA,NA,NA,NA,NA
17J,2VQE,C,J:C,Ct,True,False,239,NA,NA,NA,NA,NA
17J,2VQE,J,J:C,Nt,True,False,1,NA,NA,NA,NA,NA
17J,2VQE,J,J:C,Ct,True,False,105,NA,NA,NA,NA,NA
18E,2VQE,E,E:D,Nt,True,False,1,NA,NA,NA,NA,NA
18E,2VQE,E,E:D,Ct,True,False,162,NA,NA,NA,NA,NA
18E,2VQE,D,E:D,Nt,True,False,1,NA,NA,NA,NA,NA
18E,2VQE,D,E:D,Ct,False,False,209,208,94.8,94.8,0.0,surface
19A,3N9G,A,A:B,Nt,False,False,2,2,41.4,41.4,0.0,surface
19A,3N9G,A,A:B,Ct,False,False,230,230,23.0,23.0,0.0,interior
19A,3N9G,B,A:B,Nt,False,False,1,1,127.4,112.1,15.3,rim
19A,3N9G,B,A:B,Ct,False,False,220,220,113.6,37.1,76.5,rim
20K,2VQE,K,K:G,Nt,True,False,1,NA,NA,NA,NA,NA
20K,2VQE,K,K:G,Ct,False,False,129,119,56.1,56.1,0.0,surface
20K,2VQE,G,K:G,Nt,True,False,1,NA,NA,NA,NA,NA
20K,2VQE,G,K:G,Ct,False,False,156,155,60.5,60.5,0.0,surface
1J,2VQE,J,J:N,Nt,True,False,1,NA,NA,NA,NA,NA
1J,2VQE,J,J:N,Ct,True,False,105,NA,NA,NA,NA,NA
1J,2VQE,N,J:N,Nt,True,False,1,NA,NA,NA,NA,NA
1J,2VQE,N,J:N,Ct,False,False,61,60,111.2,82.3,28.9,rim
2M,2VQE,S,M:S,Nt,True,False,1,NA,NA,NA,NA,NA
2M,2VQE,S,M:S,Ct,True,False,93,NA,NA,NA,NA,NA
2M,2VQE,M,M:S,Nt,True,False,1,NA,NA,NA,NA,NA
2M,2VQE,M,M:S,Ct,False,False,126,125,101.0,101.0,0.0,surface
3N,2VQE,C,N:C,Nt,True,False,1,NA,NA,NA,NA,NA
3N,2VQE,C,N:C,Ct,True,False,239,NA,NA,NA,NA,NA
3N,2VQE,N,N:C,Nt,True,False,1,NA,NA,NA,NA,NA
3N,2VQE,N,N:C,Ct,False,False,61,60,111.2,111.2,0.0,surface
4K,2VQE,K,K:R,Nt,True,False,1,NA,NA,NA,NA,NA
4K,2VQE,K,K:R,Ct,False,False,129,119,56.1,56.1,0.0,surface
4K,2VQE,R,K:R,Nt,True,False,1,NA,NA,NA,NA,NA
4K,2VQE,R,K:R,Ct,False,False,88,73,116.0,36.9,79.1,rim
6A,1LK2,A,A:B,Nt,False,False,1,1,84.7,84.7,0.0,surface
6A,1LK2,A,A:B,Ct,False,False,274,274,57.4,57.4,0.0,surface
6A,1LK2,B,A:B,Nt,False,False,1,1,79.4,52.8,26.6,rim
6A,1LK2,B,A:B,Ct,False,False,99,99,103.3,30.5,72.8,rim
7A,1OGA,A,A:E,Nt,False,False,1,1,98.3,98.3,0.0,surface
7A,1OGA,A,A:E,Ct,False,False,276,276,110.1,110.1,0.0,surface
7A,1OGA,E,A:E,Nt,True,False,1,NA,NA,NA,NA,NA
7A,1OGA,E,A:E,Ct,True,False,252,NA,NA,NA,NA,NA
8G,2VQE,I,G:I,Nt,True,False,1,NA,NA,NA,NA,NA
8G,2VQE,I,G:I,Ct,False,False,128,127,98.3,98.3,0.0,surface
8G,2VQE,G,G:I,Nt,True,False,1,NA,NA,NA,NA,NA
8G,2VQE,G,G:I,Ct,False,False,156,155,60.5,60.5,0.0,surface
9C,2JDI,C,C:D,Nt,True,False,1,NA,NA,NA,NA,NA
9C,2JDI,C,C:D,Ct,False,False,510,487,97.8,97.8,0.0,surface
9C,2JDI,D,C:D,Nt,True,False,-4,NA,NA,NA,NA,NA
9C,2JDI,D,C:D,Ct,True,False,478,NA,NA,NA,NA,NA
10A,2JDI,A,A:D,Nt,True,False,1,NA,NA,NA,NA,NA
10A,2JDI,A,A:D,Ct,False,False,510,487,97.7,97.7,0.0,surface
10A,2JDI,D,A:D,Nt,True,False,-4,NA,NA,NA,NA,NA
10A,2JDI,D,A:D,Ct,True,False,478,NA,NA,NA,NA,NA
11X,1VQ8,X,X:U,Nt,True,False,0,NA,NA,NA,NA,NA
11X,1VQ8,X,X:U,Ct,True,False,70,NA,NA,NA,NA,NA
11X,1VQ8,U,X:U,Nt,True,False,0,NA,NA,NA,NA,NA
11X,1VQ8,U,X:U,Ct,True,False,84,NA,NA,NA,NA,NA
12L,2VQE,Q,L:Q,Nt,True,False,1,NA,NA,NA,NA,NA
12L,2VQE,Q,L:Q,Ct,False,False,105,104,118.3,118.3,0.0,surface
12L,2VQE,L,L:Q,Nt,True,False,1,NA,NA,NA,NA,NA
12L,2VQE,L,L:Q,Ct,True,False,135,NA,NA,NA,NA,NA
13A,1IAK,A,A:B,Nt,True,False,-2,NA,NA,NA,NA,NA
13A,1IAK,A,A:B,Ct,True,False,195,NA,NA,NA,NA,NA
13A,1IAK,B,A:B,Nt,False,False,5,1,152.1,112.2,39.9,rim
13A,1IAK,B,A:B,Ct,False,False,190,185,36.3,36.3,0.0,surface
15A,2JDI,A,A:G,Nt,True,False,1,NA,NA,NA,NA,NA
15A,2JDI,A,A:G,Ct,False,False,510,487,97.7,97.7,0.0,surface
15A,2JDI,G,A:G,Nt,False,False,1,1,109.3,109.3,0.0,surface
15A,2JDI,G,A:G,Ct,False,False,273,184,131.4,113.1,18.3,rim
16C,2JDI,C,C:G,Nt,True,False,1,NA,NA,NA,NA,NA
16C,2JDI,C,C:G,Ct,False,False,510,487,97.8,97.8,0.0,surface
16C,2JDI,G,C:G,Nt,False,False,1,1,109.3,109.3,0.0,surface
16C,2JDI,G,C:G,Ct,False,False,273,184,131.4,131.4,0.0,surface
17G,2JDI,E,G:E,Nt,True,False,-4,NA,NA,NA,NA,NA
17G,2JDI,E,G:E,Ct,True,False,478,NA,NA,NA,NA,NA
17G,2JDI,G,G:E,Nt,False,False,1,1,109.3,109.3,0.0,surface
17G,2JDI,G,G:E,Ct,False,False,273,184,131.4,131.4,0.0,surface
18G,2JDI,D,G:D,Nt,True,False,-4,NA,NA,NA,NA,NA
18G,2JDI,D,G:D,Ct,True,False,478,NA,NA,NA,NA,NA
18G,2JDI,G,G:D,Nt,False,False,1,1,109.3,109.3,0.0,surface
18G,2JDI,G,G:D,Ct,False,False,273,184,131.4,131.0,0.4,rim
19G,1TZY,H,G:H,Nt,True,False,0,NA,NA,NA,NA,NA
19G,1TZY,H,G:H,Ct,False,False,102,84,155.6,155.6,0.0,surface
19G,1TZY,G,G:H,Nt,True,False,0,NA,NA,NA,NA,NA
19G,1TZY,G,G:H,Ct,False,False,135,98,82.7,82.7,0.0,surface
20A,2IAL,A,A:B,Nt,False,False,1,1,71.3,70.4,0.9,rim
20A,2IAL,A,A:B,Ct,True,False,202,NA,NA,NA,NA,NA
20A,2IAL,B,A:B,Nt,True,False,1,NA,NA,NA,NA,NA
20A,2IAL,B,A:B,Ct,False,False,240,239,91.7,91.7,0.0,surface
2U,1VQ8,3,U:3,Nt,True,False,0,NA,NA,NA,NA,NA
2U,1VQ8,3,U:3,Ct,False,False,49,46,85.8,85.8,0.0,surface
2U,1VQ8,U,U:3,Nt,True,False,0,NA,NA,NA,NA,NA
2U,1VQ8,U,U:3,Ct,True,False,84,NA,NA,NA,NA,NA
3W,1VQ8,E,W:E,Nt,True,False,0,NA,NA,NA,NA,NA
3W,1VQ8,E,W:E,Ct,False,False,337,337,162.5,162.5,0.0,surface
3W,1VQ8,W,W:E,Nt,True,False,1,NA,NA,NA,NA,NA
3W,1VQ8,W,W:E,Ct,True,False,66,NA,NA,NA,NA,NA
4W,1VQ8,M,W:M,Nt,False,False,1,1,74.2,74.2,0.0,surface
4W,1VQ8,M,W:M,Ct,False,False,132,132,51.2,16.1,35.1,core
4W,1VQ8,W,W:M,Nt,True,False,1,NA,NA,NA,NA,NA
4W,1VQ8,W,W:M,Ct,True,False,66,NA,NA,NA,NA,NA
5E,1VQ8,M,E:M,Nt,False,False,1,1,74.2,74.2,0.0,surface
5E,1VQ8,M,E:M,Ct,False,False,132,132,51.2,51.2,0.0,surface
5E,1VQ8,E,E:M,Nt,True,False,0,NA,NA,NA,NA,NA
5E,1VQ8,E,E:M,Ct,False,False,337,337,162.5,162.5,0.0,surface
6E,1VQ8,E,E:L,Nt,True,False,0,NA,NA,NA,NA,NA
6E,1VQ8,E,E:L,Ct,False,False,337,337,162.5,162.5,0.0,surface
6E,1VQ8,L,E:L,Nt,True,False,1,NA,NA,NA,NA,NA
6E,1VQ8,L,E:L,Ct,False,False,145,142,26.2,25.1,1.1,rim
7G,1VQ8,P,G:P,Nt,True,False,0,NA,NA,NA,NA,NA
7G,1VQ8,P,G:P,Ct,False,False,186,186,42.6,42.6,0.0,surface
7G,1VQ8,G,G:P,Nt,True,False,0,NA,NA,NA,NA,NA
7G,1VQ8,G,G:P,Ct,True,False,176,NA,NA,NA,NA,NA
8I,1VQ8,I,I:O,Nt,True,False,0,NA,NA,NA,NA,NA
8I,1VQ8,I,I:O,Ct,False,False,119,119,77.3,77.3,0.0,surface
8I,1VQ8,O,I:O,Nt,False,False,1,1,147.0,84.7,62.3,rim
8I,1VQ8,O,I:O,Ct,False,False,194,194,60.2,60.2,0.0,surface
9H,1VQ8,H,H:L,Nt,True,False,0,NA,NA,NA,NA,NA
9H,1VQ8,H,H:L,Ct,True,False,177,NA,NA,NA,NA,NA
9H,1VQ8,L,H:L,Nt,True,False,1,NA,NA,NA,NA,NA
9H,1VQ8,L,H:L,Ct,False,False,145,142,26.2,26.2,0.0,surface
10P,1VQ8,P,P:S,Nt,True,False,0,NA,NA,NA,NA,NA
10P,1VQ8,P,P:S,Ct,False,False,186,186,42.6,42.6,0.0,surface
10P,1VQ8,S,P:S,Nt,True,False,0,NA,NA,NA,NA,NA
10P,1VQ8,S,P:S,Ct,False,False,95,95,119.4,119.4,0.0,surface
11G,2JDI,G,G:F,Nt,False,False,1,1,109.3,109.3,0.0,surface
11G,2JDI,G,G:F,Ct,False,False,273,184,131.4,131.4,0.0,surface
11G,2JDI,F,G:F,Nt,True,False,-4,NA,NA,NA,NA,NA
11G,2JDI,F,G:F,Ct,True,False,478,NA,NA,NA,NA,NA
12A,2VUO,A,A:B,Nt,True,False,229,NA,NA,NA,NA,NA
12A,2VUO,A,A:B,Ct,True,False,447,NA,NA,NA,NA,NA
12A,2VUO,B,A:B,Nt,True,False,229,NA,NA,NA,NA,NA
12A,2VUO,B,A:B,Ct,True,False,447,NA,NA,NA,NA,NA
13C,2FNJ,C,C:B,Nt,False,False,17,1,82.4,82.4,0.0,surface
13C,2FNJ,C,C:B,Ct,False,False,112,88,41.9,41.9,0.0,surface
13C,2FNJ,B,C:B,Nt,False,False,1,1,77.8,77.8,0.0,surface
13C,2FNJ,B,C:B,Ct,True,False,118,NA,NA,NA,NA,NA
14A,1Q0X,A,A:B,Nt,False,False,1,1,114.8,114.8,0.0,surface
14A,1Q0X,A,A:B,Ct,False,False,212,212,113.9,113.9,0.0,surface
14A,1Q0X,B,A:B,Nt,False,False,1,1,95.2,95.2,0.0,surface
14A,1Q0X,B,A:B,Ct,False,False,228,215,103.2,100.9,2.3,rim
15B,1TZY,H,B:H,Nt,True,False,0,NA,NA,NA,NA,NA
15B,1TZY,H,B:H,Ct,False,False,102,84,155.6,147.4,8.2,rim
15B,1TZY,B,B:H,Nt,True,False,0,NA,NA,NA,NA,NA
15B,1TZY,B,B:H,Ct,True,False,125,NA,NA,NA,NA,NA
16B,1TZY,B,B:D,Nt,True,False,0,NA,NA,NA,NA,NA
16B,1TZY,B,B:D,Ct,True,False,125,NA,NA,NA,NA,NA
16B,1TZY,D,B:D,Nt,True,False,0,NA,NA,NA,NA,NA
16B,1TZY,D,B:D,Ct,False,False,102,83,156.3,156.3,0.0,surface
17C,1TZY,C,C:G,Nt,True,False,0,NA,NA,NA,NA,NA
17C,1TZY,C,C:G,Ct,False,False,135,95,141.1,141.1,0.0,surface
17C,1TZY,G,C:G,Nt,True,False,0,NA,NA,NA,NA,NA
17C,1TZY,G,C:G,Ct,False,False,135,98,82.7,82.7,0.0,surface
18A,1TWF,A,A:I,Nt,True,False,1,NA,NA,NA,NA,NA
18A,1TWF,A,A:I,Ct,True,False,1733,NA,NA,NA,NA,NA
18A,1TWF,I,A:I,Nt,False,False,1,1,114.8,102.9,11.9,rim
18A,1TWF,I,A:I,Ct,True,False,120,NA,NA,NA,NA,NA
19C,1TWF,I,C:I,Nt,False,False,1,1,114.8,114.8,0.0,surface
19C,1TWF,I,C:I,Ct,True,False,120,NA,NA,NA,NA,NA
19C,1TWF,C,C:I,Nt,True,False,1,NA,NA,NA,NA,NA
19C,1TWF,C,C:I,Ct,True,False,318,NA,NA,NA,NA,NA
20B,1TWF,I,B:I,Nt,False,False,1,1,114.8,89.9,24.9,rim
20B,1TWF,I,B:I,Ct,True,False,120,NA,NA,NA,NA,NA
20B,1TWF,B,B:I,Nt,True,False,1,NA,NA,NA,NA,NA
20B,1TWF,B,B:I,Ct,False,False,1224,1094,103.0,103.0,0.0,surface
1C,1TWF,H,C:H,Nt,False,False,1,1,65.8,41.2,24.6,rim
1C,1TWF,H,C:H,Ct,True,False,70,NA,NA,NA,NA,NA
1C,1TWF,C,C:H,Nt,True,False,1,NA,NA,NA,NA,NA
1C,1TWF,C,C:H,Ct,True,False,318,NA,NA,NA,NA,NA
2B,1TWF,H,B:H,Nt,False,False,1,1,65.8,17.6,48.2,core
2B,1TWF,H,B:H,Ct,True,False,70,NA,NA,NA,NA,NA
2B,1TWF,B,B:H,Nt,True,False,1,NA,NA,NA,NA,NA
2B,1TWF,B,B:H,Ct,False,False,1224,1094,103.0,103.0,0.0,surface
3J,1TWF,C,J:C,Nt,True,False,1,NA,NA,NA,NA,NA
3J,1TWF,C,J:C,Ct,True,False,318,NA,NA,NA,NA,NA
3J,1TWF,J,J:C,Nt,True,False,1,NA,NA,NA,NA,NA
3J,1TWF,J,J:C,Ct,False,False,70,46,113.7,47.5,66.2,rim
4J,1TWF,B,J:B,Nt,True,False,1,NA,NA,NA,NA,NA
4J,1TWF,B,J:B,Ct,False,False,1224,1094,103.0,103.0,0.0,surface
4J,1TWF,J,J:B,Nt,True,False,1,NA,NA,NA,NA,NA
4J,1TWF,J,J:B,Ct,False,False,70,46,113.7,92.4,21.3,rim
5A,1TWF,A,A:C,Nt,True,False,1,NA,NA,NA,NA,NA
5A,1TWF,A,A:C,Ct,True,False,1733,NA,NA,NA,NA,NA
5A,1TWF,C,A:C,Nt,True,False,1,NA,NA,NA,NA,NA
5A,1TWF,C,A:C,Ct,True,False,318,NA,NA,NA,NA,NA
6A,1TWF,A,A:B,Nt,True,False,1,NA,NA,NA,NA,NA
6A,1TWF,A,A:B,Ct,True,False,1733,NA,NA,NA,NA,NA
6A,1TWF,B,A:B,Nt,True,False,1,NA,NA,NA,NA,NA
6A,1TWF,B,A:B,Ct,False,False,1224,1094,103.0,103.0,0.0,surface
7A,1TWF,A,A:D,Nt,True,False,1,NA,NA,NA,NA,NA
7A,1TWF,A,A:D,Ct,True,False,1733,NA,NA,NA,NA,NA
7A,1TWF,D,A:D,Nt,False,False,1,1,125.2,125.2,0.0,surface
7A,1TWF,D,A:D,Ct,False,False,215,215,47.2,26.9,20.3,rim
8A,1TWF,A,A:E,Nt,True,False,1,NA,NA,NA,NA,NA
8A,1TWF,A,A:E,Ct,True,False,1733,NA,NA,NA,NA,NA
8A,1TWF,E,A:E,Nt,True,False,1,NA,NA,NA,NA,NA
8A,1TWF,E,A:E,Ct,False,False,155,84,67.0,48.1,18.9,rim
9A,1TWF,A,A:G,Nt,True,False,1,NA,NA,NA,NA,NA
9A,1TWF,A,A:G,Ct,True,False,1733,NA,NA,NA,NA,NA
9A,1TWF,G,A:G,Nt,False,False,1,1,86.0,86.0,0.0,surface
9A,1TWF,G,A:G,Ct,False,False,122,122,87.7,87.7,0.0,surface
10A,1TWF,A,A:F,Nt,True,False,1,NA,NA,NA,NA,NA
10A,1TWF,A,A:F,Ct,True,False,1733,NA,NA,NA,NA,NA
10A,1TWF,F,A:F,Nt,True,False,1,NA,NA,NA,NA,NA
10A,1TWF,F,A:F,Ct,False,False,146,133,97.5,97.5,0.0,surface
11C,1TWF,C,C:B,Nt,True,False,1,NA,NA,NA,NA,NA
11C,1TWF,C,C:B,Ct,True,False,318,NA,NA,NA,NA,NA
11C,1TWF,B,C:B,Nt,True,False,1,NA,NA,NA,NA,NA
11C,1TWF,B,C:B,Ct,False,False,1224,1094,103.0,103.0,0.0,surface
12B,1TWF,B,B:G,Nt,True,False,1,NA,NA,NA,NA,NA
12B,1TWF,B,B:G,Ct,False,False,1224,1094,103.0,103.0,0.0,surface
12B,1TWF,G,B:G,Nt,False,False,1,1,86.0,68.1,17.9,rim
12B,1TWF,G,B:G,Ct,False,False,122,122,87.7,87.7,0.0,surface
13C,1GP2,C,C:B,Nt,True,False,1,NA,NA,NA,NA,NA
13C,1GP2,C,C:B,Ct,True,False,71,NA,NA,NA,NA,NA
13C,1GP2,B,C:B,Nt,True,False,1,NA,NA,NA,NA,NA
13C,1GP2,B,C:B,Ct,False,False,340,339,47.5,28.0,19.5,rim
14Q,2ZJR,Q,Q:P,Nt,True,False,1,NA,NA,NA,NA,NA
14Q,2ZJR,Q,Q:P,Ct,True,False,100,NA,NA,NA,NA,NA
14Q,2ZJR,P,Q:P,Nt,True,False,1,NA,NA,NA,NA,NA
14Q,2ZJR,P,Q:P,Ct,False,False,118,117,115.8,115.8,0.0,surface
15A,2EGD,A,A:B,Nt,True,False,1,NA,NA,NA,NA,NA
15A,2EGD,A,A:B,Ct,True,False,98,NA,NA,NA,NA,NA
15A,2EGD,B,A:B,Nt,True,False,1,NA,NA,NA,NA,NA
15A,2EGD,B,A:B,Ct,True,False,98,NA,NA,NA,NA,NA
16A,1SLU,A,A:B,Nt,True,False,1,NA,NA,NA,NA,NA
16A,1SLU,A,A:B,Ct,False,False,142,131,106.2,66.5,39.7,rim
16A,1SLU,B,A:B,Nt,True,False,1,NA,NA,NA,NA,NA
16A,1SLU,B,A:B,Ct,False,False,142,131,106.2,66.5,39.7,rim
17G,2JDI,H,G:H,Nt,True,False,1,NA,NA,NA,NA,NA
17G,2JDI,H,G:H,Ct,True,False,146,NA,NA,NA,NA,NA
17G,2JDI,G,G:H,Nt,False,False,1,1,109.3,109.3,0.0,surface
17G,2JDI,G,G:H,Ct,False,False,273,184,131.4,131.4,0.0,surface
18A,3AA0,A,A:B,Nt,True,False,1,NA,NA,NA,NA,NA
18A,3AA0,A,A:B,Ct,True,False,286,NA,NA,NA,NA,NA
18A,3AA0,B,A:B,Nt,True,False,1,NA,NA,NA,NA,NA
18A,3AA0,B,A:B,Ct,False,False,244,243,108.5,13.4,95.1,core
19C,2BBK,C,C:D,Nt,False,False,19,1,136.8,136.8,0.0,surface
19C,2BBK,C,C:D,Ct,False,False,373,355,98.2,98.2,0.0,surface
19C,2BBK,D,C:D,Nt,False,False,7,1,130.8,130.8,0.0,surface
19C,2BBK,D,C:D,Ct,False,False,131,125,135.1,135.1,0.0,surface
20A,2ARP,A,A:B,Nt,False,False,1,1,130.1,130.1,0.0,surface
20A,2ARP,A,A:B,Ct,False,False,116,105,44.8,44.8,0.0,surface
20A,2ARP,B,A:B,Nt,False,False,1,1,130.1,130.1,0.0,surface
20A,2ARP,B,A:B,Ct,False,False,116,105,44.8,44.8,0.0,surface
1B,1WWW,A,B:A,Nt,True,False,1,NA,NA,NA,NA,NA
1B,1WWW,A,B:A,Ct,True,False,120,NA,NA,NA,NA,NA
1B,1WWW,B,B:A,Nt,True,False,1,NA,NA,NA,NA,NA
1B,1WWW,B,B:A,Ct,True,False,120,NA,NA,NA,NA,NA
2A,2H62,A,A:B,Nt,True,False,1,NA,NA,NA,NA,NA
2A,2H62,A,A:B,Ct,False,False,114,104,36.3,18.9,17.4,core
2A,2H62,B,A:B,Nt,True,False,1,NA,NA,NA,NA,NA
2A,2H62,B,A:B,Ct,False,False,114,103,44.8,26.9,17.9,rim
3A,2Q86,A,A:B,Nt,False,False,0,1,102.1,102.1,0.0,surface
3A,2Q86,A,A:B,Ct,True,False,228,NA,NA,NA,NA,NA
3A,2Q86,B,A:B,Nt,True,False,1,NA,NA,NA,NA,NA
3A,2Q86,B,A:B,Ct,True,False,254,NA,NA,NA,NA,NA
4A,2IE4,A,A:B,Nt,True,False,1,NA,NA,NA,NA,NA
4A,2IE4,A,A:B,Ct,False,False,589,581,84.5,84.5,0.0,surface
4A,2IE4,B,A:B,Nt,True,False,1,NA,NA,NA,NA,NA
4A,2IE4,B,A:B,Ct,True,False,309,NA,NA,NA,NA,NA
5A,1Y14,A,A:B,Nt,True,False,35,NA,NA,NA,NA,NA
5A,1Y14,A,A:B,Ct,False,False,221,133,65.2,65.2,0.0,surface
5A,1Y14,B,A:B,Nt,False,False,1,1,51.7,9.7,42.0,core
5A,1Y14,B,A:B,Ct,False,False,171,154,93.8,93.8,0.0,surface
6A,1KGC,A,A:B,Nt,True,False,1,NA,NA,NA,NA,NA
6A,1KGC,A,A:B,Ct,True,False,210,NA,NA,NA,NA,NA
6A,1KGC,B,A:B,Nt,True,False,2,NA,NA,NA,NA,NA
6A,1KGC,B,A:B,Ct,False,False,247,241,84.5,79.9,4.6,rim
7A,3D1K,A,A:B,Nt,False,False,1,1,121.0,51.1,69.9,rim
7A,3D1K,A,A:B,Ct,False,False,142,142,114.3,57.2,57.1,rim
7A,3D1K,B,A:B,Nt,False,False,1,1,121.0,51.1,69.9,rim
7A,3D1K,B,A:B,Ct,False,False,142,142,114.3,57.2,57.1,rim
8A,1OO0,A,A:B,Nt,True,False,1,NA,NA,NA,NA,NA
8A,1OO0,A,A:B,Ct,False,False,147,144,34.2,34.2,0.0,surface
8A,1OO0,B,A:B,Nt,True,False,47,NA,NA,NA,NA,NA
8A,1OO0,B,A:B,Ct,True,False,156,NA,NA,NA,NA,NA
9A,2TGI,A,A:B,Nt,False,False,1,1,93.1,93.1,0.0,surface
9A,2TGI,A,A:B,Ct,False,False,112,112,43.3,15.7,27.6,core
9A,2TGI,B,A:B,Nt,False,False,1,1,93.1,93.1,0.0,surface
9A,2TGI,B,A:B,Ct,False,False,112,112,43.3,15.7,27.6,core
10A,2XBP,A,A:C,Nt,False,False,1,1,24.3,24.3,0.0,interior
10A,2XBP,A,A:C,Ct,False,True,113,113,88.2,88.2,0.0,surface
10A,2XBP,C,A:C,Nt,False,False,1,1,24.5,24.5,0.0,interior
10A,2XBP,C,A:C,Ct,False,True,113,113,87.5,72.0,15.5,rim
111,1VQ8,1,1:D,Nt,False,False,10,1,97.3,97.3,0.0,surface
111,1VQ8,1,1:D,Ct,True,False,92,NA,NA,NA,NA,NA
111,1VQ8,D,1:D,Nt,True,False,0,NA,NA,NA,NA,NA
111,1VQ8,D,1:D,Ct,True,False,239,NA,NA,NA,NA,NA
12B,1GU4,B,B:D,Nt,True,False,259,NA,NA,NA,NA,NA
12B,1GU4,B,B:D,Ct,True,False,336,NA,NA,NA,NA,NA
12B,1GU4,D,B:D,Nt,True,False,259,NA,NA,NA,NA,NA
12B,1GU4,D,B:D,Ct,True,False,336,NA,NA,NA,NA,NA
13G,1H8E,I,G:I,Nt,False,False,1,1,104.4,97.2,7.2,rim
13G,1H8E,I,G:I,Ct,True,False,50,NA,NA,NA,NA,NA
13G,1H8E,G,G:I,Nt,False,False,1,1,109.5,109.5,0.0,surface
13G,1H8E,G,G:I,Ct,False,False,272,244,94.1,94.1,0.0,surface
14I,1H8E,I,I:H,Nt,False,False,1,1,104.4,104.4,0.0,surface
14I,1H8E,I,I:H,Ct,True,False,50,NA,NA,NA,NA,NA
14I,1H8E,H,I:H,Nt,True,False,1,NA,NA,NA,NA,NA
14I,1H8E,H,I:H,Ct,True,False,146,NA,NA,NA,NA,NA
15A,1JB0,A,A:C,Nt,True,False,1,NA,NA,NA,NA,NA
15A,1JB0,A,A:C,Ct,False,False,755,740,20.6,20.6,0.0,interior
15A,1JB0,C,A:C,Nt,False,False,1,1,52.4,52.4,0.0,surface
15A,1JB0,C,A:C,Ct,False,False,80,80,94.8,90.9,3.9,rim
16A,1JB0,A,A:B,Nt,True,False,1,NA,NA,NA,NA,NA
16A,1JB0,A,A:B,Ct,False,False,755,740,20.6,20.6,0.0,interior
16A,1JB0,B,A:B,Nt,False,False,1,1,101.2,101.2,0.0,surface
16A,1JB0,B,A:B,Ct,True,False,740,NA,NA,NA,NA,NA
17C,1JB0,C,C:B,Nt,False,False,1,1,52.4,52.4,0.0,surface
17C,1JB0,C,C:B,Ct,False,False,80,80,94.8,22.0,72.8,core
17C,1JB0,B,C:B,Nt,False,False,1,1,101.2,101.2,0.0,surface
17C,1JB0,B,C:B,Ct,True,False,740,NA,NA,NA,NA,NA
18B,1H8E,B,B:G,Nt,True,False,1,NA,NA,NA,NA,NA
18B,1H8E,B,B:G,Ct,False,False,510,479,32.0,32.0,0.0,surface
18B,1H8E,G,B:G,Nt,False,False,1,1,109.5,109.5,0.0,surface
18B,1H8E,G,B:G,Ct,False,False,272,244,94.1,94.1,0.0,surface
19C,2BBK,C,C:B,Nt,False,False,19,1,136.8,66.6,70.2,rim
19C,2BBK,C,C:B,Ct,False,False,373,355,98.2,98.2,0.0,surface
19C,2BBK,B,C:B,Nt,False,False,7,1,132.5,132.5,0.0,surface
19C,2BBK,B,C:B,Ct,False,False,131,125,142.7,142.7,0.0,surface
20A,2BBK,A,A:C,Nt,False,False,19,1,139.4,139.4,0.0,surface
20A,2BBK,A,A:C,Ct,False,False,373,355,91.7,91.7,0.0,surface
20A,2BBK,C,A:C,Nt,False,False,19,1,136.8,136.8,0.0,surface
20A,2BBK,C,A:C,Ct,False,False,373,355,98.2,98.2,0.0,surface
1A,2A6H,A,A:C,Nt,False,False,1,1,92.6,92.6,0.0,surface
1A,2A6H,A,A:C,Ct,True,False,315,NA,NA,NA,NA,NA
1A,2A6H,C,A:C,Nt,False,False,1,1,93.2,93.2,0.0,surface
1A,2A6H,C,A:C,Ct,False,False,1119,1119,115.1,115.1,0.0,surface
3A,2A6H,A,A:B,Nt,False,False,1,1,92.6,92.6,0.0,surface
3A,2A6H,A,A:B,Ct,True,False,315,NA,NA,NA,NA,NA
3A,2A6H,B,A:B,Nt,False,False,1,1,98.7,98.7,0.0,surface
3A,2A6H,B,A:B,Ct,True,False,315,NA,NA,NA,NA,NA
4B,2AUS,B,B:D,Nt,True,False,1,NA,NA,NA,NA,NA
4B,2AUS,B,B:D,Ct,False,False,334,311,105.2,105.2,0.0,surface
4B,2AUS,D,B:D,Nt,True,False,1,NA,NA,NA,NA,NA
4B,2AUS,D,B:D,Ct,True,False,60,NA,NA,NA,NA,NA
5A,3MFF,A,A:B,Nt,False,False,11,1,68.2,68.2,0.0,surface
5A,3MFF,A,A:B,Ct,False,False,210,193,145.1,138.2,6.9,rim
5A,3MFF,B,A:B,Nt,False,False,2,1,90.2,90.2,0.0,surface
5A,3MFF,B,A:B,Ct,False,False,243,242,101.8,101.8,0.0,surface
6F,1FZC,E,F:E,Nt,True,False,134,NA,NA,NA,NA,NA
6F,1FZC,E,F:E,Ct,True,False,461,NA,NA,NA,NA,NA
6F,1FZC,F,F:E,Nt,True,False,88,NA,NA,NA,NA,NA
6F,1FZC,F,F:E,Ct,True,False,406,NA,NA,NA,NA,NA
7N,1JJ2,3,N:3,Nt,False,False,1,1,55.3,55.3,0.0,surface
7N,1JJ2,3,N:3,Ct,False,False,92,92,114.6,114.6,0.0,surface
7N,1JJ2,N,N:3,Nt,False,False,1,1,145.1,145.1,0.0,surface
7N,1JJ2,N,N:3,Ct,False,False,194,194,72.1,72.1,0.0,surface
8A,2PA8,A,A:B,Nt,True,False,1,NA,NA,NA,NA,NA
8A,2PA8,A,A:B,Ct,False,False,265,264,103.5,100.2,3.3,rim
8A,2PA8,B,A:B,Nt,False,False,1,1,70.6,18.7,51.9,core
8A,2PA8,B,A:B,Ct,False,False,92,92,89.0,75.0,14.0,rim
9X,2ZJR,X,X:S,Nt,False,False,1,1,76.9,76.9,0.0,surface
9X,2ZJR,X,X:S,Ct,True,False,67,NA,NA,NA,NA,NA
9X,2ZJR,S,X:S,Nt,True,False,1,NA,NA,NA,NA,NA
9X,2ZJR,S,X:S,Ct,True,False,95,NA,NA,NA,NA,NA
1K,3HOU,H,K:H,Nt,True,False,1,NA,NA,NA,NA,NA
1K,3HOU,H,K:H,Ct,False,False,146,134,69.5,69.5,0.0,surface
1K,3HOU,K,K:H,Nt,False,False,1,1,116.9,116.9,0.0,surface
1K,3HOU,K,K:H,Ct,True,False,120,NA,NA,NA,NA,NA
2A,3HOU,A,A:G,Nt,True,False,1,NA,NA,NA,NA,NA
2A,3HOU,A,A:G,Ct,True,False,1733,NA,NA,NA,NA,NA
2A,3HOU,G,A:G,Nt,False,False,1,1,38.1,38.1,0.0,surface
2A,3HOU,G,A:G,Ct,False,False,171,171,69.3,69.3,0.0,surface
3G,3HOU,G,G:F,Nt,False,False,1,1,38.1,38.1,0.0,surface
3G,3HOU,G,G:F,Ct,False,False,171,171,69.3,69.3,0.0,surface
3G,3HOU,F,G:F,Nt,True,False,1,NA,NA,NA,NA,NA
3G,3HOU,F,G:F,Ct,False,False,155,87,63.2,63.2,0.0,surface
4A,1DD3,A,A:B,Nt,False,False,1,1,83.8,35.4,48.4,rim
4A,1DD3,A,A:B,Ct,False,False,128,128,52.8,52.8,0.0,surface
4A,1DD3,B,A:B,Nt,False,False,1,1,78.4,31.5,46.9,rim
4A,1DD3,B,A:B,Ct,False,False,128,128,51.9,51.9,0.0,surface
5A,3OSK,A,A:B,Nt,True,False,1,NA,NA,NA,NA,NA
5A,3OSK,A,A:B,Ct,True,True,130,NA,NA,NA,NA,NA
5A,3OSK,B,A:B,Nt,True,False,1,NA,NA,NA,NA,NA
5A,3OSK,B,A:B,Ct,True,True,130,NA,NA,NA,NA,NA
6A,3MUD,A,A:B,Nt,True,True,-3,NA,NA,NA,NA,NA
6A,3MUD,A,A:B,Ct,False,False,284,173,89.4,89.4,0.0,surface
6A,3MUD,B,A:B,Nt,True,True,-3,NA,NA,NA,NA,NA
6A,3MUD,B,A:B,Ct,True,False,284,NA,NA,NA,NA,NA
7A,1A0J,A,A:C,Nt,False,False,16,1,1.0,1.0,0.0,interior
7A,1A0J,A,A:C,Ct,False,False,245,223,41.8,41.8,0.0,surface
7A,1A0J,C,A:C,Nt,False,False,16,1,0.3,0.3,0.0,interior
7A,1A0J,C,A:C,Ct,False,False,245,223,41.4,41.4,0.0,surface
8B,1G41,B,B:D,Nt,True,False,1,NA,NA,NA,NA,NA
8B,1G41,B,B:D,Ct,False,False,444,334,9.5,9.5,0.0,interior
8B,1G41,D,B:D,Nt,True,False,1,NA,NA,NA,NA,NA
8B,1G41,D,B:D,Ct,False,False,444,334,9.5,1.5,8.0,support
9A,1J8H,A,A:E,Nt,True,False,1,NA,NA,NA,NA,NA
9A,1J8H,A,A:E,Ct,False,False,181,180,115.7,115.7,0.0,surface
9A,1J8H,E,A:E,Nt,False,False,2,1,89.0,89.0,0.0,surface
9A,1J8H,E,A:E,Ct,True,False,251,NA,NA,NA,NA,NA
10A,1A2Y,A,A:B,Nt,False,False,1,1,101.4,85.1,16.3,rim
10A,1A2Y,A,A:B,Ct,False,False,107,107,73.7,73.7,0.0,surface
10A,1A2Y,B,A:B,Nt,False,False,1,1,93.9,93.9,0.0,surface
10A,1A2Y,B,A:B,Ct,False,False,116,116,121.2,121.2,0.0,surface
11A,2J8S,A,A:B,Nt,False,False,1,1,66.2,66.2,0.0,surface
11A,2J8S,A,A:B,Ct,True,False,1055,NA,NA,NA,NA,NA
11A,2J8S,B,A:B,Nt,False,False,1,1,53.2,53.2,0.0,surface
11A,2J8S,B,A:B,Ct,True,False,1055,NA,NA,NA,NA,NA
12E,1OGA,E,E:D,Nt,True,False,1,NA,NA,NA,NA,NA
12E,1OGA,E,E:D,Ct,True,False,252,NA,NA,NA,NA,NA
12E,1OGA,D,E:D,Nt,True,False,2,NA,NA,NA,NA,NA
12E,1OGA,D,E:D,Ct,True,False,216,NA,NA,NA,NA,NA
13B,1WDD,B,B:D,Nt,True,False,1,NA,NA,NA,NA,NA
13B,1WDD,B,B:D,Ct,True,False,477,NA,NA,NA,NA,NA
13B,1WDD,D,B:D,Nt,True,False,1,NA,NA,NA,NA,NA
13B,1WDD,D,B:D,Ct,True,False,477,NA,NA,NA,NA,NA
14D,1WDD,D,D:L,Nt,True,False,1,NA,NA,NA,NA,NA
14D,1WDD,D,D:L,Ct,True,False,477,NA,NA,NA,NA,NA
14D,1WDD,L,D:L,Nt,True,False,1,NA,NA,NA,NA,NA
14D,1WDD,L,D:L,Ct,True,False,477,NA,NA,NA,NA,NA
15D,1WDD,J,D:J,Nt,True,False,1,NA,NA,NA,NA,NA
15D,1WDD,J,D:J,Ct,True,False,477,NA,NA,NA,NA,NA
15D,1WDD,D,D:J,Nt,True,False,1,NA,NA,NA,NA,NA
15D,1WDD,D,D:J,Ct,True,False,477,NA,NA,NA,NA,NA
16A,1VF5,A,A:B,Nt,True,False,1,NA,NA,NA,NA,NA
16A,1VF5,A,A:B,Ct,True,False,215,NA,NA,NA,NA,NA
16A,1VF5,B,A:B,Nt,True,False,1,NA,NA,NA,NA,NA
16A,1VF5,B,A:B,Ct,True,False,160,NA,NA,NA,NA,NA
17A,1VF5,A,A:D,Nt,True,False,1,NA,NA,NA,NA,NA
17A,1VF5,A,A:D,Ct,True,False,215,NA,NA,NA,NA,NA
17A,1VF5,D,A:D,Nt,True,False,1,NA,NA,NA,NA,NA
17A,1VF5,D,A:D,Ct,False,False,179,168,54.3,54.3,0.0,surface
18A,1VF5,A,A:L,Nt,True,False,1,NA,NA,NA,NA,NA
18A,1VF5,A,A:L,Ct,True,False,215,NA,NA,NA,NA,NA
18A,1VF5,L,A:L,Nt,True,False,1,NA,NA,NA,NA,NA
18A,1VF5,L,A:L,Ct,False,False,179,168,51.7,51.7,0.0,surface
19C,1VF5,C,C:B,Nt,False,False,1,1,62.9,62.9,0.0,surface
19C,1VF5,C,C:B,Ct,True,False,289,NA,NA,NA,NA,NA
19C,1VF5,B,C:B,Nt,True,False,1,NA,NA,NA,NA,NA
19C,1VF5,B,C:B,Ct,True,False,160,NA,NA,NA,NA,NA
20K,1VF5,K,K:L,Nt,False,False,1,1,63.6,63.6,0.0,surface
20K,1VF5,K,K:L,Ct,True,False,289,NA,NA,NA,NA,NA
20K,1VF5,L,K:L,Nt,True,False,1,NA,NA,NA,NA,NA
20K,1VF5,L,K:L,Ct,False,False,179,168,51.7,51.7,0.0,surface
1B,1VF5,B,B:L,Nt,True,False,1,NA,NA,NA,NA,NA
1B,1VF5,B,B:L,Ct,True,False,160,NA,NA,NA,NA,NA
1B,1VF5,L,B:L,Nt,True,False,1,NA,NA,NA,NA,NA
1B,1VF5,L,B:L,Ct,False,False,179,168,51.7,51.7,0.0,surface
2A,1VF5,A,A:I,Nt,True,False,1,NA,NA,NA,NA,NA
2A,1VF5,A,A:I,Ct,True,False,215,NA,NA,NA,NA,NA
2A,1VF5,I,A:I,Nt,True,False,1,NA,NA,NA,NA,NA
2A,1VF5,I,A:I,Ct,True,False,215,NA,NA,NA,NA,NA
3A,1AUI,A,A:B,Nt,True,False,1,NA,NA,NA,NA,NA
3A,1AUI,A,A:B,Ct,True,False,521,NA,NA,NA,NA,NA
3A,1AUI,B,A:B,Nt,True,False,1,NA,NA,NA,NA,NA
3A,1AUI,B,A:B,Ct,False,False,169,165,23.8,22.0,1.8,support
4C,2TNF,C,C:B,Nt,True,False,1,NA,NA,NA,NA,NA
4C,2TNF,C,C:B,Ct,False,False,157,148,61.5,58.4,3.1,rim
4C,2TNF,B,C:B,Nt,True,False,1,NA,NA,NA,NA,NA
4C,2TNF,B,C:B,Ct,False,False,157,148,57.8,28.5,29.3,rim
5G,2WSC,B,G:B,Nt,True,False,1,NA,NA,NA,NA,NA
5G,2WSC,B,G:B,Ct,False,False,734,733,15.5,15.5,0.0,interior
5G,2WSC,G,G:B,Nt,True,False,-68,NA,NA,NA,NA,NA
5G,2WSC,G,G:B,Ct,False,False,98,95,87.0,62.3,24.7,rim
6F,2WSC,J,F:J,Nt,False,False,1,1,111.0,111.0,0.0,surface
6F,2WSC,J,F:J,Ct,True,False,44,NA,NA,NA,NA,NA
6F,2WSC,F,F:J,Nt,True,False,-76,NA,NA,NA,NA,NA
6F,2WSC,F,F:J,Ct,False,False,154,154,94.3,94.3,0.0,surface
7F,2WSC,A,F:A,Nt,True,False,1,NA,NA,NA,NA,NA
7F,2WSC,A,F:A,Ct,False,False,758,730,26.3,26.3,0.0,surface
7F,2WSC,F,F:A,Nt,True,False,-76,NA,NA,NA,NA,NA
7F,2WSC,F,F:A,Ct,False,False,154,154,94.3,70.0,24.3,rim
8F,2WSC,B,F:B,Nt,True,False,1,NA,NA,NA,NA,NA
8F,2WSC,B,F:B,Ct,False,False,734,733,15.5,15.5,0.0,interior
8F,2WSC,F,F:B,Nt,True,False,-76,NA,NA,NA,NA,NA
8F,2WSC,F,F:B,Ct,False,False,154,154,94.3,94.3,0.0,surface
9I,2WSC,I,I:B,Nt,False,False,1,1,110.8,110.8,0.0,surface
9I,2WSC,I,I:B,Ct,True,False,40,NA,NA,NA,NA,NA
9I,2WSC,B,I:B,Nt,True,False,1,NA,NA,NA,NA,NA
9I,2WSC,B,I:B,Ct,False,False,734,733,15.5,15.5,0.0,interior
10J,2WSC,P,J:P,Nt,True,False,-57,NA,NA,NA,NA,NA
10J,2WSC,P,J:P,Ct,False,False,211,176,100.6,100.6,0.0,surface
10J,2WSC,J,J:P,Nt,False,False,1,1,111.0,57.6,53.4,rim
10J,2WSC,J,J:P,Ct,True,False,44,NA,NA,NA,NA,NA
11L,2WSC,A,L:A,Nt,True,False,1,NA,NA,NA,NA,NA
11L,2WSC,A,L:A,Ct,False,False,758,730,26.3,26.3,0.0,surface
11L,2WSC,L,L:A,Nt,True,False,-47,NA,NA,NA,NA,NA
11L,2WSC,L,L:A,Ct,True,False,168,NA,NA,NA,NA,NA
12L,2WSC,B,L:B,Nt,True,False,1,NA,NA,NA,NA,NA
12L,2WSC,B,L:B,Ct,False,False,734,733,15.5,15.5,0.0,interior
12L,2WSC,L,L:B,Nt,True,False,-47,NA,NA,NA,NA,NA
12L,2WSC,L,L:B,Ct,True,False,168,NA,NA,NA,NA,NA
13L,2WSC,L,L:D,Nt,True,False,-47,NA,NA,NA,NA,NA
13L,2WSC,L,L:D,Ct,True,False,168,NA,NA,NA,NA,NA
13L,2WSC,D,L:D,Nt,True,False,-55,NA,NA,NA,NA,NA
13L,2WSC,D,L:D,Ct,False,False,156,138,91.7,91.7,0.0,surface
14O,2WSC,R,O:R,Nt,True,False,-50,NA,NA,NA,NA,NA
14O,2WSC,R,O:R,Ct,True,False,200,NA,NA,NA,NA,NA
14O,2WSC,O,O:R,Nt,True,False,-43,NA,NA,NA,NA,NA
14O,2WSC,O,O:R,Ct,True,False,197,NA,NA,NA,NA,NA
15A,2WSC,A,A:E,Nt,True,False,1,NA,NA,NA,NA,NA
15A,2WSC,A,A:E,Ct,False,False,758,730,26.3,26.3,0.0,surface
15A,2WSC,E,A:E,Nt,True,False,-50,NA,NA,NA,NA,NA
15A,2WSC,E,A:E,Ct,False,False,92,65,81.5,81.5,0.0,surface
16A,2WSC,A,A:D,Nt,True,False,1,NA,NA,NA,NA,NA
16A,2WSC,A,A:D,Ct,False,False,758,730,26.3,26.3,0.0,surface
16A,2WSC,D,A:D,Nt,True,False,-55,NA,NA,NA,NA,NA
16A,2WSC,D,A:D,Ct,False,False,156,138,91.7,91.7,0.0,surface
17C,2WSC,C,C:E,Nt,False,False,1,1,87.6,87.6,0.0,surface
17C,2WSC,C,C:E,Ct,False,False,81,81,92.3,92.3,0.0,surface
17C,2WSC,E,C:E,Nt,True,False,-50,NA,NA,NA,NA,NA
17C,2WSC,E,C:E,Ct,False,False,92,65,81.5,81.5,0.0,surface
18C,2WSC,C,C:D,Nt,False,False,1,1,87.6,56.4,31.2,rim
18C,2WSC,C,C:D,Ct,False,False,81,81,92.3,42.6,49.7,rim
18C,2WSC,D,C:D,Nt,True,False,-55,NA,NA,NA,NA,NA
18C,2WSC,D,C:D,Ct,False,False,156,138,91.7,81.8,9.9,rim
19B,2WSC,B,B:D,Nt,True,False,1,NA,NA,NA,NA,NA
19B,2WSC,B,B:D,Ct,False,False,734,733,15.5,15.5,0.0,interior
19B,2WSC,D,B:D,Nt,True,False,-55,NA,NA,NA,NA,NA
19B,2WSC,D,B:D,Ct,False,False,156,138,91.7,91.7,0.0,surface
20A,1MKK,A,A:B,Nt,True,False,13,NA,NA,NA,NA,NA
20A,1MKK,A,A:B,Ct,True,False,108,NA,NA,NA,NA,NA
20A,1MKK,B,A:B,Nt,False,False,13,1,81.4,70.3,11.1,rim
20A,1MKK,B,A:B,Ct,True,False,108,NA,NA,NA,NA,NA
1A,2NY1,A,A:B,Nt,False,False,83,1,82.8,82.8,0.0,surface
1A,2NY1,A,A:B,Ct,False,False,492,305,112.9,112.9,0.0,surface
1A,2NY1,B,A:B,Nt,True,False,1000,NA,NA,NA,NA,NA
1A,2NY1,B,A:B,Ct,True,False,1183,NA,NA,NA,NA,NA
2A,1SCF,A,A:B,Nt,True,False,-24,NA,NA,NA,NA,NA
2A,1SCF,A,A:B,Ct,True,False,248,NA,NA,NA,NA,NA
2A,1SCF,B,A:B,Nt,True,False,-24,NA,NA,NA,NA,NA
2A,1SCF,B,A:B,Ct,True,False,248,NA,NA,NA,NA,NA
3B,3EXV,C,B:C,Nt,True,True,113,NA,NA,NA,NA,NA
3B,3EXV,C,B:C,Ct,False,False,325,197,76.9,76.9,0.0,surface
3B,3EXV,B,B:C,Nt,True,True,113,NA,NA,NA,NA,NA
3B,3EXV,B,B:C,Ct,False,False,325,197,76.2,76.2,0.0,surface
4B,2A6H,B,B:D,Nt,False,False,1,1,98.7,98.7,0.0,surface
4B,2A6H,B,B:D,Ct,True,False,315,NA,NA,NA,NA,NA
4B,2A6H,D,B:D,Nt,True,False,1,NA,NA,NA,NA,NA
4B,2A6H,D,B:D,Ct,True,False,1524,NA,NA,NA,NA,NA
5D,2A6H,E,D:E,Nt,True,False,1,NA,NA,NA,NA,NA
5D,2A6H,E,D:E,Ct,True,False,99,NA,NA,NA,NA,NA
5D,2A6H,D,D:E,Nt,True,False,1,NA,NA,NA,NA,NA
5D,2A6H,D,D:E,Ct,True,False,1524,NA,NA,NA,NA,NA
6A,1MQK,A,A:B,Nt,False,False,1,1,123.3,123.3,0.0,surface
6A,1MQK,A,A:B,Ct,True,False,120,NA,NA,NA,NA,NA
6A,1MQK,B,A:B,Nt,False,False,1,1,106.4,106.4,0.0,surface
6A,1MQK,B,A:B,Ct,True,False,127,NA,NA,NA,NA,NA
7K,2IH3,K,K:L,Nt,True,False,1,NA,NA,NA,NA,NA
7K,2IH3,K,K:L,Ct,True,False,122,NA,NA,NA,NA,NA
7K,2IH3,L,K:L,Nt,True,False,1,NA,NA,NA,NA,NA
7K,2IH3,L,K:L,Ct,True,False,122,NA,NA,NA,NA,NA
8C,1GOT,C,C:B,Nt,True,False,-6,NA,NA,NA,NA,NA
8C,1GOT,C,C:B,Ct,False,False,66,58,128.4,113.5,14.9,rim
8C,1GOT,B,C:B,Nt,True,False,1,NA,NA,NA,NA,NA
8C,1GOT,B,C:B,Ct,False,False,340,339,56.9,7.5,49.4,core
18A,1KXG,A,A:C,Nt,True,False,134,NA,NA,NA,NA,NA
18A,1KXG,A,A:C,Ct,False,False,285,144,80.5,67.2,13.3,rim
18A,1KXG,C,A:C,Nt,True,False,134,NA,NA,NA,NA,NA
18A,1KXG,C,A:C,Ct,False,False,285,144,86.6,28.4,58.2,rim
19C,2ZFC,C,C:B,Nt,True,False,1,NA,NA,NA,NA,NA
19C,2ZFC,C,C:B,Ct,False,False,49,44,99.7,99.7,0.0,surface
19C,2ZFC,B,C:B,Nt,True,False,1,NA,NA,NA,NA,NA
19C,2ZFC,B,C:B,Ct,False,False,49,44,96.6,96.6,0.0,surface
20A,1IAR,A,A:B,Nt,False,False,1,1,104.4,104.4,0.0,surface
20A,1IAR,A,A:B,Ct,False,False,129,129,119.2,119.2,0.0,surface
20A,1IAR,B,A:B,Nt,False,False,1,1,52.6,52.6,0.0,surface
20A,1IAR,B,A:B,Ct,True,False,207,NA,NA,NA,NA,NA
1A,1ZMD,A,A:B,Nt,True,False,1,NA,NA,NA,NA,NA
1A,1ZMD,A,A:B,Ct,False,False,474,472,81.8,64.4,17.4,rim
1A,1ZMD,B,A:B,Nt,True,False,1,NA,NA,NA,NA,NA
1A,1ZMD,B,A:B,Ct,False,False,474,471,85.5,65.8,19.7,rim
2A,1J34,A,A:B,Nt,False,False,1,1,134.1,134.1,0.0,surface
2A,1J34,A,A:B,Ct,False,False,129,129,33.8,33.8,0.0,surface
2A,1J34,B,A:B,Nt,False,False,201,1,127.1,127.1,0.0,surface
2A,1J34,B,A:B,Ct,False,False,323,123,70.8,70.8,0.0,surface
3B,3EAU,B,B:D,Nt,False,False,35,1,112.3,112.3,0.0,surface
3B,3EAU,B,B:D,Ct,False,False,361,327,124.2,124.2,0.0,surface
3B,3EAU,D,B:D,Nt,False,False,35,1,112.3,112.3,0.0,surface
3B,3EAU,D,B:D,Ct,False,False,361,327,124.2,124.2,0.0,surface
4A,1LOE,A,A:C,Nt,False,False,1,1,127.5,70.4,57.1,rim
4A,1LOE,A,A:C,Ct,True,False,181,NA,NA,NA,NA,NA
4A,1LOE,C,A:C,Nt,False,False,1,1,127.7,76.3,51.4,rim
4A,1LOE,C,A:C,Ct,False,False,181,181,130.9,130.9,0.0,surface
5J,3CX5,J,J:L,Nt,False,False,27,1,149.9,149.9,0.0,surface
5J,3CX5,J,J:L,Ct,False,False,457,431,120.4,120.4,0.0,surface
5J,3CX5,L,J:L,Nt,False,False,1,1,93.0,29.3,63.7,rim
5J,3CX5,L,J:L,Ct,False,False,385,385,126.5,126.5,0.0,surface
6J,3CX5,K,J:K,Nt,False,False,17,1,34.9,34.9,0.0,surface
6J,3CX5,K,J:K,Ct,False,False,368,352,25.2,25.2,0.0,surface
6J,3CX5,J,J:K,Nt,False,False,27,1,149.9,124.9,25.0,rim
6J,3CX5,J,J:K,Ct,False,False,457,431,120.4,120.4,0.0,surface
7A,3CX5,A,A:E,Nt,False,False,27,1,126.5,126.5,0.0,surface
7A,3CX5,A,A:E,Ct,False,False,457,431,121.3,121.3,0.0,surface
7A,3CX5,E,A:E,Nt,False,False,31,1,102.5,96.1,6.4,rim
7A,3CX5,E,A:E,Ct,False,False,215,185,52.3,52.3,0.0,surface
8A,3CX5,A,A:P,Nt,False,False,27,1,126.5,126.5,0.0,surface
8A,3CX5,A,A:P,Ct,False,False,457,431,121.3,121.3,0.0,surface
8A,3CX5,P,A:P,Nt,False,False,2,1,141.4,141.4,0.0,surface
8A,3CX5,P,A:P,Ct,False,False,127,126,115.9,91.0,24.9,rim
9J,3CX5,R,J:R,Nt,False,False,2,1,138.2,138.2,0.0,surface
9J,3CX5,R,J:R,Ct,True,False,66,NA,NA,NA,NA,NA
9J,3CX5,J,J:R,Nt,False,False,27,1,149.9,149.9,0.0,surface
9J,3CX5,J,J:R,Ct,False,False,457,431,120.4,81.0,39.4,rim
10J,3CX5,Q,J:Q,Nt,False,False,2,1,155.4,155.4,0.0,surface
10J,3CX5,Q,J:Q,Ct,False,False,94,93,115.4,115.4,0.0,surface
10J,3CX5,J,J:Q,Nt,False,False,27,1,149.9,149.9,0.0,surface
10J,3CX5,J,J:Q,Ct,False,False,457,431,120.4,120.4,0.0,surface
11C,3CX5,C,C:E,Nt,False,False,1,1,93.3,93.3,0.0,surface
11C,3CX5,C,C:E,Ct,False,False,385,385,112.0,112.0,0.0,surface
11C,3CX5,E,C:E,Nt,False,False,31,1,102.5,102.5,0.0,surface
11C,3CX5,E,C:E,Ct,False,False,215,185,52.3,52.3,0.0,surface
12C,3CX5,C,C:N,Nt,False,False,1,1,93.3,93.3,0.0,surface
12C,3CX5,C,C:N,Ct,False,False,385,385,112.0,112.0,0.0,surface
12C,3CX5,N,C:N,Nt,False,False,31,1,103.3,103.3,0.0,surface
12C,3CX5,N,C:N,Ct,False,False,215,185,50.6,50.6,0.0,surface
13L,3CX5,M,L:M,Nt,False,False,62,1,95.7,51.9,43.8,rim
13L,3CX5,M,L:M,Ct,False,False,309,248,123.9,123.9,0.0,surface
13L,3CX5,L,L:M,Nt,False,False,1,1,93.0,93.0,0.0,surface
13L,3CX5,L,L:M,Ct,False,False,385,385,126.5,126.5,0.0,surface
14C,3CX5,C,C:G,Nt,False,False,1,1,93.3,93.3,0.0,surface
14C,3CX5,C,C:G,Ct,False,False,385,385,112.0,71.3,40.7,rim
14C,3CX5,G,C:G,Nt,False,False,2,1,141.4,65.0,76.4,rim
14C,3CX5,G,C:G,Ct,False,False,127,126,108.8,108.8,0.0,surface
15C,3CX5,H,C:H,Nt,False,False,2,1,153.9,153.9,0.0,surface
15C,3CX5,H,C:H,Ct,False,False,94,93,110.3,110.3,0.0,surface
15C,3CX5,C,C:H,Nt,False,False,1,1,93.3,93.3,0.0,surface
15C,3CX5,C,C:H,Ct,False,False,385,385,112.0,112.0,0.0,surface
16K,3CX5,K,K:G,Nt,False,False,17,1,34.9,34.9,0.0,surface
16K,3CX5,K,K:G,Ct,False,False,368,352,25.2,25.2,0.0,surface
16K,3CX5,G,K:G,Nt,False,False,2,1,141.4,141.4,0.0,surface
16K,3CX5,G,K:G,Ct,False,False,127,126,108.8,108.8,0.0,surface
17E,3CX5,E,E:D,Nt,False,False,31,1,102.5,76.7,25.8,rim
17E,3CX5,E,E:D,Ct,False,False,215,185,52.3,52.3,0.0,surface
17E,3CX5,D,E:D,Nt,False,False,62,1,91.3,91.3,0.0,surface
17E,3CX5,D,E:D,Ct,False,False,309,248,124.0,124.0,0.0,surface
18E,3CX5,I,E:I,Nt,False,False,2,1,135.7,57.1,78.6,rim
18E,3CX5,I,E:I,Ct,True,False,66,NA,NA,NA,NA,NA
18E,3CX5,E,E:I,Nt,False,False,31,1,102.5,102.5,0.0,surface
18E,3CX5,E,E:I,Ct,False,False,215,185,52.3,52.3,0.0,surface
19N,3CX5,Q,N:Q,Nt,False,False,2,1,155.4,155.4,0.0,surface
19N,3CX5,Q,N:Q,Ct,False,False,94,93,115.4,115.4,0.0,surface
19N,3CX5,N,N:Q,Nt,False,False,31,1,103.3,103.3,0.0,surface
19N,3CX5,N,N:Q,Ct,False,False,215,185,50.6,50.6,0.0,surface
20D,3CX5,D,D:G,Nt,False,False,62,1,91.3,91.3,0.0,surface
20D,3CX5,D,D:G,Ct,False,False,309,248,124.0,98.6,25.4,rim
20D,3CX5,G,D:G,Nt,False,False,2,1,141.4,141.4,0.0,surface
20D,3CX5,G,D:G,Ct,False,False,127,126,108.8,108.8,0.0,surface
1D,3CX5,D,D:F,Nt,False,False,62,1,91.3,91.3,0.0,surface
1D,3CX5,D,D:F,Ct,False,False,309,248,124.0,124.0,0.0,surface
1D,3CX5,F,D:F,Nt,True,False,2,NA,NA,NA,NA,NA
1D,3CX5,F,D:F,Ct,False,False,147,74,122.2,63.6,58.6,rim
2D,3CX5,I,D:I,Nt,False,False,2,1,135.7,135.7,0.0,surface
2D,3CX5,I,D:I,Ct,True,False,66,NA,NA,NA,NA,NA
2D,3CX5,D,D:I,Nt,False,False,62,1,91.3,91.3,0.0,surface
2D,3CX5,D,D:I,Ct,False,False,309,248,124.0,124.0,0.0,surface
3D,3CX5,H,D:H,Nt,False,False,2,1,153.9,153.9,0.0,surface
3D,3CX5,H,D:H,Ct,False,False,94,93,110.3,110.3,0.0,surface
3D,3CX5,D,D:H,Nt,False,False,62,1,91.3,64.1,27.2,rim
3D,3CX5,D,D:H,Ct,False,False,309,248,124.0,109.8,14.2,rim
1C,2WAQ,C,C:B,Nt,True,False,1,NA,NA,NA,NA,NA
1C,2WAQ,C,C:B,Ct,True,False,395,NA,NA,NA,NA,NA
1C,2WAQ,B,C:B,Nt,True,False,1,NA,NA,NA,NA,NA
1C,2WAQ,B,C:B,Ct,True,False,1131,NA,NA,NA,NA,NA
2B,2WAQ,I,B:I,Nt,True,False,1,NA,NA,NA,NA,NA
2B,2WAQ,I,B:I,Ct,True,False,265,NA,NA,NA,NA,NA
2B,2WAQ,B,B:I,Nt,True,False,1,NA,NA,NA,NA,NA
2B,2WAQ,B,B:I,Ct,True,False,1131,NA,NA,NA,NA,NA
3G,2WAQ,B,G:B,Nt,True,False,1,NA,NA,NA,NA,NA
3G,2WAQ,B,G:B,Ct,True,False,1131,NA,NA,NA,NA,NA
3G,2WAQ,G,G:B,Nt,False,False,1,1,74.4,74.4,0.0,surface
3G,2WAQ,G,G:B,Ct,True,False,92,NA,NA,NA,NA,NA
4C,2WAQ,C,C:L,Nt,True,False,1,NA,NA,NA,NA,NA
4C,2WAQ,C,C:L,Ct,True,False,395,NA,NA,NA,NA,NA
4C,2WAQ,L,C:L,Nt,False,False,1,1,34.3,34.3,0.0,surface
4C,2WAQ,L,C:L,Ct,True,False,180,NA,NA,NA,NA,NA
5C,2WAQ,C,C:E,Nt,True,False,1,NA,NA,NA,NA,NA
5C,2WAQ,C,C:E,Ct,True,False,395,NA,NA,NA,NA,NA
5C,2WAQ,E,C:E,Nt,True,False,1,NA,NA,NA,NA,NA
5C,2WAQ,E,C:E,Ct,True,False,84,NA,NA,NA,NA,NA
6L,2WAQ,M,L:M,Nt,True,False,1,NA,NA,NA,NA,NA
6L,2WAQ,M,L:M,Ct,True,False,113,NA,NA,NA,NA,NA
6L,2WAQ,L,L:M,Nt,False,False,1,1,34.3,3.5,30.8,core
6L,2WAQ,L,L:M,Ct,True,False,180,NA,NA,NA,NA,NA
7C,1XIW,C,C:D,Nt,False,False,1,1,98.4,98.4,0.0,surface
7C,1XIW,C,C:D,Ct,True,False,108,NA,NA,NA,NA,NA
7C,1XIW,D,C:D,Nt,False,False,1,1,99.0,99.0,0.0,surface
7C,1XIW,D,C:D,Ct,False,False,122,122,104.2,104.2,0.0,surface
8U,2ZJR,U,U:L,Nt,False,False,1,1,22.7,22.7,0.0,interior
8U,2ZJR,U,U:L,Ct,True,False,237,NA,NA,NA,NA,NA
8U,2ZJR,L,U:L,Nt,True,False,1,NA,NA,NA,NA,NA
8U,2ZJR,L,U:L,Ct,True,False,142,NA,NA,NA,NA,NA
9D,2ZJR,D,D:O,Nt,False,False,1,1,80.7,80.7,0.0,surface
9D,2ZJR,D,D:O,Ct,True,False,211,NA,NA,NA,NA,NA
9D,2ZJR,O,D:O,Nt,True,False,1,NA,NA,NA,NA,NA
9D,2ZJR,O,D:O,Ct,True,False,166,NA,NA,NA,NA,NA
10J,2ZJR,J,J:O,Nt,False,False,1,1,45.4,45.4,0.0,surface
10J,2ZJR,J,J:O,Ct,False,False,134,134,44.4,2.1,42.3,core
10J,2ZJR,O,J:O,Nt,True,False,1,NA,NA,NA,NA,NA
10J,2ZJR,O,J:O,Ct,True,False,166,NA,NA,NA,NA,NA
11A,1WU9,A,A:B,Nt,True,False,189,NA,NA,NA,NA,NA
11A,1WU9,A,A:B,Ct,True,False,268,NA,NA,NA,NA,NA
11A,1WU9,B,A:B,Nt,True,False,189,NA,NA,NA,NA,NA
11A,1WU9,B,A:B,Ct,True,False,268,NA,NA,NA,NA,NA
12F,1YAR,D,F:D,Nt,True,False,1,NA,NA,NA,NA,NA
12F,1YAR,D,F:D,Ct,False,False,233,221,42.6,42.6,0.0,surface
12F,1YAR,F,F:D,Nt,True,False,1,NA,NA,NA,NA,NA
12F,1YAR,F,F:D,Ct,False,False,233,221,45.3,45.3,0.0,surface
13C,2GC4,C,C:B,Nt,False,False,1,1,87.4,87.4,0.0,surface
13C,2GC4,C,C:B,Ct,False,False,105,105,72.6,72.6,0.0,surface
13C,2GC4,B,C:B,Nt,True,False,1,NA,NA,NA,NA,NA
13C,2GC4,B,C:B,Ct,False,False,131,125,119.1,119.1,0.0,surface
14A,2BR9,A,A:B,Nt,True,False,0,NA,NA,NA,NA,NA
14A,2BR9,A,A:B,Ct,True,False,233,NA,NA,NA,NA,NA
14A,2BR9,B,A:B,Nt,True,False,0,NA,NA,NA,NA,NA
14A,2BR9,B,A:B,Ct,True,False,233,NA,NA,NA,NA,NA
15A,3VUB,A,A:B,Nt,False,False,1,1,63.9,63.9,0.0,surface
15A,3VUB,A,A:B,Ct,False,False,101,101,122.8,110.0,12.8,rim
15A,3VUB,B,A:B,Nt,False,False,1,1,63.9,63.9,0.0,surface
15A,3VUB,B,A:B,Ct,False,False,101,101,122.8,110.0,12.8,rim
7A,3BOW,A,A:B,Nt,True,False,1,NA,NA,NA,NA,NA
7A,3BOW,A,A:B,Ct,True,True,714,NA,NA,NA,NA,NA
7A,3BOW,B,A:B,Nt,True,True,87,NA,NA,NA,NA,NA
7A,3BOW,B,A:B,Ct,False,False,270,174,50.8,7.7,43.1,core
8A,3KAS,A,A:B,Nt,False,False,121,1,66.6,66.6,0.0,surface
8A,3KAS,A,A:B,Ct,True,False,760,NA,NA,NA,NA,NA
8A,3KAS,B,A:B,Nt,False,False,121,1,66.6,66.6,0.0,surface
8A,3KAS,B,A:B,Ct,True,False,760,NA,NA,NA,NA,NA
9A,1MKF,A,A:B,Nt,True,False,1,NA,NA,NA,NA,NA
9A,1MKF,A,A:B,Ct,False,False,382,371,82.8,73.5,9.3,rim
9A,1MKF,B,A:B,Nt,True,False,1,NA,NA,NA,NA,NA
9A,1MKF,B,A:B,Ct,False,False,382,371,87.1,83.3,3.8,rim
10A,3LVM,A,A:B,Nt,True,True,-18,NA,NA,NA,NA,NA
10A,3LVM,A,A:B,Ct,True,False,404,NA,NA,NA,NA,NA
10A,3LVM,B,A:B,Nt,True,True,-18,NA,NA,NA,NA,NA
10A,3LVM,B,A:B,Ct,True,False,404,NA,NA,NA,NA,NA
11A,3KUP,A,A:B,Nt,True,True,109,NA,NA,NA,NA,NA
11A,3KUP,A,A:B,Ct,True,False,173,NA,NA,NA,NA,NA
11A,3KUP,B,A:B,Nt,True,True,109,NA,NA,NA,NA,NA
11A,3KUP,B,A:B,Ct,False,False,173,62,101.0,66.6,34.4,rim
12B,3GZX,C,B:C,Nt,True,False,1,NA,NA,NA,NA,NA
12B,3GZX,C,B:C,Ct,False,False,457,440,60.9,60.9,0.0,surface
12B,3GZX,B,B:C,Nt,True,False,1,NA,NA,NA,NA,NA
12B,3GZX,B,B:C,Ct,False,False,457,440,60.9,60.9,0.0,surface
13A,1LXI,A,A:B,Nt,True,False,1,NA,NA,NA,NA,NA
13A,1LXI,A,A:B,Ct,False,False,139,104,56.4,29.6,26.8,rim
13A,1LXI,B,A:B,Nt,True,False,1,NA,NA,NA,NA,NA
13A,1LXI,B,A:B,Ct,False,False,139,104,56.4,29.6,26.8,rim
14B,1ALY,C,B:C,Nt,False,False,116,1,109.0,109.0,0.0,surface
14B,1ALY,C,B:C,Ct,False,False,261,146,63.6,21.9,41.7,core
14B,1ALY,B,B:C,Nt,False,False,116,1,109.1,109.1,0.0,surface
14B,1ALY,B,B:C,Ct,False,False,261,146,63.6,63.6,0.0,surface
15D,3LH2,C,D:C,Nt,True,False,-1,NA,NA,NA,NA,NA
15D,3LH2,C,D:C,Ct,True,False,135,NA,NA,NA,NA,NA
15D,3LH2,D,D:C,Nt,True,False,-1,NA,NA,NA,NA,NA
15D,3LH2,D,D:C,Ct,True,False,112,NA,NA,NA,NA,NA
16A,1HFE,A,A:B,Nt,True,False,1,NA,NA,NA,NA,NA
16A,1HFE,A,A:B,Ct,False,False,123,88,71.2,62.2,9.0,rim
16A,1HFE,B,A:B,Nt,True,False,1,NA,NA,NA,NA,NA
16A,1HFE,B,A:B,Ct,True,False,421,NA,NA,NA,NA,NA
17C,1FVU,C,C:D,Nt,False,False,201,1,113.9,113.9,0.0,surface
17C,1FVU,C,C:D,Ct,False,False,333,133,95.7,95.7,0.0,surface
17C,1FVU,D,C:D,Nt,False,False,601,1,121.9,121.9,0.0,surface
17C,1FVU,D,C:D,Ct,False,False,725,121,81.1,81.1,0.0,surface
18C,3M0A,C,C:B,Nt,True,False,266,NA,NA,NA,NA,NA
18C,3M0A,C,C:B,Ct,True,True,331,NA,NA,NA,NA,NA
18C,3M0A,B,C:B,Nt,True,False,266,NA,NA,NA,NA,NA
18C,3M0A,B,C:B,Ct,True,True,331,NA,NA,NA,NA,NA
19A,2EQ6,A,A:B,Nt,True,False,4,NA,NA,NA,NA,NA
19A,2EQ6,A,A:B,Ct,True,False,470,NA,NA,NA,NA,NA
19A,2EQ6,B,A:B,Nt,True,False,4,NA,NA,NA,NA,NA
19A,2EQ6,B,A:B,Ct,True,False,470,NA,NA,NA,NA,NA
20C,1JTH,C,C:B,Nt,True,False,1,NA,NA,NA,NA,NA
20C,1JTH,C,C:B,Ct,True,False,82,NA,NA,NA,NA,NA
20C,1JTH,B,C:B,Nt,False,False,191,1,98.0,98.0,0.0,surface
20C,1JTH,B,C:B,Ct,True,False,267,NA,NA,NA,NA,NA
1A,2C7W,A,A:B,Nt,True,False,10,NA,NA,NA,NA,NA
1A,2C7W,A,A:B,Ct,True,False,108,NA,NA,NA,NA,NA
1A,2C7W,B,A:B,Nt,True,False,10,NA,NA,NA,NA,NA
1A,2C7W,B,A:B,Ct,True,False,108,NA,NA,NA,NA,NA
2A,1B8K,A,A:B,Nt,True,False,1,NA,NA,NA,NA,NA
2A,1B8K,A,A:B,Ct,True,False,119,NA,NA,NA,NA,NA
2A,1B8K,B,A:B,Nt,True,False,1,NA,NA,NA,NA,NA
2A,1B8K,B,A:B,Ct,True,False,119,NA,NA,NA,NA,NA
3B,1U7B,C,B:C,Nt,False,False,1,1,33.4,33.4,0.0,surface
3B,1U7B,C,B:C,Ct,True,False,261,NA,NA,NA,NA,NA
3B,1U7B,B,B:C,Nt,False,False,1,1,33.4,33.4,0.0,surface
3B,1U7B,B,B:C,Ct,True,False,261,NA,NA,NA,NA,NA
4A,2CCH,A,A:B,Nt,False,False,0,1,88.9,88.9,0.0,surface
4A,2CCH,A,A:B,Ct,True,False,298,NA,NA,NA,NA,NA
4A,2CCH,B,A:B,Nt,False,False,173,1,147.5,134.6,12.9,rim
4A,2CCH,B,A:B,Ct,False,False,432,260,54.6,54.6,0.0,surface
5A,2ZVT,A,A:B,Nt,True,True,191,NA,NA,NA,NA,NA
5A,2ZVT,A,A:B,Ct,False,False,476,274,38.6,38.6,0.0,surface
5A,2ZVT,B,A:B,Nt,True,True,191,NA,NA,NA,NA,NA
5A,2ZVT,B,A:B,Ct,True,False,476,NA,NA,NA,NA,NA
6A,3BIX,A,A:B,Nt,True,False,43,NA,NA,NA,NA,NA
6A,3BIX,A,A:B,Ct,True,False,644,NA,NA,NA,NA,NA
6A,3BIX,B,A:B,Nt,True,False,43,NA,NA,NA,NA,NA
6A,3BIX,B,A:B,Ct,True,False,644,NA,NA,NA,NA,NA
7A,1UII,A,A:B,Nt,True,False,70,NA,NA,NA,NA,NA
7A,1UII,A,A:B,Ct,False,False,152,61,114.1,70.8,43.3,rim
7A,1UII,B,A:B,Nt,True,False,70,NA,NA,NA,NA,NA
7A,1UII,B,A:B,Ct,False,False,152,61,147.4,147.4,0.0,surface
8A,2ILK,A,A:B,Nt,True,False,1,NA,NA,NA,NA,NA
8A,2ILK,A,A:B,Ct,False,False,160,155,133.8,133.8,0.0,surface
8A,2ILK,B,A:B,Nt,True,False,1,NA,NA,NA,NA,NA
8A,2ILK,B,A:B,Ct,False,False,160,155,133.8,133.8,0.0,surface
9A,2H62,A,A:C,Nt,True,False,1,NA,NA,NA,NA,NA
9A,2H62,A,A:C,Ct,False,False,114,104,36.3,36.3,0.0,surface
9A,2H62,C,A:C,Nt,True,False,1,NA,NA,NA,NA,NA
9A,2H62,C,A:C,Ct,True,False,129,NA,NA,NA,NA,NA
10A,1XPC,A,A:B,Nt,False,False,307,1,14.3,14.3,0.0,interior
10A,1XPC,A,A:B,Ct,True,False,554,NA,NA,NA,NA,NA
10A,1XPC,B,A:B,Nt,False,False,307,1,14.3,14.3,0.0,interior
10A,1XPC,B,A:B,Ct,True,False,554,NA,NA,NA,NA,NA
11A,2QJY,A,A:C,Nt,True,False,1,NA,NA,NA,NA,NA
11A,2QJY,A,A:C,Ct,True,False,445,NA,NA,NA,NA,NA
11A,2QJY,C,A:C,Nt,True,False,1,NA,NA,NA,NA,NA
11A,2QJY,C,A:C,Ct,False,False,187,179,41.2,41.2,0.0,surface
12A,2QJY,A,A:F,Nt,True,False,1,NA,NA,NA,NA,NA
12A,2QJY,A,A:F,Ct,True,False,445,NA,NA,NA,NA,NA
12A,2QJY,F,A:F,Nt,True,False,1,NA,NA,NA,NA,NA
12A,2QJY,F,A:F,Ct,False,False,187,179,41.9,41.9,0.0,surface
13A,2QJY,A,A:D,Nt,True,False,1,NA,NA,NA,NA,NA
13A,2QJY,A,A:D,Ct,True,False,445,NA,NA,NA,NA,NA
13A,2QJY,D,A:D,Nt,True,False,1,NA,NA,NA,NA,NA
13A,2QJY,D,A:D,Ct,True,False,445,NA,NA,NA,NA,NA
14B,1MTY,A,B:A,Nt,False,False,15,1,154.5,154.5,0.0,surface
14B,1MTY,A,B:A,Ct,False,False,526,512,72.4,72.4,0.0,surface
14B,1MTY,B,B:A,Nt,False,False,15,1,149.5,149.5,0.0,surface
14B,1MTY,B,B:A,Ct,False,False,526,512,70.7,70.7,0.0,surface
15A,2R6G,A,A:E,Nt,True,False,1,NA,NA,NA,NA,NA
15A,2R6G,A,A:E,Ct,True,True,381,NA,NA,NA,NA,NA
15A,2R6G,E,A:E,Nt,True,False,1,NA,NA,NA,NA,NA
15A,2R6G,E,A:E,Ct,False,False,296,284,157.1,157.1,0.0,surface
16B,2R6G,B,B:D,Nt,True,False,1,NA,NA,NA,NA,NA
16B,2R6G,B,B:D,Ct,True,True,381,NA,NA,NA,NA,NA
16B,2R6G,D,B:D,Nt,True,False,1,NA,NA,NA,NA,NA
16B,2R6G,D,B:D,Ct,True,False,514,NA,NA,NA,NA,NA
17D,2R6G,E,D:E,Nt,True,False,1,NA,NA,NA,NA,NA
17D,2R6G,E,D:E,Ct,False,False,296,284,157.1,155.9,1.2,rim
17D,2R6G,D,D:E,Nt,True,False,1,NA,NA,NA,NA,NA
17D,2R6G,D,D:E,Ct,True,False,514,NA,NA,NA,NA,NA
18A,1JYA,A,A:B,Nt,True,False,2,1,52.8,52.8,0.0,surface
18A,1JYA,A,A:B,Ct,True,False,130,NA,NA,NA,NA,NA
18A,1JYA,B,A:B,Nt,True,False,2,1,60.4,60.4,0.0,surface
18A,1JYA,B,A:B,Ct,True,False,130,NA,NA,NA,NA,NA
19A,1F86,A,A:B,Nt,False,False,10,1,56.4,56.4,0.0,surface
19A,1F86,A,A:B,Ct,False,False,124,115,93.7,93.7,0.0,surface
19A,1F86,B,A:B,Nt,False,False,10,1,76.4,76.4,0.0,surface
19A,1F86,B,A:B,Ct,False,False,124,115,64.1,64.1,0.0,surface
20A,1HBX,A,A:B,Nt,True,False,132,NA,NA,NA,NA,NA
20A,1HBX,A,A:B,Ct,False,False,223,87,141.9,113.1,28.8,rim
20A,1HBX,B,A:B,Nt,True,False,132,NA,NA,NA,NA,NA
20A,1HBX,B,A:B,Ct,False,False,223,86,139.5,111.6,27.9,rim
1A,1RZH,A,A:C,Nt,False,False,1,1,111.0,41.8,69.2,rim
1A,1RZH,A,A:C,Ct,False,False,281,281,86.0,86.0,0.0,surface
1A,1RZH,C,A:C,Nt,True,False,1,NA,NA,NA,NA,NA
1A,1RZH,C,A:C,Ct,True,False,260,NA,NA,NA,NA,NA
2A,1RZH,A,A:B,Nt,False,False,1,1,111.0,100.3,10.7,rim
2A,1RZH,A,A:B,Ct,False,False,281,281,86.0,86.0,0.0,surface
2A,1RZH,B,A:B,Nt,False,False,1,1,152.1,152.1,0.0,surface
2A,1RZH,B,A:B,Ct,True,False,307,NA,NA,NA,NA,NA
3C,1RZH,C,C:B,Nt,True,False,1,NA,NA,NA,NA,NA
3C,1RZH,C,C:B,Ct,True,False,260,NA,NA,NA,NA,NA
3C,1RZH,B,C:B,Nt,False,False,1,1,152.1,140.5,11.6,rim
3C,1RZH,B,C:B,Ct,True,False,307,NA,NA,NA,NA,NA
4L,3HHW,L,L:T,Nt,False,False,2,1,146.7,146.7,0.0,surface
4L,3HHW,L,L:T,Ct,False,False,422,421,87.3,87.3,0.0,surface
4L,3HHW,T,L:T,Nt,False,False,2,1,142.7,140.4,2.3,rim
4L,3HHW,T,L:T,Ct,False,False,422,421,96.7,35.3,61.4,rim
5E,1R4P,E,E:D,Nt,False,False,1,1,80.3,80.3,0.0,surface
5E,1R4P,E,E:D,Ct,False,False,70,70,105.7,105.7,0.0,surface
5E,1R4P,D,E:D,Nt,False,False,1,1,81.1,81.1,0.0,surface
5E,1R4P,D,E:D,Ct,False,False,70,70,82.4,82.4,0.0,surface
6A,2R80,A,A:B,Nt,False,False,1,1,124.8,101.2,23.6,rim
6A,2R80,A,A:B,Ct,False,False,141,141,71.3,35.1,36.2,rim
6A,2R80,B,A:B,Nt,True,False,1,NA,NA,NA,NA,NA
6A,2R80,B,A:B,Ct,True,False,141,NA,NA,NA,NA,NA
7A,2O02,A,A:B,Nt,False,False,1,1,84.3,84.3,0.0,surface
7A,2O02,A,A:B,Ct,False,False,230,224,104.4,104.4,0.0,surface
7A,2O02,B,A:B,Nt,False,False,1,1,62.2,62.2,0.0,surface
7A,2O02,B,A:B,Ct,False,False,230,230,103.3,103.3,0.0,surface
8D,1Z7X,B,D:B,Nt,True,False,0,NA,NA,NA,NA,NA
8D,1Z7X,B,D:B,Ct,False,False,460,460,74.9,74.9,0.0,surface
8D,1Z7X,D,D:B,Nt,True,False,0,NA,NA,NA,NA,NA
8D,1Z7X,D,D:B,Ct,False,False,460,460,76.6,76.6,0.0,surface
9C,1URQ,C,C:D,Nt,True,False,4,NA,NA,NA,NA,NA
9C,1URQ,C,C:D,Ct,False,False,83,68,79.4,54.9,24.5,rim
9C,1URQ,D,C:D,Nt,True,False,135,NA,NA,NA,NA,NA
9C,1URQ,D,C:D,Ct,True,False,203,NA,NA,NA,NA,NA
10A,2HWG,A,A:B,Nt,True,False,2,1,29.6,29.6,0.0,surface
10A,2HWG,A,A:B,Ct,True,False,575,NA,NA,NA,NA,NA
10A,2HWG,B,A:B,Nt,True,False,2,1,28.6,28.6,0.0,surface
10A,2HWG,B,A:B,Ct,True,False,575,NA,NA,NA,NA,NA
11A,3I2T,A,A:B,Nt,True,True,-5,NA,NA,NA,NA,NA
11A,3I2T,A,A:B,Ct,False,False,545,542,79.2,79.2,0.0,surface
11A,3I2T,B,A:B,Nt,True,True,-5,NA,NA,NA,NA,NA
11A,3I2T,B,A:B,Ct,False,False,545,542,79.2,79.2,0.0,surface
12A,1ORV,A,A:B,Nt,False,False,39,1,71.8,71.8,0.0,surface
12A,1ORV,A,A:B,Ct,False,False,766,728,110.3,110.3,0.0,surface
12A,1ORV,B,A:B,Nt,False,False,39,1,136.3,136.3,0.0,surface
12A,1ORV,B,A:B,Ct,False,False,766,728,112.5,112.5,0.0,surface
13A,2NOV,A,A:B,Nt,True,False,1,NA,NA,NA,NA,NA
13A,2NOV,A,A:B,Ct,True,True,496,NA,NA,NA,NA,NA
13A,2NOV,B,A:B,Nt,True,False,1,NA,NA,NA,NA,NA
13A,2NOV,B,A:B,Ct,True,True,496,NA,NA,NA,NA,NA
14H,2F8N,I,H:I,Nt,True,False,1003,NA,NA,NA,NA,NA
14H,2F8N,I,H:I,Ct,True,False,1122,NA,NA,NA,NA,NA
14H,2F8N,H,H:I,Nt,True,False,1400,NA,NA,NA,NA,NA
14H,2F8N,H,H:I,Ct,False,False,1522,93,115.3,103.6,11.7,rim
15D,2F8N,I,D:I,Nt,True,False,1003,NA,NA,NA,NA,NA
15D,2F8N,I,D:I,Ct,True,False,1122,NA,NA,NA,NA,NA
15D,2F8N,D,D:I,Nt,True,False,0,NA,NA,NA,NA,NA
15D,2F8N,D,D:I,Ct,False,False,102,79,151.0,151.0,0.0,surface
16C,2F8N,I,C:I,Nt,True,False,1003,NA,NA,NA,NA,NA
16C,2F8N,I,C:I,Ct,True,False,1122,NA,NA,NA,NA,NA
16C,2F8N,C,C:I,Nt,True,False,400,NA,NA,NA,NA,NA
16C,2F8N,C,C:I,Ct,False,False,535,98,113.0,113.0,0.0,surface
17A,1FGV,A,A:B,Nt,False,False,1,1,101.4,101.3,0.1,rim
17A,1FGV,A,A:B,Ct,True,False,109,NA,NA,NA,NA,NA
17A,1FGV,B,A:B,Nt,False,False,1,1,78.6,78.6,0.0,surface
17A,1FGV,B,A:B,Ct,False,False,124,120,108.8,108.8,0.0,surface
18A,3NIG,A,A:B,Nt,False,False,1,1,26.0,26.0,0.0,surface
18A,3NIG,A,A:B,Ct,False,False,457,457,61.5,61.5,0.0,surface
18A,3NIG,B,A:B,Nt,False,False,1,1,138.6,138.6,0.0,surface
18A,3NIG,B,A:B,Ct,True,False,471,NA,NA,NA,NA,NA
19A,2ZD1,A,A:B,Nt,False,True,-1,1,113.2,113.2,0.0,surface
19A,2ZD1,A,A:B,Ct,True,False,555,NA,NA,NA,NA,NA
19A,2ZD1,B,A:B,Nt,True,False,1,NA,NA,NA,NA,NA
19A,2ZD1,B,A:B,Ct,False,False,428,412,40.3,40.3,0.0,surface
7A,1G8E,A,A:B,Nt,False,False,1,1,105.2,83.9,21.3,rim
7A,1G8E,A,A:B,Ct,True,False,116,NA,NA,NA,NA,NA
7A,1G8E,B,A:B,Nt,True,False,1,NA,NA,NA,NA,NA
7A,1G8E,B,A:B,Ct,True,False,116,NA,NA,NA,NA,NA
8A,2BW4,A,A:B,Nt,True,False,1,NA,NA,NA,NA,NA
8A,2BW4,A,A:B,Ct,True,False,340,NA,NA,NA,NA,NA
8A,2BW4,B,A:B,Nt,True,False,1,NA,NA,NA,NA,NA
8A,2BW4,B,A:B,Ct,True,False,340,NA,NA,NA,NA,NA
9B,1U7G,C,B:C,Nt,True,False,1,NA,NA,NA,NA,NA
9B,1U7G,C,B:C,Ct,False,False,385,383,76.3,76.3,0.0,surface
9B,1U7G,B,B:C,Nt,True,False,1,NA,NA,NA,NA,NA
9B,1U7G,B,B:C,Ct,False,False,385,383,76.3,76.3,0.0,surface
10A,3G08,A,A:B,Nt,True,False,1,NA,NA,NA,NA,NA
10A,3G08,A,A:B,Ct,True,True,285,NA,NA,NA,NA,NA
10A,3G08,B,A:B,Nt,True,False,1,NA,NA,NA,NA,NA
10A,3G08,B,A:B,Ct,True,False,99,NA,NA,NA,NA,NA
11A,3FGA,A,A:B,Nt,True,False,2,NA,NA,NA,NA,NA
11A,3FGA,A,A:B,Ct,False,False,589,583,103.8,103.8,0.0,surface
11A,3FGA,B,A:B,Nt,False,False,24,1,98.4,98.4,0.0,surface
11A,3FGA,B,A:B,Ct,False,False,426,403,68.0,45.8,22.2,rim
12D,3FGA,B,D:B,Nt,False,False,24,1,98.4,98.4,0.0,surface
12D,3FGA,B,D:B,Ct,False,False,426,403,68.0,68.0,0.0,surface
12D,3FGA,D,D:B,Nt,True,False,1,NA,NA,NA,NA,NA
12D,3FGA,D,D:B,Ct,False,False,309,303,96.1,73.5,22.6,rim
13A,3KGW,A,A:B,Nt,True,False,0,NA,NA,NA,NA,NA
13A,3KGW,A,A:B,Ct,True,False,414,NA,NA,NA,NA,NA
13A,3KGW,B,A:B,Nt,True,False,0,NA,NA,NA,NA,NA
13A,3KGW,B,A:B,Ct,True,False,414,NA,NA,NA,NA,NA
14A,3HOU,A,A:D,Nt,True,False,1,NA,NA,NA,NA,NA
14A,3HOU,A,A:D,Ct,True,False,1733,NA,NA,NA,NA,NA
14A,3HOU,D,A:D,Nt,True,False,1,NA,NA,NA,NA,NA
14A,3HOU,D,A:D,Ct,False,False,221,178,57.2,57.2,0.0,surface
15B,3HOU,B,B:D,Nt,True,False,1,NA,NA,NA,NA,NA
15B,3HOU,B,B:D,Ct,False,False,1224,1104,111.7,111.7,0.0,surface
15B,3HOU,D,B:D,Nt,True,False,1,NA,NA,NA,NA,NA
15B,3HOU,D,B:D,Ct,False,False,221,178,57.2,57.2,0.0,surface
16A,1MI5,A,A:D,Nt,False,False,1,1,52.8,52.8,0.0,surface
16A,1MI5,A,A:D,Ct,False,False,277,277,141.1,141.1,0.0,surface
16A,1MI5,D,A:D,Nt,False,False,2,1,89.3,89.3,0.0,surface
16A,1MI5,D,A:D,Ct,False,False,206,201,142.7,142.7,0.0,surface
17B,2ZQM,B,B:D,Nt,False,False,1,1,108.7,108.7,0.0,surface
17B,2ZQM,B,B:D,Ct,True,False,117,NA,NA,NA,NA,NA
17B,2ZQM,D,B:D,Nt,False,False,1,1,108.7,108.7,0.0,surface
17B,2ZQM,D,B:D,Ct,True,False,117,NA,NA,NA,NA,NA
18A,3CIP,A,A:B,Nt,True,False,1,NA,NA,NA,NA,NA
18A,3CIP,A,A:B,Ct,False,False,375,363,82.3,82.3,0.0,surface
18A,3CIP,B,A:B,Nt,False,True,-2,1,109.7,67.7,42.0,rim
18A,3CIP,B,A:B,Ct,False,False,125,128,86.8,35.8,51.0,rim
19C,1UXA,C,C:B,Nt,True,False,172,NA,NA,NA,NA,NA
19C,1UXA,C,C:B,Ct,False,False,365,183,73.2,60.7,12.5,rim
19C,1UXA,B,C:B,Nt,True,False,172,NA,NA,NA,NA,NA
19C,1UXA,B,C:B,Ct,False,False,365,183,77.5,77.5,0.0,surface
20A,2ZD7,A,A:B,Nt,True,False,1,NA,NA,NA,NA,NA
20A,2ZD7,A,A:B,Ct,True,False,264,NA,NA,NA,NA,NA
20A,2ZD7,B,A:B,Nt,True,False,1,NA,NA,NA,NA,NA
20A,2ZD7,B,A:B,Ct,True,False,264,NA,NA,NA,NA,NA
1K,1GTF,K,K:J,Nt,True,False,3,NA,NA,NA,NA,NA
1K,1GTF,K,K:J,Ct,True,False,76,NA,NA,NA,NA,NA
1K,1GTF,J,K:J,Nt,True,False,3,NA,NA,NA,NA,NA
1K,1GTF,J,K:J,Ct,True,False,76,NA,NA,NA,NA,NA
2A,3BDW,A,A:B,Nt,False,False,57,1,96.7,96.0,0.7,rim
2A,3BDW,A,A:B,Ct,False,False,179,123,111.6,110.3,1.3,rim
2A,3BDW,B,A:B,Nt,False,False,113,1,133.5,131.0,2.5,rim
2A,3BDW,B,A:B,Ct,False,False,232,116,92.9,92.9,0.0,surface
3A,1OMW,A,A:B,Nt,True,False,1,NA,NA,NA,NA,NA
3A,1OMW,A,A:B,Ct,True,False,689,NA,NA,NA,NA,NA
3A,1OMW,B,A:B,Nt,True,False,1,NA,NA,NA,NA,NA
3A,1OMW,B,A:B,Ct,False,False,340,339,53.4,53.4,0.0,surface
9A,3KQR,A,A:C,Nt,False,False,1,1,97.2,97.2,0.0,surface
9A,3KQR,A,A:C,Ct,False,False,204,204,91.2,91.2,0.0,surface
9A,3KQR,C,A:C,Nt,False,False,1,1,101.0,101.0,0.0,surface
9A,3KQR,C,A:C,Ct,False,False,204,204,91.6,91.6,0.0,surface
10A,1GY6,A,A:B,Nt,True,False,1,NA,NA,NA,NA,NA
10A,1GY6,A,A:B,Ct,False,False,127,125,158.6,158.6,0.0,surface
10A,1GY6,B,A:B,Nt,True,False,1,NA,NA,NA,NA,NA
10A,1GY6,B,A:B,Ct,True,False,127,NA,NA,NA,NA,NA
11C,1QOP,C,C:D,Nt,False,False,2,1,123.0,123.0,0.0,surface
11C,1QOP,C,C:D,Ct,True,False,397,NA,NA,NA,NA,NA
11C,1QOP,D,C:D,Nt,False,False,2,1,123.0,123.0,0.0,surface
11C,1QOP,D,C:D,Ct,True,False,397,NA,NA,NA,NA,NA
12F,3MI0,W,F:W,Nt,True,False,1,NA,NA,NA,NA,NA
12F,3MI0,W,F:W,Ct,True,False,248,NA,NA,NA,NA,NA
12F,3MI0,F,F:W,Nt,True,False,1,NA,NA,NA,NA,NA
12F,3MI0,F,F:W,Ct,True,False,248,NA,NA,NA,NA,NA
13D,3KWV,D,D:F,Nt,True,False,168,NA,NA,NA,NA,NA
13D,3KWV,D,D:F,Ct,False,False,735,527,42.4,42.4,0.0,surface
13D,3KWV,F,D:F,Nt,True,False,168,NA,NA,NA,NA,NA
13D,3KWV,F,D:F,Ct,False,False,735,526,31.7,31.7,0.0,surface
14A,1L7D,A,A:B,Nt,False,False,1,1,38.0,38.0,0.0,surface
14A,1L7D,A,A:B,Ct,True,False,384,NA,NA,NA,NA,NA
14A,1L7D,B,A:B,Nt,False,False,401,1,29.6,29.6,0.0,surface
14A,1L7D,B,A:B,Ct,True,False,784,NA,NA,NA,NA,NA
15B,1F8D,B,B:D,Nt,False,False,82,1,103.0,103.0,0.0,surface
15B,1F8D,B,B:D,Ct,False,False,468,388,68.6,68.6,0.0,surface
15B,1F8D,D,B:D,Nt,False,False,82,1,103.0,103.0,0.0,surface
15B,1F8D,D,B:D,Ct,False,False,468,388,68.6,67.1,1.5,rim
16A,3D85,A,A:B,Nt,True,False,1,NA,NA,NA,NA,NA
16A,3D85,A,A:B,Ct,True,True,178,NA,NA,NA,NA,NA
16A,3D85,B,A:B,Nt,False,False,1,1,53.7,53.7,0.0,surface
16A,3D85,B,A:B,Ct,True,False,306,NA,NA,NA,NA,NA
17A,3L3U,A,A:B,Nt,True,False,50,NA,NA,NA,NA,NA
17A,3L3U,A,A:B,Ct,True,False,212,NA,NA,NA,NA,NA
17A,3L3U,B,A:B,Nt,True,False,50,NA,NA,NA,NA,NA
17A,3L3U,B,A:B,Ct,True,False,212,NA,NA,NA,NA,NA
18A,2OBE,A,A:B,Nt,True,False,1,NA,NA,NA,NA,NA
18A,2OBE,A,A:B,Ct,True,False,932,NA,NA,NA,NA,NA
18A,2OBE,B,A:B,Nt,True,False,1,NA,NA,NA,NA,NA
18A,2OBE,B,A:B,Ct,True,False,932,NA,NA,NA,NA,NA
19B,1G3K,B,B:F,Nt,False,False,1,1,19.4,19.4,0.0,interior
19B,1G3K,B,B:F,Ct,True,False,174,NA,NA,NA,NA,NA
19B,1G3K,F,B:F,Nt,False,False,1,1,19.9,19.9,0.0,interior
19B,1G3K,F,B:F,Ct,True,False,174,NA,NA,NA,NA,NA
20B,1G3K,H,B:H,Nt,False,False,1,1,19.9,19.9,0.0,interior
20B,1G3K,H,B:H,Ct,True,False,174,NA,NA,NA,NA,NA
20B,1G3K,B,B:H,Nt,False,False,1,1,19.4,19.4,0.0,interior
20B,1G3K,B,B:H,Ct,True,False,174,NA,NA,NA,NA,NA
1D,1G3K,J,D:J,Nt,False,False,1,1,18.9,18.9,0.0,interior
1D,1G3K,J,D:J,Ct,True,False,174,NA,NA,NA,NA,NA
1D,1G3K,D,D:J,Nt,False,False,1,1,19.4,19.4,0.0,interior
1D,1G3K,D,D:J,Ct,True,False,174,NA,NA,NA,NA,NA
2B,1KTZ,B,B:D,Nt,True,False,1,NA,NA,NA,NA,NA
2B,1KTZ,B,B:D,Ct,False,False,112,82,48.1,48.1,0.0,surface
2B,1KTZ,D,B:D,Nt,True,False,15,NA,NA,NA,NA,NA
2B,1KTZ,D,B:D,Ct,True,False,136,NA,NA,NA,NA,NA
3B,2OIZ,C,B:C,Nt,True,False,73,NA,NA,NA,NA,NA
3B,2OIZ,C,B:C,Ct,False,False,433,360,79.7,79.7,0.0,surface
3B,2OIZ,B,B:C,Nt,True,False,48,NA,NA,NA,NA,NA
3B,2OIZ,B,B:C,Ct,True,False,182,NA,NA,NA,NA,NA
4B,2IAM,B,B:E,Nt,False,False,1,1,159.6,159.6,0.0,surface
4B,2IAM,B,B:E,Ct,False,False,190,182,57.3,57.3,0.0,surface
4B,2IAM,E,B:E,Nt,True,False,1,NA,NA,NA,NA,NA
4B,2IAM,E,B:E,Ct,False,False,240,239,75.6,75.6,0.0,surface
5A,1N9W,A,A:B,Nt,False,False,1,1,96.8,96.8,0.0,surface
5A,1N9W,A,A:B,Ct,True,False,422,NA,NA,NA,NA,NA
5A,1N9W,B,A:B,Nt,False,False,1,1,84.8,84.8,0.0,surface
5A,1N9W,B,A:B,Ct,True,False,422,NA,NA,NA,NA,NA
6A,2GQW,A,A:B,Nt,True,False,1,NA,NA,NA,NA,NA
6A,2GQW,A,A:B,Ct,True,False,408,NA,NA,NA,NA,NA
6A,2GQW,B,A:B,Nt,True,False,1,NA,NA,NA,NA,NA
6A,2GQW,B,A:B,Ct,True,False,408,NA,NA,NA,NA,NA
7A,2BTZ,A,A:B,Nt,False,False,6,1,166.8,166.8,0.0,surface
7A,2BTZ,A,A:B,Ct,True,False,399,NA,NA,NA,NA,NA
7A,2BTZ,B,A:B,Nt,False,False,6,1,166.8,166.8,0.0,surface
7A,2BTZ,B,A:B,Ct,True,False,399,NA,NA,NA,NA,NA
8A,3LA7,A,A:B,Nt,True,True,-19,NA,NA,NA,NA,NA
8A,3LA7,A,A:B,Ct,True,False,223,NA,NA,NA,NA,NA
8A,3LA7,B,A:B,Nt,True,True,-19,NA,NA,NA,NA,NA
8A,3LA7,B,A:B,Ct,True,False,223,NA,NA,NA,NA,NA
9A,1KLF,A,A:B,Nt,False,False,1,1,52.6,9.8,42.8,core
9A,1KLF,A,A:B,Ct,False,False,205,205,72.5,72.5,0.0,surface
9A,1KLF,B,A:B,Nt,False,False,1,1,7.8,7.8,0.0,interior
9A,1KLF,B,A:B,Ct,False,False,279,279,97.3,20.0,77.3,core
10A,1VQ3,A,A:B,Nt,True,False,-11,NA,NA,NA,NA,NA
10A,1VQ3,A,A:B,Ct,False,False,82,86,56.5,51.9,4.6,rim
10A,1VQ3,B,A:B,Nt,True,False,-11,NA,NA,NA,NA,NA
10A,1VQ3,B,A:B,Ct,False,False,82,84,58.1,57.4,0.7,rim
11A,3HS2,A,A:B,Nt,False,False,1,1,70.3,55.1,15.2,rim
11A,3HS2,A,A:B,Ct,True,False,58,NA,NA,NA,NA,NA
11A,3HS2,B,A:B,Nt,False,False,1,1,78.6,57.8,20.8,rim
11A,3HS2,B,A:B,Ct,True,False,58,NA,NA,NA,NA,NA
12A,1S55,A,A:C,Nt,False,False,161,1,119.0,108.8,10.2,rim
12A,1S55,A,A:C,Ct,False,False,316,156,119.3,119.3,0.0,surface
12A,1S55,C,A:C,Nt,False,False,161,1,111.9,111.9,0.0,surface
12A,1S55,C,A:C,Ct,False,False,316,156,118.1,113.1,5.0,rim
13C,1HX6,C,C:B,Nt,True,False,2,NA,NA,NA,NA,NA
13C,1HX6,C,C:B,Ct,True,False,395,NA,NA,NA,NA,NA
13C,1HX6,B,C:B,Nt,True,False,2,NA,NA,NA,NA,NA
13C,1HX6,B,C:B,Ct,True,False,395,NA,NA,NA,NA,NA
14A,2ICW,A,A:D,Nt,False,False,3,1,116.3,116.3,0.0,surface
14A,2ICW,A,A:D,Ct,False,False,181,179,115.9,115.9,0.0,surface
14A,2ICW,D,A:D,Nt,True,False,1,NA,NA,NA,NA,NA
14A,2ICW,D,A:D,Ct,True,False,213,NA,NA,NA,NA,NA
15B,1F7L,C,B:C,Nt,False,False,1,1,122.2,109.2,13.0,rim
15B,1F7L,C,B:C,Ct,True,False,121,NA,NA,NA,NA,NA
15B,1F7L,B,B:C,Nt,False,False,1,1,122.2,122.2,0.0,surface
15B,1F7L,B,B:C,Ct,True,False,121,NA,NA,NA,NA,NA
16A,2NY1,A,A:D,Nt,False,False,83,1,82.8,82.8,0.0,surface
16A,2NY1,A,A:D,Ct,False,False,492,305,112.9,112.9,0.0,surface
16A,2NY1,D,A:D,Nt,False,False,3001,1,73.0,73.0,0.0,surface
16A,2NY1,D,A:D,Ct,False,False,3229,223,100.8,100.8,0.0,surface
17A,2NY1,A,A:C,Nt,False,False,83,1,82.8,82.8,0.0,surface
17A,2NY1,A,A:C,Ct,False,False,492,305,112.9,112.9,0.0,surface
17A,2NY1,C,A:C,Nt,False,False,2001,1,102.6,102.6,0.0,surface
17A,2NY1,C,A:C,Ct,False,False,2214,214,132.3,132.3,0.0,surface
18A,1B8E,A,A:B,Nt,False,False,1,1,33.7,33.7,0.0,surface
18A,1B8E,A,A:B,Ct,True,False,162,NA,NA,NA,NA,NA
18A,1B8E,B,A:B,Nt,False,False,1,1,33.7,33.7,0.0,surface
18A,1B8E,B,A:B,Ct,True,False,162,NA,NA,NA,NA,NA
19B,2E74,B,B:N,Nt,False,False,1,1,102.3,102.3,0.0,surface
19B,2E74,B,B:N,Ct,False,False,215,215,90.8,44.0,46.8,rim
19B,2E74,N,B:N,Nt,False,False,1,1,118.1,92.2,25.9,rim
19B,2E74,N,B:N,Ct,False,False,37,37,110.6,85.0,25.6,rim
20D,2E74,D,D:N,Nt,False,False,1,1,109.5,109.5,0.0,surface
20D,2E74,D,D:N,Ct,False,False,160,160,95.2,95.2,0.0,surface
20D,2E74,N,D:N,Nt,False,False,1,1,118.1,70.7,47.4,rim
20D,2E74,N,D:N,Ct,False,False,37,37,110.6,81.5,29.1,rim
1N,2E74,L,N:L,Nt,False,False,1,1,110.6,100.0,10.6,rim
1N,2E74,L,N:L,Ct,True,False,35,NA,NA,NA,NA,NA
1N,2E74,N,N:L,Nt,False,False,1,1,118.1,118.1,0.0,surface
1N,2E74,N,N:L,Ct,False,False,37,37,110.6,110.6,0.0,surface
2C,2OI9,C,C:B,Nt,False,False,1,1,78.5,75.4,3.1,rim
2C,2OI9,C,C:B,Ct,True,False,128,NA,NA,NA,NA,NA
2C,2OI9,B,C:B,Nt,False,False,1,1,78.7,78.7,0.0,surface
2C,2OI9,B,C:B,Ct,True,False,118,NA,NA,NA,NA,NA
3A,1XEQ,A,A:B,Nt,True,False,1,NA,NA,NA,NA,NA
3A,1XEQ,A,A:B,Ct,False,False,103,89,108.7,108.7,0.0,surface
3A,1XEQ,B,A:B,Nt,True,False,1,NA,NA,NA,NA,NA
3A,1XEQ,B,A:B,Ct,True,False,103,NA,NA,NA,NA,NA
4I,2WSC,I,I:H,Nt,False,False,1,1,110.8,108.1,2.7,rim
4I,2WSC,I,I:H,Ct,True,False,40,NA,NA,NA,NA,NA
4I,2WSC,H,I:H,Nt,True,False,-48,NA,NA,NA,NA,NA
4I,2WSC,H,I:H,Ct,True,False,95,NA,NA,NA,NA,NA
5H,2WSC,H,H:L,Nt,True,False,-48,NA,NA,NA,NA,NA
5H,2WSC,H,H:L,Ct,True,False,95,NA,NA,NA,NA,NA
5H,2WSC,L,H:L,Nt,True,False,-47,NA,NA,NA,NA,NA
5H,2WSC,L,H:L,Ct,True,False,168,NA,NA,NA,NA,NA
6Q,2WSC,Q,Q:A,Nt,True,False,-44,NA,NA,NA,NA,NA
6Q,2WSC,Q,Q:A,Ct,True,False,231,NA,NA,NA,NA,NA
6Q,2WSC,A,Q:A,Nt,True,False,1,NA,NA,NA,NA,NA
6Q,2WSC,A,Q:A,Ct,False,False,758,730,26.3,26.3,0.0,surface
7B,3GE3,B,B:F,Nt,True,False,1,NA,NA,NA,NA,NA
7B,3GE3,B,B:F,Ct,True,False,500,NA,NA,NA,NA,NA
7B,3GE3,F,B:F,Nt,True,False,1,NA,NA,NA,NA,NA
7B,3GE3,F,B:F,Ct,False,False,84,83,128.1,128.1,0.0,surface
8B,3GE3,B,B:D,Nt,True,False,1,NA,NA,NA,NA,NA
8B,3GE3,B,B:D,Ct,True,False,500,NA,NA,NA,NA,NA
8B,3GE3,D,B:D,Nt,True,False,1,NA,NA,NA,NA,NA
8B,3GE3,D,B:D,Ct,True,False,327,NA,NA,NA,NA,NA
9A,3D1G,A,A:B,Nt,False,False,1,1,14.0,14.0,0.0,interior
9A,3D1G,A,A:B,Ct,False,False,366,366,109.8,109.8,0.0,surface
9A,3D1G,B,A:B,Nt,False,False,1,1,14.8,14.8,0.0,interior
9A,3D1G,B,A:B,Ct,False,False,366,366,110.2,110.2,0.0,surface
10C,3BES,C,C:D,Nt,False,False,0,1,83.0,69.5,13.5,rim
10C,3BES,C,C:D,Ct,True,False,138,NA,NA,NA,NA,NA
10C,3BES,D,C:D,Nt,False,False,0,1,83.0,69.5,13.5,rim
10C,3BES,D,C:D,Ct,True,False,138,NA,NA,NA,NA,NA
11F,2NV1,H,F:H,Nt,True,False,-2,NA,NA,NA,NA,NA
11F,2NV1,H,F:H,Ct,True,True,302,NA,NA,NA,NA,NA
11F,2NV1,F,F:H,Nt,True,False,-2,NA,NA,NA,NA,NA
11F,2NV1,F,F:H,Ct,True,True,302,NA,NA,NA,NA,NA
12A,2NV1,A,A:B,Nt,True,False,-2,NA,NA,NA,NA,NA
12A,2NV1,A,A:B,Ct,True,True,302,NA,NA,NA,NA,NA
12A,2NV1,B,A:B,Nt,True,False,-2,NA,NA,NA,NA,NA
12A,2NV1,B,A:B,Ct,True,True,302,NA,NA,NA,NA,NA
13B,2NV1,K,B:K,Nt,True,False,-2,NA,NA,NA,NA,NA
13B,2NV1,K,B:K,Ct,True,True,302,NA,NA,NA,NA,NA
13B,2NV1,B,B:K,Nt,True,False,-2,NA,NA,NA,NA,NA
13B,2NV1,B,B:K,Ct,True,True,302,NA,NA,NA,NA,NA
14A,1DDT,A,A:B,Nt,False,False,1,1,76.5,76.5,0.0,surface
14A,1DDT,A,A:B,Ct,False,False,535,523,71.6,71.6,0.0,surface
14A,1DDT,B,A:B,Nt,False,False,1,1,76.5,76.5,0.0,surface
14A,1DDT,B,A:B,Ct,False,False,535,523,71.6,71.6,0.0,surface
15A,1CP2,A,A:B,Nt,False,False,1,1,51.6,51.6,0.0,surface
15A,1CP2,A,A:B,Ct,False,False,269,269,70.7,70.7,0.0,surface
15A,1CP2,B,A:B,Nt,False,False,1,1,52.7,52.7,0.0,surface
15A,1CP2,B,A:B,Ct,False,False,269,269,72.6,72.6,0.0,surface
16B,1IVD,B,B:D,Nt,False,False,82,1,98.6,98.6,0.0,surface
16B,1IVD,B,B:D,Ct,False,False,469,388,50.0,50.0,0.0,surface
16B,1IVD,D,B:D,Nt,False,False,82,1,99.0,99.0,0.0,surface
16B,1IVD,D,B:D,Ct,False,False,469,388,48.6,48.6,0.0,surface
17C,1KP8,C,C:B,Nt,False,False,2,1,103.9,79.8,24.1,rim
17C,1KP8,C,C:B,Ct,True,False,548,NA,NA,NA,NA,NA
17C,1KP8,B,C:B,Nt,False,False,2,1,104.2,104.2,0.0,surface
17C,1KP8,B,C:B,Ct,True,False,548,NA,NA,NA,NA,NA
18C,3CSU,C,C:B,Nt,False,False,1,1,118.5,118.5,0.0,surface
18C,3CSU,C,C:B,Ct,True,False,310,NA,NA,NA,NA,NA
18C,3CSU,B,C:B,Nt,False,False,1,1,88.0,88.0,0.0,surface
18C,3CSU,B,C:B,Ct,False,False,310,288,97.2,97.2,0.0,surface
19A,2GSM,A,A:B,Nt,True,False,1,NA,NA,NA,NA,NA
19A,2GSM,A,A:B,Ct,True,False,566,NA,NA,NA,NA,NA
19A,2GSM,B,A:B,Nt,True,False,26,NA,NA,NA,NA,NA
19A,2GSM,B,A:B,Ct,True,True,287,NA,NA,NA,NA,NA
20A,1K8U,A,A:B,Nt,True,False,1,NA,NA,NA,NA,NA
20A,1K8U,A,A:B,Ct,False,False,90,89,162.8,107.8,55.0,rim
20A,1K8U,B,A:B,Nt,True,False,1,NA,NA,NA,NA,NA
20A,1K8U,B,A:B,Ct,False,False,90,89,162.8,107.8,55.0,rim
1C,1AGQ,C,C:D,Nt,True,False,1,NA,NA,NA,NA,NA
1C,1AGQ,C,C:D,Ct,False,False,135,91,69.6,31.6,38.0,rim
1C,1AGQ,D,C:D,Nt,True,False,1,NA,NA,NA,NA,NA
1C,1AGQ,D,C:D,Ct,False,False,135,95,70.0,33.2,36.8,rim
2D,1HBN,E,D:E,Nt,False,False,2,1,95.1,95.1,0.0,surface
2D,1HBN,E,D:E,Ct,False,False,443,442,23.8,23.8,0.0,interior
2D,1HBN,D,D:E,Nt,False,False,2,1,150.6,150.6,0.0,surface
2D,1HBN,D,D:E,Ct,True,False,550,NA,NA,NA,NA,NA
3A,1HBN,A,A:E,Nt,False,False,2,1,146.8,146.8,0.0,surface
3A,1HBN,A,A:E,Ct,True,False,550,NA,NA,NA,NA,NA
3A,1HBN,E,A:E,Nt,False,False,2,1,95.1,95.1,0.0,surface
3A,1HBN,E,A:E,Ct,False,False,443,442,23.8,23.8,0.0,interior
4A,1HBN,A,A:D,Nt,False,False,2,1,146.8,146.8,0.0,surface
4A,1HBN,A,A:D,Ct,True,False,550,NA,NA,NA,NA,NA
4A,1HBN,D,A:D,Nt,False,False,2,1,150.6,150.6,0.0,surface
4A,1HBN,D,A:D,Ct,True,False,550,NA,NA,NA,NA,NA
5B,1HBN,B,B:E,Nt,False,False,2,1,74.7,74.7,0.0,surface
5B,1HBN,B,B:E,Ct,False,False,443,442,17.5,17.5,0.0,interior
5B,1HBN,E,B:E,Nt,False,False,2,1,95.1,95.1,0.0,surface
5B,1HBN,E,B:E,Ct,False,False,443,442,23.8,23.8,0.0,interior
6C,1WMU,C,C:D,Nt,False,False,1,1,68.2,53.1,15.1,rim
6C,1WMU,C,C:D,Ct,False,False,146,146,106.3,44.3,62.0,rim
6C,1WMU,D,C:D,Nt,False,False,1,1,68.2,53.1,15.1,rim
6C,1WMU,D,C:D,Ct,False,False,146,146,106.3,44.3,62.0,rim
7A,3BWU,A,A:C,Nt,False,False,1,1,48.7,6.3,42.4,core
7A,3BWU,A,A:C,Ct,False,False,205,200,70.7,70.7,0.0,surface
7A,3BWU,C,A:C,Nt,False,False,13,1,96.9,49.5,47.4,rim
7A,3BWU,C,A:C,Ct,False,False,154,128,77.2,4.6,72.6,core
8A,1O63,A,A:B,Nt,True,False,0,NA,NA,NA,NA,NA
8A,1O63,A,A:B,Ct,True,False,218,NA,NA,NA,NA,NA
8A,1O63,B,A:B,Nt,True,False,0,NA,NA,NA,NA,NA
8A,1O63,B,A:B,Ct,True,False,218,NA,NA,NA,NA,NA
9B,1RWZ,C,B:C,Nt,False,False,1,1,46.3,46.3,0.0,surface
9B,1RWZ,C,B:C,Ct,True,False,245,NA,NA,NA,NA,NA
9B,1RWZ,B,B:C,Nt,False,False,1,1,46.2,46.2,0.0,surface
9B,1RWZ,B,B:C,Ct,True,False,245,NA,NA,NA,NA,NA
10A,3KCC,A,A:B,Nt,True,True,-50,NA,NA,NA,NA,NA
10A,3KCC,A,A:B,Ct,True,False,209,NA,NA,NA,NA,NA
10A,3KCC,B,A:B,Nt,True,True,-50,NA,NA,NA,NA,NA
10A,3KCC,B,A:B,Ct,True,False,209,NA,NA,NA,NA,NA
11A,1OTS,A,A:B,Nt,True,False,1,NA,NA,NA,NA,NA
11A,1OTS,A,A:B,Ct,True,False,465,NA,NA,NA,NA,NA
11A,1OTS,B,A:B,Nt,True,False,1,NA,NA,NA,NA,NA
11A,1OTS,B,A:B,Ct,True,False,465,NA,NA,NA,NA,NA
12A,1LDJ,A,A:B,Nt,False,False,17,1,65.6,65.6,0.0,surface
12A,1LDJ,A,A:B,Ct,False,False,776,725,114.4,102.6,11.8,rim
12A,1LDJ,B,A:B,Nt,False,False,19,1,111.7,79.1,32.6,rim
12A,1LDJ,B,A:B,Ct,True,False,108,NA,NA,NA,NA,NA
13A,3HB3,A,A:B,Nt,True,False,1,NA,NA,NA,NA,NA
13A,3HB3,A,A:B,Ct,True,False,558,NA,NA,NA,NA,NA
13A,3HB3,B,A:B,Nt,True,False,-28,NA,NA,NA,NA,NA
13A,3HB3,B,A:B,Ct,True,False,269,NA,NA,NA,NA,NA
14C,3HB3,C,C:B,Nt,False,False,1,1,97.4,92.1,5.3,rim
14C,3HB3,C,C:B,Ct,True,False,127,NA,NA,NA,NA,NA
14C,3HB3,B,C:B,Nt,True,False,-28,NA,NA,NA,NA,NA
14C,3HB3,B,C:B,Ct,True,False,269,NA,NA,NA,NA,NA
15B,3HB3,B,B:D,Nt,True,False,-28,NA,NA,NA,NA,NA
15B,3HB3,B,B:D,Ct,True,False,269,NA,NA,NA,NA,NA
15B,3HB3,D,B:D,Nt,False,False,1,1,105.5,105.5,0.0,surface
15B,3HB3,D,B:D,Ct,True,False,120,NA,NA,NA,NA,NA
16B,2J2J,C,B:C,Nt,True,False,346,NA,NA,NA,NA,NA
16B,2J2J,C,B:C,Ct,True,False,542,NA,NA,NA,NA,NA
16B,2J2J,B,B:C,Nt,True,False,346,NA,NA,NA,NA,NA
16B,2J2J,B,B:C,Ct,False,False,542,182,97.3,72.4,24.9,rim
17A,1T98,A,A:B,Nt,True,False,1,NA,NA,NA,NA,NA
17A,1T98,A,A:B,Ct,True,False,287,NA,NA,NA,NA,NA
17A,1T98,B,A:B,Nt,True,False,1,NA,NA,NA,NA,NA
17A,1T98,B,A:B,Ct,True,False,287,NA,NA,NA,NA,NA
20A,1VDD,A,A:C,Nt,False,False,1,1,106.0,53.5,52.5,rim
20A,1VDD,A,A:C,Ct,True,True,228,NA,NA,NA,NA,NA
20A,1VDD,C,A:C,Nt,True,False,1,NA,NA,NA,NA,NA
20A,1VDD,C,A:C,Ct,True,True,228,NA,NA,NA,NA,NA
1A,1VDD,A,A:B,Nt,False,False,1,1,106.0,106.0,0.0,surface
1A,1VDD,A,A:B,Ct,True,True,228,NA,NA,NA,NA,NA
1A,1VDD,B,A:B,Nt,True,False,1,NA,NA,NA,NA,NA
1A,1VDD,B,A:B,Ct,True,True,228,NA,NA,NA,NA,NA
2B,1UB4,B,B:D,Nt,False,False,2,1,111.1,111.1,0.0,surface
2B,1UB4,B,B:D,Ct,False,False,111,103,106.3,81.2,25.1,rim
2B,1UB4,D,B:D,Nt,False,False,202,1,119.8,119.8,0.0,surface
2B,1UB4,D,B:D,Ct,False,False,311,100,104.4,80.4,24.0,rim
3A,1JI7,A,A:B,Nt,False,False,15,1,127.1,127.1,0.0,surface
3A,1JI7,A,A:B,Ct,True,False,103,NA,NA,NA,NA,NA
3A,1JI7,B,A:B,Nt,False,False,15,1,132.1,104.5,27.6,rim
3A,1JI7,B,A:B,Ct,True,False,103,NA,NA,NA,NA,NA
4A,1TVK,A,A:B,Nt,True,False,1,NA,NA,NA,NA,NA
4A,1TVK,A,A:B,Ct,True,False,440,NA,NA,NA,NA,NA
4A,1TVK,B,A:B,Nt,True,False,1,NA,NA,NA,NA,NA
4A,1TVK,B,A:B,Ct,False,False,427,426,100.6,100.6,0.0,surface
5A,1M56,A,A:C,Nt,True,False,1,NA,NA,NA,NA,NA
5A,1M56,A,A:C,Ct,True,False,566,NA,NA,NA,NA,NA
5A,1M56,C,A:C,Nt,True,False,1,NA,NA,NA,NA,NA
5A,1M56,C,A:C,Ct,False,False,266,265,59.0,59.0,0.0,surface
6E,1X9F,E,E:G,Nt,True,False,1,NA,NA,NA,NA,NA
6E,1X9F,E,E:G,Ct,False,False,151,147,81.6,81.6,0.0,surface
6E,1X9F,G,E:G,Nt,True,False,1,NA,NA,NA,NA,NA
6E,1X9F,G,E:G,Ct,True,False,153,NA,NA,NA,NA,NA
7E,1X9F,K,E:K,Nt,True,False,1,NA,NA,NA,NA,NA
7E,1X9F,K,E:K,Ct,True,False,153,NA,NA,NA,NA,NA
7E,1X9F,E,E:K,Nt,True,False,1,NA,NA,NA,NA,NA
7E,1X9F,E,E:K,Ct,False,False,151,147,81.6,81.6,0.0,surface
8E,1X9F,E,E:F,Nt,True,False,1,NA,NA,NA,NA,NA
8E,1X9F,E,E:F,Ct,False,False,151,147,81.6,81.6,0.0,surface
8E,1X9F,F,E:F,Nt,False,False,1,1,114.0,114.0,0.0,surface
8E,1X9F,F,E:F,Ct,False,False,145,145,116.0,116.0,0.0,surface
9I,1X9F,I,I:L,Nt,True,False,1,NA,NA,NA,NA,NA
9I,1X9F,I,I:L,Ct,False,False,151,147,80.8,80.8,0.0,surface
9I,1X9F,L,I:L,Nt,False,False,1,1,102.7,102.7,0.0,surface
9I,1X9F,L,I:L,Ct,False,False,140,140,37.8,37.8,0.0,surface
10K,1X9F,K,K:J,Nt,True,False,1,NA,NA,NA,NA,NA
10K,1X9F,K,K:J,Ct,True,False,153,NA,NA,NA,NA,NA
10K,1X9F,J,K:J,Nt,False,False,1,1,115.2,115.2,0.0,surface
10K,1X9F,J,K:J,Ct,False,False,145,145,116.8,116.8,0.0,surface
11G,1X9F,H,G:H,Nt,False,False,1,1,103.2,103.2,0.0,surface
11G,1X9F,H,G:H,Ct,False,False,140,140,39.0,39.0,0.0,surface
11G,1X9F,G,G:H,Nt,True,False,1,NA,NA,NA,NA,NA
11G,1X9F,G,G:H,Ct,True,False,153,NA,NA,NA,NA,NA
12H,1X9F,H,H:L,Nt,False,False,1,1,103.2,103.2,0.0,surface
12H,1X9F,H,H:L,Ct,False,False,140,140,39.0,39.0,0.0,surface
12H,1X9F,L,H:L,Nt,False,False,1,1,102.7,102.7,0.0,surface
12H,1X9F,L,H:L,Ct,False,False,140,140,37.8,37.8,0.0,surface
13C,1XM3,C,C:D,Nt,True,False,1,NA,NA,NA,NA,NA
13C,1XM3,C,C:D,Ct,True,False,264,NA,NA,NA,NA,NA
13C,1XM3,D,C:D,Nt,True,False,1,NA,NA,NA,NA,NA
13C,1XM3,D,C:D,Ct,True,False,264,NA,NA,NA,NA,NA
14A,1XM3,A,A:D,Nt,True,False,1,NA,NA,NA,NA,NA
14A,1XM3,A,A:D,Ct,True,False,264,NA,NA,NA,NA,NA
14A,1XM3,D,A:D,Nt,True,False,1,NA,NA,NA,NA,NA
14A,1XM3,D,A:D,Ct,True,False,264,NA,NA,NA,NA,NA
15A,1OTK,A,A:B,Nt,False,False,1,1,63.8,63.8,0.0,surface
15A,1OTK,A,A:B,Ct,True,False,249,NA,NA,NA,NA,NA
15A,1OTK,B,A:B,Nt,False,False,1,1,64.1,64.1,0.0,surface
15A,1OTK,B,A:B,Ct,True,False,249,NA,NA,NA,NA,NA
16A,1Q16,A,A:B,Nt,True,False,0,NA,NA,NA,NA,NA
16A,1Q16,A,A:B,Ct,True,False,1246,NA,NA,NA,NA,NA
16A,1Q16,B,A:B,Nt,False,False,1,1,60.0,60.0,0.0,surface
16A,1Q16,B,A:B,Ct,True,False,512,NA,NA,NA,NA,NA
17C,3BPO,C,C:B,Nt,True,False,29,NA,NA,NA,NA,NA
17C,3BPO,C,C:B,Ct,False,False,342,286,134.9,134.9,0.0,surface
17C,3BPO,B,C:B,Nt,True,True,-2,NA,NA,NA,NA,NA
17C,3BPO,B,C:B,Ct,True,False,202,NA,NA,NA,NA,NA
18A,1Z6R,A,A:B,Nt,True,False,2,NA,NA,NA,NA,NA
18A,1Z6R,A,A:B,Ct,False,False,406,382,136.5,136.5,0.0,surface
18A,1Z6R,B,A:B,Nt,True,False,2,NA,NA,NA,NA,NA
18A,1Z6R,B,A:B,Ct,False,False,406,382,131.3,131.3,0.0,surface
19J,2Z3B,J,J:L,Nt,False,False,1,1,120.4,120.4,0.0,surface
19J,2Z3B,J,J:L,Ct,False,False,180,180,91.1,91.1,0.0,surface
19J,2Z3B,L,J:L,Nt,False,False,1,1,115.1,84.1,31.0,rim
19J,2Z3B,L,J:L,Ct,False,False,180,180,95.5,95.5,0.0,surface
20H,2Z3B,H,H:K,Nt,False,False,1,1,111.4,111.4,0.0,surface
20H,2Z3B,H,H:K,Ct,False,False,180,180,108.6,108.6,0.0,surface
20H,2Z3B,K,H:K,Nt,False,False,1,1,115.1,115.1,0.0,surface
20H,2Z3B,K,H:K,Ct,False,False,180,180,95.5,95.5,0.0,surface
1J,2Z3B,K,J:K,Nt,False,False,1,1,115.1,115.1,0.0,surface
1J,2Z3B,K,J:K,Ct,False,False,180,180,95.5,95.5,0.0,surface
1J,2Z3B,J,J:K,Nt,False,False,1,1,120.4,120.4,0.0,surface
1J,2Z3B,J,J:K,Ct,False,False,180,180,91.1,91.1,0.0,surface
2A,1IXM,A,A:B,Nt,True,False,1,NA,NA,NA,NA,NA
2A,1IXM,A,A:B,Ct,True,False,192,NA,NA,NA,NA,NA
2A,1IXM,B,A:B,Nt,True,False,201,NA,NA,NA,NA,NA
2A,1IXM,B,A:B,Ct,False,False,392,175,62.2,62.2,0.0,surface
3A,3BHO,A,A:B,Nt,False,False,20,1,98.4,98.4,0.0,surface
3A,3BHO,A,A:B,Ct,False,False,227,203,53.1,53.1,0.0,surface
3A,3BHO,B,A:B,Nt,False,False,20,1,98.4,98.4,0.0,surface
3A,3BHO,B,A:B,Ct,False,False,227,203,53.1,53.1,0.0,surface
4A,2EY4,A,A:B,Nt,True,False,4,NA,NA,NA,NA,NA
4A,2EY4,A,A:B,Ct,False,False,336,329,89.8,89.8,0.0,surface
4A,2EY4,B,A:B,Nt,True,False,-6,NA,NA,NA,NA,NA
4A,2EY4,B,A:B,Ct,True,False,75,NA,NA,NA,NA,NA
5C,3KGF,C,C:D,Nt,True,True,-1,NA,NA,NA,NA,NA
5C,3KGF,C,C:D,Ct,False,False,462,454,94.5,94.1,0.4,rim
5C,3KGF,D,C:D,Nt,True,True,-1,NA,NA,NA,NA,NA
5C,3KGF,D,C:D,Ct,False,False,462,454,94.5,94.1,0.4,rim
6B,3KGF,B,B:D,Nt,True,True,-1,NA,NA,NA,NA,NA
6B,3KGF,B,B:D,Ct,False,False,462,452,100.9,100.9,0.0,surface
6B,3KGF,D,B:D,Nt,True,True,-1,NA,NA,NA,NA,NA
6B,3KGF,D,B:D,Ct,False,False,462,454,94.5,94.5,0.0,surface
7A,1M1N,A,A:B,Nt,True,False,2,NA,NA,NA,NA,NA
7A,1M1N,A,A:B,Ct,True,False,492,NA,NA,NA,NA,NA
7A,1M1N,B,A:B,Nt,False,False,2,1,83.9,24.9,59.0,core
7A,1M1N,B,A:B,Ct,False,False,523,522,32.5,32.5,0.0,surface
8C,1M1N,C,C:B,Nt,True,False,2,NA,NA,NA,NA,NA
8C,1M1N,C,C:B,Ct,True,False,492,NA,NA,NA,NA,NA
8C,1M1N,B,C:B,Nt,False,False,2,1,83.9,83.9,0.0,surface
8C,1M1N,B,C:B,Ct,False,False,523,522,32.5,22.3,10.2,core
9B,1M1N,B,B:D,Nt,False,False,2,1,83.9,83.9,0.0,surface
9B,1M1N,B,B:D,Ct,False,False,523,522,32.5,9.8,22.7,core
9B,1M1N,D,B:D,Nt,False,False,2,1,91.6,91.6,0.0,surface
9B,1M1N,D,B:D,Ct,False,False,523,522,32.7,9.9,22.8,core
10A,3MI9,A,A:B,Nt,True,False,1,NA,NA,NA,NA,NA
10A,3MI9,A,A:B,Ct,True,False,351,NA,NA,NA,NA,NA
10A,3MI9,B,A:B,Nt,True,False,1,NA,NA,NA,NA,NA
10A,3MI9,B,A:B,Ct,True,False,266,NA,NA,NA,NA,NA
11A,3RRM,A,A:B,Nt,True,True,88,NA,NA,NA,NA,NA
11A,3RRM,A,A:B,Ct,False,False,482,375,78.0,48.5,29.5,rim
11A,3RRM,B,A:B,Nt,True,True,242,NA,NA,NA,NA,NA
11A,3RRM,B,A:B,Ct,False,False,538,295,89.2,89.2,0.0,surface
12M,1Y1V,A,M:A,Nt,True,False,1,NA,NA,NA,NA,NA
12M,1Y1V,A,M:A,Ct,True,False,1733,NA,NA,NA,NA,NA
12M,1Y1V,M,M:A,Nt,True,False,131,NA,NA,NA,NA,NA
12M,1Y1V,M,M:A,Ct,False,False,309,174,67.7,67.7,0.0,surface
13M,1Y1V,B,M:B,Nt,True,False,1,NA,NA,NA,NA,NA
13M,1Y1V,B,M:B,Ct,False,False,1224,1112,115.5,115.5,0.0,surface
13M,1Y1V,M,M:B,Nt,True,False,131,NA,NA,NA,NA,NA
13M,1Y1V,M,M:B,Ct,False,False,309,174,67.7,60.5,7.2,rim
14A,3MHS,A,A:C,Nt,True,False,-4,NA,NA,NA,NA,NA
14A,3MHS,A,A:C,Ct,False,False,471,455,70.0,70.0,0.0,surface
14A,3MHS,C,A:C,Nt,True,False,1,NA,NA,NA,NA,NA
14A,3MHS,C,A:C,Ct,True,False,99,NA,NA,NA,NA,NA
15A,3MHS,A,A:D,Nt,True,False,-4,NA,NA,NA,NA,NA
15A,3MHS,A,A:D,Ct,False,False,471,455,70.0,32.6,37.4,rim
15A,3MHS,D,A:D,Nt,True,False,1,NA,NA,NA,NA,NA
15A,3MHS,D,A:D,Ct,True,False,96,NA,NA,NA,NA,NA
16A,3MHS,A,A:B,Nt,True,False,-4,NA,NA,NA,NA,NA
16A,3MHS,A,A:B,Ct,False,False,471,455,70.0,50.4,19.6,rim
16A,3MHS,B,A:B,Nt,True,False,1,NA,NA,NA,NA,NA
16A,3MHS,B,A:B,Ct,True,False,96,NA,NA,NA,NA,NA
17C,3MHS,C,C:D,Nt,True,False,1,NA,NA,NA,NA,NA
17C,3MHS,C,C:D,Ct,True,False,99,NA,NA,NA,NA,NA
17C,3MHS,D,C:D,Nt,True,False,1,NA,NA,NA,NA,NA
17C,3MHS,D,C:D,Ct,True,False,96,NA,NA,NA,NA,NA
18C,3MHS,C,C:B,Nt,True,False,1,NA,NA,NA,NA,NA
18C,3MHS,C,C:B,Ct,True,False,99,NA,NA,NA,NA,NA
18C,3MHS,B,C:B,Nt,True,False,1,NA,NA,NA,NA,NA
18C,3MHS,B,C:B,Ct,True,False,96,NA,NA,NA,NA,NA
19D,3MHS,B,D:B,Nt,True,False,1,NA,NA,NA,NA,NA
19D,3MHS,B,D:B,Ct,True,False,96,NA,NA,NA,NA,NA
19D,3MHS,D,D:B,Nt,True,False,1,NA,NA,NA,NA,NA
19D,3MHS,D,D:B,Ct,True,False,96,NA,NA,NA,NA,NA
20A,3M91,A,A:C,Nt,True,False,46,NA,NA,NA,NA,NA
20A,3M91,A,A:C,Ct,False,False,96,45,93.9,93.9,0.0,surface
20A,3M91,C,A:C,Nt,True,False,46,NA,NA,NA,NA,NA
20A,3M91,C,A:C,Ct,False,False,96,45,90.7,90.7,0.0,surface
1B,2WFW,B,B:F,Nt,True,False,74,NA,NA,NA,NA,NA
1B,2WFW,B,B:F,Ct,True,False,226,NA,NA,NA,NA,NA
1B,2WFW,F,B:F,Nt,True,False,74,NA,NA,NA,NA,NA
1B,2WFW,F,B:F,Ct,True,False,226,NA,NA,NA,NA,NA
27,1YAR,9,7:9,Nt,True,False,-5,NA,NA,NA,NA,NA
27,1YAR,9,7:9,Ct,False,False,231,218,135.6,135.6,0.0,surface
27,1YAR,7,7:9,Nt,True,False,-5,NA,NA,NA,NA,NA
27,1YAR,7,7:9,Ct,False,False,231,218,137.6,137.6,0.0,surface
3Y,1RYP,Y,Y:X,Nt,False,False,-1,1,66.0,66.0,0.0,surface
3Y,1RYP,Y,Y:X,Ct,False,False,197,198,42.4,42.4,0.0,surface
3Y,1RYP,X,Y:X,Nt,False,False,-8,1,122.4,122.4,0.0,surface
3Y,1RYP,X,Y:X,Ct,False,False,196,204,96.2,96.2,0.0,surface
4Y,1RYP,Y,Y:Z,Nt,False,False,-1,1,66.0,66.0,0.0,surface
4Y,1RYP,Y,Y:Z,Ct,False,False,197,198,42.4,42.4,0.0,surface
4Y,1RYP,Z,Y:Z,Nt,False,False,1,1,15.4,15.4,0.0,interior
4Y,1RYP,Z,Y:Z,Ct,False,False,212,212,112.2,112.2,0.0,surface
5Y,1RYP,Y,Y:L,Nt,False,False,-1,1,66.0,66.0,0.0,surface
5Y,1RYP,Y,Y:L,Ct,False,False,197,198,42.4,42.4,0.0,surface
5Y,1RYP,L,Y:L,Nt,False,False,1,1,14.6,14.6,0.0,interior
5Y,1RYP,L,Y:L,Ct,False,False,212,212,110.9,110.9,0.0,surface
6K,1RYP,K,K:C,Nt,False,False,-1,1,66.9,66.9,0.0,surface
6K,1RYP,K,K:C,Ct,False,False,197,198,43.9,43.9,0.0,surface
6K,1RYP,C,K:C,Nt,False,False,2,1,112.4,112.4,0.0,surface
6K,1RYP,C,K:C,Ct,False,False,245,244,94.7,94.7,0.0,surface
7Y,1RYP,Y,Y:R,Nt,False,False,-1,1,66.0,66.0,0.0,surface
7Y,1RYP,Y,Y:R,Ct,False,False,197,198,42.4,42.4,0.0,surface
7Y,1RYP,R,Y:R,Nt,False,False,3,1,154.3,154.3,0.0,surface
7Y,1RYP,R,Y:R,Ct,False,False,243,241,110.1,110.1,0.0,surface
8J,1RYP,0,J:0,Nt,False,False,-9,1,131.8,131.8,0.0,surface
8J,1RYP,0,J:0,Ct,False,False,213,222,90.5,90.5,0.0,surface
8J,1RYP,J,J:0,Nt,False,False,-8,1,123.8,123.8,0.0,surface
8J,1RYP,J,J:0,Ct,False,False,196,204,95.7,95.7,0.0,surface
9X,1RYP,X,X:L,Nt,False,False,-8,1,122.4,122.4,0.0,surface
9X,1RYP,X,X:L,Ct,False,False,196,204,96.2,16.1,80.1,core
9X,1RYP,L,X:L,Nt,False,False,1,1,14.6,14.6,0.0,interior
9X,1RYP,L,X:L,Ct,False,False,212,212,110.9,94.8,16.1,rim
10X,1RYP,Q,X:Q,Nt,False,False,2,1,112.7,112.7,0.0,surface
10X,1RYP,Q,X:Q,Ct,False,False,245,244,96.3,96.3,0.0,surface
10X,1RYP,X,X:Q,Nt,False,False,-8,1,122.4,122.4,0.0,surface
10X,1RYP,X,X:Q,Ct,False,False,196,204,96.2,96.2,0.0,surface
11X,1RYP,X,X:P,Nt,False,False,-8,1,122.4,122.4,0.0,surface
11X,1RYP,X,X:P,Ct,False,False,196,204,96.2,96.2,0.0,surface
11X,1RYP,P,X:P,Nt,False,False,1,1,116.1,116.1,0.0,surface
11X,1RYP,P,X:P,Ct,False,False,250,250,54.8,54.8,0.0,surface
12X,1RYP,X,X:W,Nt,False,False,-8,1,122.4,122.4,0.0,surface
12X,1RYP,X,X:W,Ct,False,False,196,204,96.2,96.2,0.0,surface
12X,1RYP,W,X:W,Nt,False,False,1,1,19.7,19.7,0.0,interior
12X,1RYP,W,X:W,Ct,False,False,222,222,139.7,119.0,20.7,rim
13M,1RYP,M,M:L,Nt,False,False,-9,1,131.5,131.5,0.0,surface
13M,1RYP,M,M:L,Ct,False,False,213,222,90.3,90.3,0.0,surface
13M,1RYP,L,M:L,Nt,False,False,1,1,14.6,14.6,0.0,interior
13M,1RYP,L,M:L,Ct,False,False,212,212,110.9,110.9,0.0,surface
140,1RYP,1,0:1,Nt,False,False,-8,1,101.0,82.9,18.1,rim
140,1RYP,1,0:1,Ct,False,False,225,233,97.2,97.2,0.0,surface
140,1RYP,0,0:1,Nt,False,False,-9,1,131.8,120.2,11.6,rim
140,1RYP,0,0:1,Ct,False,False,213,222,90.5,90.5,0.0,surface
150,1RYP,0,0:S,Nt,False,False,-9,1,131.8,131.8,0.0,surface
150,1RYP,0,0:S,Ct,False,False,213,222,90.5,90.5,0.0,surface
150,1RYP,S,0:S,Nt,False,False,9,1,144.5,144.5,0.0,surface
150,1RYP,S,0:S,Ct,False,False,250,242,125.7,125.7,0.0,surface
16M,1RYP,M,M:F,Nt,False,False,-9,1,131.5,131.5,0.0,surface
16M,1RYP,M,M:F,Ct,False,False,213,222,90.3,90.3,0.0,surface
16M,1RYP,F,M:F,Nt,False,False,2,1,96.9,96.9,0.0,surface
16M,1RYP,F,M:F,Ct,False,False,234,233,66.4,66.4,0.0,surface
170,1RYP,I,0:I,Nt,False,False,1,1,20.4,20.4,0.0,interior
170,1RYP,I,0:I,Ct,False,False,222,222,141.3,141.3,0.0,surface
170,1RYP,0,0:I,Nt,False,False,-9,1,131.8,131.8,0.0,surface
170,1RYP,0,0:I,Ct,False,False,213,222,90.5,4.3,86.2,core
18L,1RYP,E,L:E,Nt,False,False,9,1,145.5,145.5,0.0,surface
18L,1RYP,E,L:E,Ct,False,False,250,242,125.6,125.6,0.0,surface
18L,1RYP,L,L:E,Nt,False,False,1,1,14.6,14.6,0.0,interior
18L,1RYP,L,L:E,Ct,False,False,212,212,110.9,110.9,0.0,surface
19L,1RYP,L,L:D,Nt,False,False,1,1,14.6,14.6,0.0,interior
19L,1RYP,L,L:D,Ct,False,False,212,212,110.9,110.9,0.0,surface
19L,1RYP,D,L:D,Nt,False,False,3,1,156.4,156.4,0.0,surface
19L,1RYP,D,L:D,Ct,False,False,243,241,110.1,110.1,0.0,surface
201,1RYP,1,1:U,Nt,False,False,-8,1,101.0,101.0,0.0,surface
201,1RYP,1,1:U,Ct,False,False,225,233,97.2,97.2,0.0,surface
201,1RYP,U,1:U,Nt,False,False,4,1,144.0,144.0,0.0,surface
201,1RYP,U,1:U,Ct,False,False,247,244,122.0,122.0,0.0,surface
11,1RYP,1,1:T,Nt,False,False,-8,1,101.0,101.0,0.0,surface
11,1RYP,1,1:T,Ct,False,False,225,233,97.2,97.2,0.0,surface
11,1RYP,T,1:T,Nt,False,False,2,1,95.6,95.6,0.0,surface
11,1RYP,T,1:T,Ct,False,False,234,233,66.6,66.6,0.0,surface
21,1RYP,1,1:I,Nt,False,False,-8,1,101.0,101.0,0.0,surface
21,1RYP,1,1:I,Ct,False,False,225,233,97.2,97.2,0.0,surface
21,1RYP,I,1:I,Nt,False,False,1,1,20.4,20.4,0.0,interior
21,1RYP,I,1:I,Ct,False,False,222,222,141.3,141.3,0.0,surface
31,1RYP,1,1:V,Nt,False,False,-8,1,101.0,85.6,15.4,rim
31,1RYP,1,1:V,Ct,False,False,225,233,97.2,97.2,0.0,surface
31,1RYP,V,1:V,Nt,False,False,-9,1,67.3,67.3,0.0,surface
31,1RYP,V,1:V,Ct,False,False,196,205,61.6,61.6,0.0,surface
41,1RYP,1,1:H,Nt,False,False,-8,1,101.0,101.0,0.0,surface
41,1RYP,1,1:H,Ct,False,False,225,233,97.2,49.5,47.7,rim
41,1RYP,H,1:H,Nt,False,False,-9,1,68.4,68.4,0.0,surface
41,1RYP,H,1:H,Ct,False,False,196,205,65.1,65.1,0.0,surface
5A,1RYP,A,A:B,Nt,False,False,10,1,121.7,121.7,0.0,surface
5A,1RYP,A,A:B,Ct,False,False,252,243,91.3,91.3,0.0,surface
5A,1RYP,B,A:B,Nt,False,False,1,1,113.3,110.5,2.8,rim
5A,1RYP,B,A:B,Ct,False,False,250,250,55.9,55.9,0.0,surface
6O,1RYP,U,O:U,Nt,False,False,4,1,144.0,129.0,15.0,rim
6O,1RYP,U,O:U,Ct,False,False,247,244,122.0,122.0,0.0,surface
6O,1RYP,O,O:U,Nt,False,False,10,1,122.5,122.5,0.0,surface
6O,1RYP,O,O:U,Ct,False,False,252,243,88.9,88.9,0.0,surface
7A,1RYP,A,A:I,Nt,False,False,10,1,121.7,121.7,0.0,surface
7A,1RYP,A,A:I,Ct,False,False,252,243,91.3,91.3,0.0,surface
7A,1RYP,I,A:I,Nt,False,False,1,1,20.4,20.4,0.0,interior
7A,1RYP,I,A:I,Ct,False,False,222,222,141.3,141.3,0.0,surface
8A,1RYP,A,A:H,Nt,False,False,10,1,121.7,121.7,0.0,surface
8A,1RYP,A,A:H,Ct,False,False,252,243,91.3,91.3,0.0,surface
8A,1RYP,H,A:H,Nt,False,False,-9,1,68.4,68.4,0.0,surface
8A,1RYP,H,A:H,Ct,False,False,196,205,65.1,65.1,0.0,surface
9Q,1RYP,Q,Q:P,Nt,False,False,2,1,112.7,111.6,1.1,rim
9Q,1RYP,Q,Q:P,Ct,False,False,245,244,96.3,96.3,0.0,surface
9Q,1RYP,P,Q:P,Nt,False,False,1,1,116.1,116.1,0.0,surface
9Q,1RYP,P,Q:P,Ct,False,False,250,250,54.8,54.8,0.0,surface
10C,1RYP,C,C:D,Nt,False,False,2,1,112.4,112.4,0.0,surface
10C,1RYP,C,C:D,Ct,False,False,245,244,94.7,94.7,0.0,surface
10C,1RYP,D,C:D,Nt,False,False,3,1,156.4,156.4,0.0,surface
10C,1RYP,D,C:D,Ct,False,False,243,241,110.1,110.1,0.0,surface
11P,1RYP,P,P:W,Nt,False,False,1,1,116.1,116.1,0.0,surface
11P,1RYP,P,P:W,Ct,False,False,250,250,54.8,54.8,0.0,surface
11P,1RYP,W,P:W,Nt,False,False,1,1,19.7,19.7,0.0,interior
11P,1RYP,W,P:W,Ct,False,False,222,222,139.7,139.7,0.0,surface
12E,1RYP,E,E:D,Nt,False,False,9,1,145.5,114.7,30.8,rim
12E,1RYP,E,E:D,Ct,False,False,250,242,125.6,125.6,0.0,surface
12E,1RYP,D,E:D,Nt,False,False,3,1,156.4,156.4,0.0,surface
12E,1RYP,D,E:D,Ct,False,False,243,241,110.1,110.1,0.0,surface
13E,1RYP,E,E:F,Nt,False,False,9,1,145.5,143.4,2.1,rim
13E,1RYP,E,E:F,Ct,False,False,250,242,125.6,125.6,0.0,surface
13E,1RYP,F,E:F,Nt,False,False,2,1,96.9,96.9,0.0,surface
13E,1RYP,F,E:F,Ct,False,False,234,233,66.4,66.4,0.0,surface
14U,1RYP,U,U:T,Nt,False,False,4,1,144.0,144.0,0.0,surface
14U,1RYP,U,U:T,Ct,False,False,247,244,122.0,122.0,0.0,surface
14U,1RYP,T,U:T,Nt,False,False,2,1,95.6,95.6,0.0,surface
14U,1RYP,T,U:T,Ct,False,False,234,233,66.6,66.6,0.0,surface
15U,1RYP,U,U:V,Nt,False,False,4,1,144.0,144.0,0.0,surface
15U,1RYP,U,U:V,Ct,False,False,247,244,122.0,122.0,0.0,surface
15U,1RYP,V,U:V,Nt,False,False,-9,1,67.3,67.3,0.0,surface
15U,1RYP,V,U:V,Ct,False,False,196,205,61.6,61.6,0.0,surface
16I,1RYP,I,I:H,Nt,False,False,1,1,20.4,20.4,0.0,interior
16I,1RYP,I,I:H,Ct,False,False,222,222,141.3,141.3,0.0,surface
16I,1RYP,H,I:H,Nt,False,False,-9,1,68.4,68.4,0.0,surface
16I,1RYP,H,I:H,Ct,False,False,196,205,65.1,65.1,0.0,surface
17K,1RYP,Y,K:Y,Nt,False,False,-1,1,66.0,66.0,0.0,surface
17K,1RYP,Y,K:Y,Ct,False,False,197,198,42.4,42.4,0.0,surface
17K,1RYP,K,K:Y,Nt,False,False,-1,1,66.9,66.9,0.0,surface
17K,1RYP,K,K:Y,Ct,False,False,197,198,43.9,43.9,0.0,surface
18H,1RYP,H,H:V,Nt,False,False,-9,1,68.4,68.4,0.0,surface
18H,1RYP,H,H:V,Ct,False,False,196,205,65.1,55.2,9.9,rim
18H,1RYP,V,H:V,Nt,False,False,-9,1,67.3,67.3,0.0,surface
18H,1RYP,V,H:V,Ct,False,False,196,205,61.6,51.8,9.8,rim
19B,3CHB,A,B:A,Nt,True,False,0,NA,NA,NA,NA,NA
19B,3CHB,A,B:A,Ct,False,False,103,103,118.9,68.2,50.7,rim
19B,3CHB,B,B:A,Nt,True,False,0,NA,NA,NA,NA,NA
19B,3CHB,B,B:A,Ct,False,False,103,103,108.1,108.1,0.0,surface
20C,1LOE,C,C:D,Nt,False,False,1,1,127.7,89.7,38.0,rim
20C,1LOE,C,C:D,Ct,False,False,181,181,130.9,96.4,34.5,rim
20C,1LOE,D,C:D,Nt,False,False,1,1,121.3,92.6,28.7,rim
20C,1LOE,D,C:D,Ct,True,False,52,NA,NA,NA,NA,NA
1T,1EZV,S,T:S,Nt,False,False,1,1,93.3,93.3,0.0,surface
1T,1EZV,S,T:S,Ct,False,False,127,127,120.2,120.2,0.0,surface
1T,1EZV,T,T:S,Nt,False,False,1,1,105.1,99.6,5.5,rim
1T,1EZV,T,T:S,Ct,False,False,107,107,99.2,99.2,0.0,surface
2T,1EZV,T,T:N,Nt,False,False,1,1,105.1,105.1,0.0,surface
2T,1EZV,T,T:N,Ct,False,False,107,107,99.2,99.2,0.0,surface
2T,1EZV,N,T:N,Nt,False,False,31,1,104.9,104.9,0.0,surface
2T,1EZV,N,T:N,Ct,False,False,215,185,33.7,33.7,0.0,surface
3S,1EZV,S,S:N,Nt,False,False,1,1,93.3,87.9,5.4,rim
3S,1EZV,S,S:N,Ct,False,False,127,127,120.2,120.2,0.0,surface
3S,1EZV,N,S:N,Nt,False,False,31,1,104.9,104.9,0.0,surface
3S,1EZV,N,S:N,Ct,False,False,215,185,33.7,33.7,0.0,surface
4C,3CX5,Q,C:Q,Nt,False,False,2,1,155.4,154.2,1.2,rim
4C,3CX5,Q,C:Q,Ct,False,False,94,93,115.4,115.4,0.0,surface
4C,3CX5,C,C:Q,Nt,False,False,1,1,93.3,66.5,26.8,rim
4C,3CX5,C,C:Q,Ct,False,False,385,385,112.0,112.0,0.0,surface
5A,3OIQ,A,A:B,Nt,True,False,11,NA,NA,NA,NA,NA
5A,3OIQ,A,A:B,Ct,True,False,243,NA,NA,NA,NA,NA
5A,3OIQ,B,A:B,Nt,True,False,11,NA,NA,NA,NA,NA
5A,3OIQ,B,A:B,Ct,True,False,243,NA,NA,NA,NA,NA
6A,1CEI,A,A:B,Nt,True,False,1,NA,NA,NA,NA,NA
6A,1CEI,A,A:B,Ct,True,False,94,NA,NA,NA,NA,NA
6A,1CEI,B,A:B,Nt,True,False,1,NA,NA,NA,NA,NA
6A,1CEI,B,A:B,Ct,True,False,94,NA,NA,NA,NA,NA
7B,2QI9,B,B:D,Nt,False,False,2,2,103.9,76.5,27.4,rim
7B,2QI9,B,B:D,Ct,True,False,326,NA,NA,NA,NA,NA
7B,2QI9,D,B:D,Nt,True,False,2,1,99.0,99.0,0.0,surface
7B,2QI9,D,B:D,Ct,False,False,249,248,106.5,106.5,0.0,surface
8A,2QI9,A,A:B,Nt,False,False,2,2,97.1,97.1,0.0,surface
8A,2QI9,A,A:B,Ct,True,False,326,NA,NA,NA,NA,NA
8A,2QI9,B,A:B,Nt,False,False,2,2,103.9,103.9,0.0,surface
8A,2QI9,B,A:B,Ct,True,False,326,NA,NA,NA,NA,NA
9C,2QI9,C,C:D,Nt,True,False,2,1,99.9,99.9,0.0,surface
9C,2QI9,C,C:D,Ct,False,False,249,248,106.1,74.8,31.3,rim
9C,2QI9,D,C:D,Nt,True,False,2,1,99.0,99.0,0.0,surface
9C,2QI9,D,C:D,Ct,False,False,249,248,106.5,75.5,31.0,rim
10C,3CQX,C,C:D,Nt,True,True,102,NA,NA,NA,NA,NA
10C,3CQX,C,C:D,Ct,True,True,189,NA,NA,NA,NA,NA
10C,3CQX,D,C:D,Nt,True,True,102,NA,NA,NA,NA,NA
10C,3CQX,D,C:D,Ct,False,True,189,84,83.6,61.8,21.8,rim
11D,3HAX,C,D:C,Nt,True,False,1,NA,NA,NA,NA,NA
11D,3HAX,C,D:C,Ct,True,False,60,NA,NA,NA,NA,NA
11D,3HAX,D,D:C,Nt,True,True,1,NA,NA,NA,NA,NA
11D,3HAX,D,D:C,Ct,True,True,130,NA,NA,NA,NA,NA
12A,1GAD,A,A:B,Nt,False,False,0,1,73.3,73.3,0.0,surface
12A,1GAD,A,A:B,Ct,False,False,330,330,97.0,97.0,0.0,surface
12A,1GAD,B,A:B,Nt,False,False,0,1,73.3,73.3,0.0,surface
12A,1GAD,B,A:B,Ct,False,False,330,330,97.0,97.0,0.0,surface
13C,1GAD,A,C:A,Nt,False,False,0,1,73.3,73.3,0.0,surface
13C,1GAD,A,C:A,Ct,False,False,330,330,97.0,97.0,0.0,surface
13C,1GAD,C,C:A,Nt,False,False,0,1,82.0,82.0,0.0,surface
13C,1GAD,C,C:A,Ct,False,False,330,330,86.6,86.6,0.0,surface
14D,1GAD,A,D:A,Nt,False,False,0,1,73.3,73.3,0.0,surface
14D,1GAD,A,D:A,Ct,False,False,330,330,97.0,97.0,0.0,surface
14D,1GAD,D,D:A,Nt,False,False,0,1,82.0,82.0,0.0,surface
14D,1GAD,D,D:A,Ct,False,False,330,330,86.6,86.6,0.0,surface
2A,1V2Z,A,A:B,Nt,False,False,173,1,97.1,97.1,0.0,surface
2A,1V2Z,A,A:B,Ct,True,False,283,NA,NA,NA,NA,NA
2A,1V2Z,B,A:B,Nt,False,False,173,1,97.1,97.1,0.0,surface
2A,1V2Z,B,A:B,Ct,True,False,283,NA,NA,NA,NA,NA
3A,2PT7,A,A:B,Nt,True,False,1,NA,NA,NA,NA,NA
3A,2PT7,A,A:B,Ct,True,False,330,NA,NA,NA,NA,NA
3A,2PT7,B,A:B,Nt,True,False,1,NA,NA,NA,NA,NA
3A,2PT7,B,A:B,Ct,True,False,330,NA,NA,NA,NA,NA
4A,3GJX,A,A:B,Nt,True,True,-4,NA,NA,NA,NA,NA
4A,3GJX,A,A:B,Ct,False,False,360,274,127.8,81.4,46.4,rim
4A,3GJX,B,A:B,Nt,True,True,-1,NA,NA,NA,NA,NA
4A,3GJX,B,A:B,Ct,True,False,1071,NA,NA,NA,NA,NA
5B,3GJX,C,B:C,Nt,True,False,1,NA,NA,NA,NA,NA
5B,3GJX,C,B:C,Ct,True,False,216,NA,NA,NA,NA,NA
5B,3GJX,B,B:C,Nt,True,True,-1,NA,NA,NA,NA,NA
5B,3GJX,B,B:C,Ct,True,False,1071,NA,NA,NA,NA,NA
6A,1ETE,A,A:B,Nt,False,False,1,1,124.9,124.9,0.0,surface
6A,1ETE,A,A:B,Ct,False,False,134,134,115.3,115.3,0.0,surface
6A,1ETE,B,A:B,Nt,False,False,1,1,128.7,128.7,0.0,surface
6A,1ETE,B,A:B,Ct,False,False,134,134,133.0,133.0,0.0,surface
7A,1YO3,A,A:B,Nt,True,False,-18,NA,NA,NA,NA,NA
7A,1YO3,A,A:B,Ct,False,False,83,85,69.3,69.3,0.0,surface
7A,1YO3,B,A:B,Nt,True,False,-18,NA,NA,NA,NA,NA
7A,1YO3,B,A:B,Ct,True,False,83,NA,NA,NA,NA,NA
8C,2R6A,C,C:D,Nt,True,False,1,NA,NA,NA,NA,NA
8C,2R6A,C,C:D,Ct,True,False,454,NA,NA,NA,NA,NA
8C,2R6A,D,C:D,Nt,True,False,1,NA,NA,NA,NA,NA
8C,2R6A,D,C:D,Ct,True,False,454,NA,NA,NA,NA,NA
9A,1EFV,A,A:B,Nt,True,False,19,NA,NA,NA,NA,NA
9A,1EFV,A,A:B,Ct,True,False,333,NA,NA,NA,NA,NA
9A,1EFV,B,A:B,Nt,True,False,1,NA,NA,NA,NA,NA
9A,1EFV,B,A:B,Ct,False,False,255,252,67.5,35.8,31.7,rim
10A,3C8J,A,A:B,Nt,True,False,60,NA,NA,NA,NA,NA
10A,3C8J,A,A:B,Ct,False,False,262,127,118.4,97.0,21.4,rim
10A,3C8J,B,A:B,Nt,True,False,60,NA,NA,NA,NA,NA
10A,3C8J,B,A:B,Ct,False,False,262,126,108.9,97.4,11.5,rim
11D,1FZC,D,D:F,Nt,True,False,111,NA,NA,NA,NA,NA
11D,1FZC,D,D:F,Ct,True,False,197,NA,NA,NA,NA,NA
11D,1FZC,F,D:F,Nt,True,False,88,NA,NA,NA,NA,NA
11D,1FZC,F,D:F,Ct,True,False,406,NA,NA,NA,NA,NA
12D,1FZC,E,D:E,Nt,True,False,134,NA,NA,NA,NA,NA
12D,1FZC,E,D:E,Ct,True,False,461,NA,NA,NA,NA,NA
12D,1FZC,D,D:E,Nt,True,False,111,NA,NA,NA,NA,NA
12D,1FZC,D,D:E,Ct,True,False,197,NA,NA,NA,NA,NA
13A,1EEJ,A,A:B,Nt,False,False,1,1,74.3,74.3,0.0,surface
13A,1EEJ,A,A:B,Ct,False,False,216,216,106.8,106.8,0.0,surface
13A,1EEJ,B,A:B,Nt,False,False,1,1,66.5,66.5,0.0,surface
13A,1EEJ,B,A:B,Ct,False,False,216,216,92.0,92.0,0.0,surface
14C,1WDC,C,C:B,Nt,True,False,1,NA,NA,NA,NA,NA
14C,1WDC,C,C:B,Ct,True,False,156,NA,NA,NA,NA,NA
14C,1WDC,B,C:B,Nt,True,False,1,NA,NA,NA,NA,NA
14C,1WDC,B,C:B,Ct,True,False,156,NA,NA,NA,NA,NA
15B,1QHD,C,B:C,Nt,False,False,1,1,7.5,7.5,0.0,interior
15B,1QHD,C,B:C,Ct,False,False,397,397,109.8,36.5,73.3,rim
15B,1QHD,B,B:C,Nt,False,False,1,1,7.6,7.6,0.0,interior
15B,1QHD,B,B:C,Ct,False,False,397,397,110.0,110.0,0.0,surface
16C,2V8Q,C,C:B,Nt,True,False,1,NA,NA,NA,NA,NA
16C,2V8Q,C,C:B,Ct,True,False,330,NA,NA,NA,NA,NA
16C,2V8Q,B,C:B,Nt,True,False,186,NA,NA,NA,NA,NA
16C,2V8Q,B,C:B,Ct,False,False,272,73,69.3,69.3,0.0,surface
170,1JJ2,0,0:C,Nt,False,False,10,1,83.3,83.3,0.0,surface
170,1JJ2,0,0:C,Ct,False,False,82,73,99.2,62.7,36.5,rim
170,1JJ2,C,0:C,Nt,False,False,1,1,135.3,135.3,0.0,surface
170,1JJ2,C,0:C,Ct,True,False,239,NA,NA,NA,NA,NA
18A,1D3B,A,A:B,Nt,True,False,1,NA,NA,NA,NA,NA
18A,1D3B,A,A:B,Ct,False,False,75,72,135.9,116.8,19.1,rim
18A,1D3B,B,A:B,Nt,True,False,1,NA,NA,NA,NA,NA
18A,1D3B,B,A:B,Ct,True,False,91,NA,NA,NA,NA,NA
19A,1B34,A,A:B,Nt,True,False,1,NA,NA,NA,NA,NA
19A,1B34,A,A:B,Ct,True,False,119,NA,NA,NA,NA,NA
19A,1B34,B,A:B,Nt,True,False,1,NA,NA,NA,NA,NA
19A,1B34,B,A:B,Ct,False,False,118,74,127.9,127.9,0.0,surface
20A,1CI4,A,A:B,Nt,False,False,2,2,128.2,128.2,0.0,surface
20A,1CI4,A,A:B,Ct,False,False,89,89,71.3,9.4,61.9,core
20A,1CI4,B,A:B,Nt,True,False,2,1,105.3,105.3,0.0,surface
20A,1CI4,B,A:B,Ct,False,False,89,88,69.0,9.4,59.6,core
1A,1QF8,A,A:B,Nt,True,False,2,NA,NA,NA,NA,NA
1A,1QF8,A,A:B,Ct,True,False,182,NA,NA,NA,NA,NA
1A,1QF8,B,A:B,Nt,True,False,2,NA,NA,NA,NA,NA
1A,1QF8,B,A:B,Ct,True,False,182,NA,NA,NA,NA,NA
3A,2WAQ,A,A:F,Nt,True,False,1,NA,NA,NA,NA,NA
3A,2WAQ,A,A:F,Ct,True,False,880,NA,NA,NA,NA,NA
3A,2WAQ,F,A:F,Nt,True,False,1,NA,NA,NA,NA,NA
3A,2WAQ,F,A:F,Ct,True,False,95,NA,NA,NA,NA,NA
4C,2WAQ,C,C:F,Nt,True,False,1,NA,NA,NA,NA,NA
4C,2WAQ,C,C:F,Ct,True,False,395,NA,NA,NA,NA,NA
4C,2WAQ,F,C:F,Nt,True,False,1,NA,NA,NA,NA,NA
4C,2WAQ,F,C:F,Ct,True,False,95,NA,NA,NA,NA,NA
5L,2WAQ,L,L:F,Nt,False,False,1,1,34.3,34.3,0.0,surface
5L,2WAQ,L,L:F,Ct,True,False,180,NA,NA,NA,NA,NA
5L,2WAQ,F,L:F,Nt,True,False,1,NA,NA,NA,NA,NA
5L,2WAQ,F,L:F,Ct,True,False,95,NA,NA,NA,NA,NA
6F,2WAQ,E,F:E,Nt,True,False,1,NA,NA,NA,NA,NA
6F,2WAQ,E,F:E,Ct,True,False,84,NA,NA,NA,NA,NA
6F,2WAQ,F,F:E,Nt,True,False,1,NA,NA,NA,NA,NA
6F,2WAQ,F,F:E,Ct,True,False,95,NA,NA,NA,NA,NA
7J,1ORQ,J,J:L,Nt,False,False,18,1,63.9,56.0,7.9,rim
7J,1ORQ,J,J:L,Ct,False,False,240,223,90.9,90.9,0.0,surface
7J,1ORQ,L,J:L,Nt,False,False,18,1,63.9,63.9,0.0,surface
7J,1ORQ,L,J:L,Ct,False,False,240,223,90.9,86.4,4.5,rim
8A,3GV3,A,A:B,Nt,False,False,5,1,57.4,57.4,0.0,surface
8A,3GV3,A,A:B,Ct,True,False,67,NA,NA,NA,NA,NA
8A,3GV3,B,A:B,Nt,False,False,5,1,57.4,57.4,0.0,surface
8A,3GV3,B,A:B,Ct,True,False,67,NA,NA,NA,NA,NA
9E,1EV2,H,E:H,Nt,True,False,147,NA,NA,NA,NA,NA
9E,1EV2,H,E:H,Ct,True,False,366,NA,NA,NA,NA,NA
9E,1EV2,E,E:H,Nt,True,False,147,NA,NA,NA,NA,NA
9E,1EV2,E,E:H,Ct,True,False,366,NA,NA,NA,NA,NA
10A,1UW6,A,A:B,Nt,False,False,0,1,97.6,97.6,0.0,surface
10A,1UW6,A,A:B,Ct,True,False,210,NA,NA,NA,NA,NA
10A,1UW6,B,A:B,Nt,False,False,0,1,101.5,100.5,1.0,rim
10A,1UW6,B,A:B,Ct,True,False,210,NA,NA,NA,NA,NA
11E,2NS1,E,E:F,Nt,True,False,-3,NA,NA,NA,NA,NA
11E,2NS1,E,E:F,Ct,False,False,112,113,53.5,53.5,0.0,surface
11E,2NS1,F,E:F,Nt,True,False,-3,NA,NA,NA,NA,NA
11E,2NS1,F,E:F,Ct,False,False,112,113,53.5,39.8,13.7,rim
12C,2DE6,C,C:B,Nt,False,False,1,1,63.1,63.1,0.0,surface
12C,2DE6,C,C:B,Ct,True,True,392,NA,NA,NA,NA,NA
12C,2DE6,B,C:B,Nt,False,False,1,1,65.6,65.6,0.0,surface
12C,2DE6,B,C:B,Ct,True,True,392,NA,NA,NA,NA,NA
13A,3H9Y,A,A:B,Nt,True,True,325,NA,NA,NA,NA,NA
13A,3H9Y,A,A:B,Ct,True,False,547,NA,NA,NA,NA,NA
13A,3H9Y,B,A:B,Nt,True,True,325,NA,NA,NA,NA,NA
13A,3H9Y,B,A:B,Ct,True,False,547,NA,NA,NA,NA,NA
14A,1J7D,A,A:B,Nt,True,False,1,NA,NA,NA,NA,NA
14A,1J7D,A,A:B,Ct,False,False,145,140,111.0,111.0,0.0,surface
14A,1J7D,B,A:B,Nt,True,False,1,NA,NA,NA,NA,NA
14A,1J7D,B,A:B,Ct,True,False,152,NA,NA,NA,NA,NA
15F,1YAR,T,F:T,Nt,True,False,-7,NA,NA,NA,NA,NA
15F,1YAR,T,F:T,Ct,True,False,209,NA,NA,NA,NA,NA
15F,1YAR,F,F:T,Nt,True,False,1,NA,NA,NA,NA,NA
15F,1YAR,F,F:T,Ct,False,False,233,221,45.3,45.3,0.0,surface
16B,1YAR,1,B:1,Nt,True,False,-7,NA,NA,NA,NA,NA
16B,1YAR,1,B:1,Ct,True,False,209,NA,NA,NA,NA,NA
16B,1YAR,B,B:1,Nt,True,False,1,NA,NA,NA,NA,NA
16B,1YAR,B,B:1,Ct,False,False,233,221,46.0,46.0,0.0,surface
17P,1YAR,1,P:1,Nt,True,False,-7,NA,NA,NA,NA,NA
17P,1YAR,1,P:1,Ct,True,False,209,NA,NA,NA,NA,NA
17P,1YAR,P,P:1,Nt,True,False,-7,NA,NA,NA,NA,NA
17P,1YAR,P,P:1,Ct,True,False,209,NA,NA,NA,NA,NA
18Z,1YAR,0,Z:0,Nt,True,False,-7,NA,NA,NA,NA,NA
18Z,1YAR,0,Z:0,Ct,True,False,209,NA,NA,NA,NA,NA
18Z,1YAR,Z,Z:0,Nt,True,False,-7,NA,NA,NA,NA,NA
18Z,1YAR,Z,Z:0,Ct,True,False,209,NA,NA,NA,NA,NA
19V,1YAR,S,V:S,Nt,True,False,-7,NA,NA,NA,NA,NA
19V,1YAR,S,V:S,Ct,True,False,209,NA,NA,NA,NA,NA
19V,1YAR,V,V:S,Nt,True,False,-7,NA,NA,NA,NA,NA
19V,1YAR,V,V:S,Ct,True,False,209,NA,NA,NA,NA,NA
20A,3JSC,A,A:B,Nt,True,False,1,NA,NA,NA,NA,NA
20A,3JSC,A,A:B,Ct,False,False,105,96,93.8,91.9,1.9,rim
20A,3JSC,B,A:B,Nt,True,False,1,NA,NA,NA,NA,NA
20A,3JSC,B,A:B,Ct,False,False,105,96,93.8,91.9,1.9,rim
2A,1TX9,A,A:B,Nt,True,False,2,NA,NA,NA,NA,NA
2A,1TX9,A,A:B,Ct,True,False,152,NA,NA,NA,NA,NA
2A,1TX9,B,A:B,Nt,True,False,2,NA,NA,NA,NA,NA
2A,1TX9,B,A:B,Ct,True,False,152,NA,NA,NA,NA,NA
3A,1TXQ,A,A:B,Nt,True,False,15,NA,NA,NA,NA,NA
3A,1TXQ,A,A:B,Ct,True,False,107,NA,NA,NA,NA,NA
3A,1TXQ,B,A:B,Nt,True,False,15,NA,NA,NA,NA,NA
3A,1TXQ,B,A:B,Ct,True,False,107,NA,NA,NA,NA,NA
4A,2GC4,A,A:C,Nt,True,False,1,NA,NA,NA,NA,NA
4A,2GC4,A,A:C,Ct,False,False,386,382,97.2,97.2,0.0,surface
4A,2GC4,C,A:C,Nt,False,False,1,1,87.4,87.4,0.0,surface
4A,2GC4,C,A:C,Ct,False,False,105,105,72.6,72.6,0.0,surface
5A,3L1L,A,A:B,Nt,True,False,1,NA,NA,NA,NA,NA
5A,3L1L,A,A:B,Ct,True,False,445,NA,NA,NA,NA,NA
5A,3L1L,B,A:B,Nt,True,False,1,NA,NA,NA,NA,NA
5A,3L1L,B,A:B,Ct,True,False,445,NA,NA,NA,NA,NA
6B,2JE6,B,B:E,Nt,False,False,-1,1,167.2,115.0,52.2,rim
6B,2JE6,B,B:E,Ct,False,False,275,274,59.9,59.9,0.0,surface
6B,2JE6,E,B:E,Nt,True,False,-1,NA,NA,NA,NA,NA
6B,2JE6,E,B:E,Ct,True,False,248,NA,NA,NA,NA,NA
7C,2JE6,C,C:D,Nt,False,False,-1,1,168.2,168.2,0.0,surface
7C,2JE6,C,C:D,Ct,False,False,275,274,60.3,60.3,0.0,surface
7C,2JE6,D,C:D,Nt,True,False,-1,NA,NA,NA,NA,NA
7C,2JE6,D,C:D,Ct,True,False,248,NA,NA,NA,NA,NA
8A,1X13,A,A:B,Nt,True,True,994,NA,NA,NA,NA,NA
8A,1X13,A,A:B,Ct,True,False,1394,NA,NA,NA,NA,NA
8A,1X13,B,A:B,Nt,True,True,994,NA,NA,NA,NA,NA
8A,1X13,B,A:B,Ct,True,False,1394,NA,NA,NA,NA,NA
9F,1KN1,L,F:L,Nt,False,False,1,1,63.8,28.9,34.9,rim
9F,1KN1,L,F:L,Ct,False,False,174,161,76.0,76.0,0.0,surface
9F,1KN1,F,F:L,Nt,False,False,3,1,36.3,2.3,34.0,core
9F,1KN1,F,F:L,Ct,False,False,174,160,75.6,75.6,0.0,surface
10F,1KN1,J,F:J,Nt,False,False,1,1,63.8,63.8,0.0,surface
10F,1KN1,J,F:J,Ct,False,False,174,161,76.0,76.0,0.0,surface
10F,1KN1,F,F:J,Nt,False,False,3,1,36.3,36.3,0.0,surface
10F,1KN1,F,F:J,Ct,False,False,174,160,75.6,75.6,0.0,surface
11A,3HUJ,A,A:B,Nt,True,True,0,NA,NA,NA,NA,NA
11A,3HUJ,A,A:B,Ct,True,True,283,NA,NA,NA,NA,NA
11A,3HUJ,B,A:B,Nt,False,False,1,1,51.8,51.8,0.0,surface
11A,3HUJ,B,A:B,Ct,True,False,99,NA,NA,NA,NA,NA
12C,3HU3,C,C:D,Nt,True,False,1,NA,NA,NA,NA,NA
12C,3HU3,C,C:D,Ct,True,True,489,NA,NA,NA,NA,NA
12C,3HU3,D,C:D,Nt,True,False,1,NA,NA,NA,NA,NA
12C,3HU3,D,C:D,Ct,True,True,489,NA,NA,NA,NA,NA
13A,1OLZ,A,A:B,Nt,True,False,1,NA,NA,NA,NA,NA
13A,1OLZ,A,A:B,Ct,True,False,663,NA,NA,NA,NA,NA
13A,1OLZ,B,A:B,Nt,True,False,1,NA,NA,NA,NA,NA
13A,1OLZ,B,A:B,Ct,True,False,663,NA,NA,NA,NA,NA
14A,1SQ0,A,A:B,Nt,True,False,496,NA,NA,NA,NA,NA
14A,1SQ0,A,A:B,Ct,True,False,709,NA,NA,NA,NA,NA
14A,1SQ0,B,A:B,Nt,False,False,1,1,41.2,41.2,0.0,surface
14A,1SQ0,B,A:B,Ct,True,False,288,NA,NA,NA,NA,NA
15A,1BVK,A,A:B,Nt,False,False,1,1,98.1,83.2,14.9,rim
15A,1BVK,A,A:B,Ct,False,False,108,108,103.3,103.3,0.0,surface
15A,1BVK,B,A:B,Nt,False,False,1,1,98.8,98.8,0.0,surface
15A,1BVK,B,A:B,Ct,True,False,117,NA,NA,NA,NA,NA
16A,1BVP,A,A:B,Nt,False,False,1,1,74.8,74.8,0.0,surface
16A,1BVP,A,A:B,Ct,False,False,349,349,108.0,108.0,0.0,surface
16A,1BVP,B,A:B,Nt,False,False,1,1,74.9,74.9,0.0,surface
16A,1BVP,B,A:B,Ct,False,False,349,349,107.6,107.6,0.0,surface
17A,3HXA,A,A:B,Nt,True,False,1,NA,NA,NA,NA,NA
17A,3HXA,A,A:B,Ct,False,False,104,100,72.3,72.3,0.0,surface
17A,3HXA,B,A:B,Nt,True,False,1,NA,NA,NA,NA,NA
17A,3HXA,B,A:B,Ct,True,False,104,NA,NA,NA,NA,NA
18A,1DCE,A,A:B,Nt,False,False,2,2,114.9,61.8,53.1,rim
18A,1DCE,A,A:B,Ct,False,False,567,567,29.8,29.8,0.0,surface
18A,1DCE,B,A:B,Nt,True,False,1,NA,NA,NA,NA,NA
18A,1DCE,B,A:B,Ct,False,False,331,329,128.6,108.3,20.3,rim
19A,1QXM,A,A:B,Nt,True,True,-13,NA,NA,NA,NA,NA
19A,1QXM,A,A:B,Ct,False,False,286,283,54.8,54.8,0.0,surface
19A,1QXM,B,A:B,Nt,True,True,-13,NA,NA,NA,NA,NA
19A,1QXM,B,A:B,Ct,False,False,286,283,51.2,51.2,0.0,surface
20B,3HH2,B,B:D,Nt,False,False,1,1,13.4,13.4,0.0,interior
20B,3HH2,B,B:D,Ct,False,False,288,278,116.8,116.8,0.0,surface
20B,3HH2,D,B:D,Nt,False,False,1,1,14.7,14.7,0.0,interior
20B,3HH2,D,B:D,Ct,True,False,288,NA,NA,NA,NA,NA
1E,1V8Z,E,E:F,Nt,True,False,1,NA,NA,NA,NA,NA
1E,1V8Z,E,E:F,Ct,True,False,388,NA,NA,NA,NA,NA
1E,1V8Z,F,E:F,Nt,True,False,1,NA,NA,NA,NA,NA
1E,1V8Z,F,E:F,Ct,True,False,388,NA,NA,NA,NA,NA
2A,2RKL,A,A:B,Nt,True,True,278,NA,NA,NA,NA,NA
2A,2RKL,A,A:B,Ct,True,False,330,NA,NA,NA,NA,NA
2A,2RKL,B,A:B,Nt,True,True,278,NA,NA,NA,NA,NA
2A,2RKL,B,A:B,Ct,True,False,330,NA,NA,NA,NA,NA
3A,3GQB,A,A:B,Nt,False,False,1,1,94.9,94.9,0.0,surface
3A,3GQB,A,A:B,Ct,False,False,578,578,108.3,108.3,0.0,surface
3A,3GQB,B,A:B,Nt,True,False,1,NA,NA,NA,NA,NA
3A,3GQB,B,A:B,Ct,False,False,464,460,123.3,123.3,0.0,surface
4A,1YGT,A,A:B,Nt,True,False,1,NA,NA,NA,NA,NA
4A,1YGT,A,A:B,Ct,False,False,111,104,86.8,85.5,1.3,rim
4A,1YGT,B,A:B,Nt,True,False,1,NA,NA,NA,NA,NA
4A,1YGT,B,A:B,Ct,False,False,111,104,86.8,85.5,1.3,rim
5A,2FEP,A,A:B,Nt,True,False,46,NA,NA,NA,NA,NA
5A,2FEP,A,A:B,Ct,True,False,334,NA,NA,NA,NA,NA
5A,2FEP,B,A:B,Nt,True,False,46,NA,NA,NA,NA,NA
5A,2FEP,B,A:B,Ct,True,False,334,NA,NA,NA,NA,NA
6A,3DWG,A,A:B,Nt,False,True,-1,1,50.1,43.7,6.4,rim
6A,3DWG,A,A:B,Ct,False,False,323,325,38.3,38.3,0.0,surface
6A,3DWG,B,A:B,Nt,False,True,-1,1,30.7,30.7,0.0,surface
6A,3DWG,B,A:B,Ct,False,False,323,321,35.6,35.6,0.0,surface
7B,1QSG,B,B:D,Nt,True,True,-2,NA,NA,NA,NA,NA
7B,1QSG,B,B:D,Ct,True,False,262,NA,NA,NA,NA,NA
7B,1QSG,D,B:D,Nt,True,True,-2,NA,NA,NA,NA,NA
7B,1QSG,D,B:D,Ct,True,False,262,NA,NA,NA,NA,NA
8A,1QSG,A,A:B,Nt,True,True,-2,NA,NA,NA,NA,NA
8A,1QSG,A,A:B,Ct,True,False,262,NA,NA,NA,NA,NA
8A,1QSG,B,A:B,Nt,True,True,-2,NA,NA,NA,NA,NA
8A,1QSG,B,A:B,Ct,True,False,262,NA,NA,NA,NA,NA
9A,1QSG,A,A:D,Nt,True,True,-2,NA,NA,NA,NA,NA
9A,1QSG,A,A:D,Ct,True,False,262,NA,NA,NA,NA,NA
9A,1QSG,D,A:D,Nt,True,True,-2,NA,NA,NA,NA,NA
9A,1QSG,D,A:D,Ct,True,False,262,NA,NA,NA,NA,NA
10A,1OAQ,A,A:B,Nt,False,False,1,1,100.3,100.3,0.0,surface
10A,1OAQ,A,A:B,Ct,True,False,121,NA,NA,NA,NA,NA
10A,1OAQ,B,A:B,Nt,False,False,1,1,93.4,67.4,26.0,rim
10A,1OAQ,B,A:B,Ct,True,False,120,NA,NA,NA,NA,NA
11A,1W6S,A,A:C,Nt,False,False,1,1,15.8,15.8,0.0,interior
11A,1W6S,A,A:C,Ct,True,False,599,NA,NA,NA,NA,NA
11A,1W6S,C,A:C,Nt,False,False,2001,1,14.9,14.9,0.0,interior
11A,1W6S,C,A:C,Ct,True,False,2599,NA,NA,NA,NA,NA
12A,2VVF,A,A:C,Nt,False,False,1,1,125.3,28.8,96.5,rim
12A,2VVF,A,A:C,Ct,False,False,269,269,30.6,30.6,0.0,surface
12A,2VVF,C,A:C,Nt,False,False,1,1,124.3,124.3,0.0,surface
12A,2VVF,C,A:C,Ct,False,False,269,269,30.9,30.9,0.0,surface
13B,3NQJ,B,B:D,Nt,False,False,59,1,76.2,63.8,12.4,rim
13B,3NQJ,B,B:D,Ct,True,False,140,NA,NA,NA,NA,NA
13B,3NQJ,D,B:D,Nt,True,False,19,NA,NA,NA,NA,NA
13B,3NQJ,D,B:D,Ct,True,False,102,NA,NA,NA,NA,NA
14B,1T1D,B,B:D,Nt,False,False,66,1,84.6,84.6,0.0,surface
14B,1T1D,B,B:D,Ct,False,False,165,100,62.9,62.9,0.0,surface
14B,1T1D,D,B:D,Nt,False,False,66,1,84.6,84.6,0.0,surface
14B,1T1D,D,B:D,Ct,False,False,165,100,62.9,62.9,0.0,surface
15C,2SIC,C,C:D,Nt,False,False,7,1,107.5,93.6,13.9,rim
15C,2SIC,C,C:D,Ct,False,False,113,107,11.0,11.0,0.0,interior
15C,2SIC,D,C:D,Nt,False,False,7,1,107.5,93.6,13.9,rim
15C,2SIC,D,C:D,Ct,False,False,113,107,11.0,11.0,0.0,interior
16A,3CT6,A,A:B,Nt,False,False,1,1,89.6,89.6,0.0,surface
16A,3CT6,A,A:B,Ct,True,True,131,NA,NA,NA,NA,NA
16A,3CT6,B,A:B,Nt,False,False,1,1,88.8,88.8,0.0,surface
16A,3CT6,B,A:B,Ct,True,True,131,NA,NA,NA,NA,NA
17F,1OQE,J,F:J,Nt,False,False,1,1,122.4,122.4,0.0,surface
17F,1OQE,J,F:J,Ct,False,False,144,144,90.2,90.2,0.0,surface
17F,1OQE,F,F:J,Nt,False,False,1,1,123.1,123.1,0.0,surface
17F,1OQE,F,F:J,Ct,False,False,144,144,91.8,91.8,0.0,surface
18E,1OQE,J,E:J,Nt,False,False,1,1,122.4,122.4,0.0,surface
18E,1OQE,J,E:J,Ct,False,False,144,144,90.2,90.2,0.0,surface
18E,1OQE,E,E:J,Nt,False,False,1,1,122.7,122.7,0.0,surface
18E,1OQE,E,E:J,Ct,False,False,144,144,92.2,92.2,0.0,surface
19A,3LZG,A,A:C,Nt,True,False,9,NA,NA,NA,NA,NA
19A,3LZG,A,A:C,Ct,True,False,329,NA,NA,NA,NA,NA
19A,3LZG,C,A:C,Nt,True,False,9,NA,NA,NA,NA,NA
19A,3LZG,C,A:C,Ct,True,False,329,NA,NA,NA,NA,NA
20A,3CW2,A,A:B,Nt,True,False,1,NA,NA,NA,NA,NA
20A,3CW2,A,A:B,Ct,False,False,415,414,57.0,57.0,0.0,surface
20A,3CW2,B,A:B,Nt,True,False,1,NA,NA,NA,NA,NA
20A,3CW2,B,A:B,Ct,True,False,266,NA,NA,NA,NA,NA
1B,1NN7,C,B:C,Nt,False,False,42,1,72.4,72.4,0.0,surface
1B,1NN7,C,B:C,Ct,False,False,146,105,68.2,68.2,0.0,surface
1B,1NN7,B,B:C,Nt,False,False,42,1,72.4,49.4,23.0,rim
1B,1NN7,B,B:C,Ct,False,False,146,105,68.2,68.2,0.0,surface
2A,2WAQ,A,A:D,Nt,True,False,1,NA,NA,NA,NA,NA
2A,2WAQ,A,A:D,Ct,True,False,880,NA,NA,NA,NA,NA
2A,2WAQ,D,A:D,Nt,True,False,1,NA,NA,NA,NA,NA
2A,2WAQ,D,A:D,Ct,True,False,132,NA,NA,NA,NA,NA
3A,2F6M,A,A:B,Nt,False,False,321,1,86.2,82.8,3.4,rim
3A,2F6M,A,A:B,Ct,False,False,385,65,112.8,90.5,22.3,rim
3A,2F6M,B,A:B,Nt,True,False,10,NA,NA,NA,NA,NA
3A,2F6M,B,A:B,Ct,False,False,118,107,46.0,46.0,0.0,surface
4A,3BWU,A,A:B,Nt,False,False,1,1,48.7,48.7,0.0,surface
4A,3BWU,A,A:B,Ct,False,False,205,200,70.7,70.7,0.0,surface
4A,3BWU,B,A:B,Nt,True,False,1,NA,NA,NA,NA,NA
4A,3BWU,B,A:B,Ct,True,False,125,NA,NA,NA,NA,NA
5A,1TH8,A,A:B,Nt,False,False,1,1,127.8,101.8,26.0,rim
5A,1TH8,A,A:B,Ct,True,False,145,NA,NA,NA,NA,NA
5A,1TH8,B,A:B,Nt,False,False,1,1,127.8,101.8,26.0,rim
5A,1TH8,B,A:B,Ct,True,False,145,NA,NA,NA,NA,NA
6A,1H2V,A,A:B,Nt,True,False,20,NA,NA,NA,NA,NA
6A,1H2V,A,A:B,Ct,False,False,790,722,49.8,49.8,0.0,surface
6A,1H2V,B,A:B,Nt,True,False,1,NA,NA,NA,NA,NA
6A,1H2V,B,A:B,Ct,True,False,156,NA,NA,NA,NA,NA
7A,1G5H,A,A:B,Nt,True,False,17,NA,NA,NA,NA,NA
7A,1G5H,A,A:B,Ct,True,False,470,NA,NA,NA,NA,NA
7A,1G5H,B,A:B,Nt,True,False,17,NA,NA,NA,NA,NA
7A,1G5H,B,A:B,Ct,True,False,470,NA,NA,NA,NA,NA
8A,2C2A,A,A:B,Nt,False,False,232,1,126.8,89.0,37.8,rim
8A,2C2A,A,A:B,Ct,True,False,489,NA,NA,NA,NA,NA
8A,2C2A,B,A:B,Nt,False,False,232,1,126.8,89.0,37.8,rim
8A,2C2A,B,A:B,Ct,True,False,489,NA,NA,NA,NA,NA
9E,2C2V,E,E:F,Nt,True,False,227,NA,NA,NA,NA,NA
9E,2C2V,E,E:F,Ct,True,False,304,NA,NA,NA,NA,NA
9E,2C2V,F,E:F,Nt,True,False,227,NA,NA,NA,NA,NA
9E,2C2V,F,E:F,Ct,True,False,304,NA,NA,NA,NA,NA
10A,1JPY,A,A:B,Nt,True,True,-3,NA,NA,NA,NA,NA
10A,1JPY,A,A:B,Ct,True,False,133,NA,NA,NA,NA,NA
10A,1JPY,B,A:B,Nt,True,True,-3,NA,NA,NA,NA,NA
10A,1JPY,B,A:B,Ct,True,False,133,NA,NA,NA,NA,NA
11C,3EZW,C,C:D,Nt,False,False,1,1,91.7,91.7,0.0,surface
11C,3EZW,C,C:D,Ct,True,True,526,NA,NA,NA,NA,NA
11C,3EZW,D,C:D,Nt,False,False,1,1,83.4,83.4,0.0,surface
11C,3EZW,D,C:D,Ct,True,True,526,NA,NA,NA,NA,NA
12A,3EZW,A,A:D,Nt,True,False,1,NA,NA,NA,NA,NA
12A,3EZW,A,A:D,Ct,True,True,526,NA,NA,NA,NA,NA
12A,3EZW,D,A:D,Nt,False,False,1,1,83.4,83.4,0.0,surface
12A,3EZW,D,A:D,Ct,True,True,526,NA,NA,NA,NA,NA
13B,3EZW,B,B:D,Nt,False,False,1,1,75.2,75.2,0.0,surface
13B,3EZW,B,B:D,Ct,True,True,526,NA,NA,NA,NA,NA
13B,3EZW,D,B:D,Nt,False,False,1,1,83.4,83.4,0.0,surface
13B,3EZW,D,B:D,Ct,True,True,526,NA,NA,NA,NA,NA
14A,1UVQ,A,A:B,Nt,True,False,1,NA,NA,NA,NA,NA
14A,1UVQ,A,A:B,Ct,True,False,197,NA,NA,NA,NA,NA
14A,1UVQ,B,A:B,Nt,False,False,3,1,133.5,97.5,36.0,rim
14A,1UVQ,B,A:B,Ct,True,False,200,NA,NA,NA,NA,NA
15A,3G8K,A,A:B,Nt,True,True,136,NA,NA,NA,NA,NA
15A,3G8K,A,A:B,Ct,False,False,265,127,125.6,125.6,0.0,surface
15A,3G8K,B,A:B,Nt,True,True,136,NA,NA,NA,NA,NA
15A,3G8K,B,A:B,Ct,False,False,265,127,124.4,124.4,0.0,surface
16A,1OI2,A,A:B,Nt,True,False,1,NA,NA,NA,NA,NA
16A,1OI2,A,A:B,Ct,False,False,368,336,112.2,112.2,0.0,surface
16A,1OI2,B,A:B,Nt,True,False,1,NA,NA,NA,NA,NA
16A,1OI2,B,A:B,Ct,False,False,368,336,118.3,118.3,0.0,surface
17A,1MY7,A,A:B,Nt,False,False,191,1,81.3,81.3,0.0,surface
17A,1MY7,A,A:B,Ct,True,False,304,NA,NA,NA,NA,NA
17A,1MY7,B,A:B,Nt,False,False,191,1,108.3,108.3,0.0,surface
17A,1MY7,B,A:B,Ct,True,False,304,NA,NA,NA,NA,NA
18C,1EGD,C,C:D,Nt,True,False,1,NA,NA,NA,NA,NA
18C,1EGD,C,C:D,Ct,False,False,396,387,139.9,139.9,0.0,surface
18C,1EGD,D,C:D,Nt,True,False,1,NA,NA,NA,NA,NA
18C,1EGD,D,C:D,Ct,False,False,396,387,137.7,137.7,0.0,surface
19A,1EGD,A,A:D,Nt,True,False,1,NA,NA,NA,NA,NA
19A,1EGD,A,A:D,Ct,False,False,396,387,119.1,119.1,0.0,surface
19A,1EGD,D,A:D,Nt,True,False,1,NA,NA,NA,NA,NA
19A,1EGD,D,A:D,Ct,False,False,396,387,137.7,137.7,0.0,surface
20A,1R3H,A,A:B,Nt,False,False,1001,1,123.5,123.5,0.0,surface
20A,1R3H,A,A:B,Ct,False,False,1276,248,97.8,97.8,0.0,surface
20A,1R3H,B,A:B,Nt,False,False,2001,1,103.1,94.6,8.5,rim
20A,1R3H,B,A:B,Ct,False,False,2099,99,81.2,35.9,45.3,rim
1A,2E7S,A,A:B,Nt,True,False,26,NA,NA,NA,NA,NA
1A,2E7S,A,A:B,Ct,True,False,160,NA,NA,NA,NA,NA
1A,2E7S,B,A:B,Nt,True,False,26,NA,NA,NA,NA,NA
1A,2E7S,B,A:B,Ct,True,False,160,NA,NA,NA,NA,NA
2C,2DOQ,C,C:B,Nt,True,False,2,NA,NA,NA,NA,NA
2C,2DOQ,C,C:B,Ct,True,False,161,NA,NA,NA,NA,NA
2C,2DOQ,B,C:B,Nt,True,False,2,NA,NA,NA,NA,NA
2C,2DOQ,B,C:B,Ct,False,False,161,149,117.8,91.3,26.5,rim
3C,2J3W,C,C:B,Nt,True,False,-1,NA,NA,NA,NA,NA
3C,2J3W,C,C:B,Ct,True,False,180,NA,NA,NA,NA,NA
3C,2J3W,B,C:B,Nt,True,False,1,NA,NA,NA,NA,NA
3C,2J3W,B,C:B,Ct,True,False,188,NA,NA,NA,NA,NA
4A,2C0J,A,A:B,Nt,False,False,15,1,121.9,52.4,69.5,rim
4A,2C0J,A,A:B,Ct,True,False,175,NA,NA,NA,NA,NA
4A,2C0J,B,A:B,Nt,True,False,0,NA,NA,NA,NA,NA
4A,2C0J,B,A:B,Ct,True,False,159,NA,NA,NA,NA,NA
5A,2IZX,A,A:B,Nt,True,False,3,NA,NA,NA,NA,NA
5A,2IZX,A,A:B,Ct,False,False,43,39,89.2,65.4,23.8,rim
5A,2IZX,B,A:B,Nt,False,False,3,1,118.2,89.6,28.6,rim
5A,2IZX,B,A:B,Ct,False,False,43,41,89.4,84.4,5.0,rim
6A,1FS0,A,A:B,Nt,False,False,1,1,119.9,119.9,0.0,surface
6A,1FS0,A,A:B,Ct,True,False,138,NA,NA,NA,NA,NA
6A,1FS0,B,A:B,Nt,False,False,19,1,108.7,108.7,0.0,surface
6A,1FS0,B,A:B,Ct,False,False,248,219,93.5,93.5,0.0,surface
7A,2AST,A,A:B,Nt,False,False,1002,1,101.7,101.7,0.0,surface
7A,2AST,A,A:B,Ct,False,False,1160,142,96.4,39.0,57.4,rim
7A,2AST,B,A:B,Nt,True,False,2089,NA,NA,NA,NA,NA
7A,2AST,B,A:B,Ct,True,False,2424,NA,NA,NA,NA,NA
8E,1J2P,E,E:F,Nt,True,False,1,NA,NA,NA,NA,NA
8E,1J2P,E,E:F,Ct,False,False,233,230,0.3,0.3,0.0,interior
8E,1J2P,F,E:F,Nt,True,False,1,NA,NA,NA,NA,NA
8E,1J2P,F,E:F,Ct,False,False,233,230,0.3,0.3,0.0,interior
9C,2FD6,C,C:D,Nt,False,False,1,1,127.3,127.3,0.0,surface
9C,2FD6,C,C:D,Ct,False,False,208,212,101.5,101.5,0.0,surface
9C,2FD6,D,C:D,Nt,False,False,1,1,143.0,143.0,0.0,surface
9C,2FD6,D,C:D,Ct,False,False,275,249,120.5,120.5,0.0,surface
10B,2FD6,B,B:D,Nt,False,False,1,1,104.4,104.4,0.0,surface
10B,2FD6,B,B:D,Ct,False,False,215,214,126.7,126.7,0.0,surface
10B,2FD6,D,B:D,Nt,False,False,1,1,143.0,143.0,0.0,surface
10B,2FD6,D,B:D,Ct,False,False,275,249,120.5,120.5,0.0,surface
12A,1EEX,A,A:D,Nt,False,False,1,1,126.2,92.8,33.4,rim
12A,1EEX,A,A:D,Ct,True,False,554,NA,NA,NA,NA,NA
12A,1EEX,D,A:D,Nt,False,False,1,1,119.1,79.9,39.2,rim
12A,1EEX,D,A:D,Ct,True,False,554,NA,NA,NA,NA,NA
13A,2HP4,A,A:B,Nt,False,False,1,1,75.4,75.4,0.0,surface
13A,2HP4,A,A:B,Ct,False,False,114,114,145.2,145.2,0.0,surface
13A,2HP4,B,A:B,Nt,False,False,1,1,74.3,74.3,0.0,surface
13A,2HP4,B,A:B,Ct,False,False,114,114,144.8,144.8,0.0,surface
14A,2NVU,A,A:D,Nt,True,False,-1,NA,NA,NA,NA,NA
14A,2NVU,A,A:D,Ct,False,False,534,530,1.5,1.5,0.0,interior
14A,2NVU,D,A:D,Nt,True,False,-4,NA,NA,NA,NA,NA
14A,2NVU,D,A:D,Ct,False,False,76,76,167.9,167.9,0.0,surface
15A,1TT5,A,A:B,Nt,True,False,-1,NA,NA,NA,NA,NA
15A,1TT5,A,A:B,Ct,False,False,534,522,2.1,2.1,0.0,interior
15A,1TT5,B,A:B,Nt,False,False,9,1,125.8,105.1,20.7,rim
15A,1TT5,B,A:B,Ct,True,False,1013,NA,NA,NA,NA,NA
16A,2ZB6,A,A:B,Nt,True,True,146,NA,NA,NA,NA,NA
16A,2ZB6,A,A:B,Ct,True,True,626,NA,NA,NA,NA,NA
16A,2ZB6,B,A:B,Nt,True,True,146,NA,NA,NA,NA,NA
16A,2ZB6,B,A:B,Ct,True,True,626,NA,NA,NA,NA,NA
17C,3OKY,C,C:D,Nt,True,False,16,NA,NA,NA,NA,NA
17C,3OKY,C,C:D,Ct,True,False,580,NA,NA,NA,NA,NA
17C,3OKY,D,C:D,Nt,True,False,16,NA,NA,NA,NA,NA
17C,3OKY,D,C:D,Ct,True,False,580,NA,NA,NA,NA,NA
18C,3KDF,C,C:B,Nt,False,False,1,1,141.1,141.1,0.0,surface
18C,3KDF,C,C:B,Ct,True,False,121,NA,NA,NA,NA,NA
18C,3KDF,B,C:B,Nt,True,False,41,NA,NA,NA,NA,NA
18C,3KDF,B,C:B,Ct,False,False,172,119,76.0,76.0,0.0,surface
19A,1F45,A,A:B,Nt,False,False,1,1,60.4,60.4,0.0,surface
19A,1F45,A,A:B,Ct,False,False,306,282,121.4,121.4,0.0,surface
19A,1F45,B,A:B,Nt,True,False,1,NA,NA,NA,NA,NA
19A,1F45,B,A:B,Ct,False,False,197,133,105.7,105.7,0.0,surface
20A,1C4Q,A,A:E,Nt,False,False,101,1,61.3,61.3,0.0,surface
20A,1C4Q,A,A:E,Ct,False,False,169,69,67.3,67.3,0.0,surface
20A,1C4Q,E,A:E,Nt,False,False,501,1,61.0,61.0,0.0,surface
20A,1C4Q,E,A:E,Ct,False,False,569,69,78.8,59.6,19.2,rim
1B,2W6B,C,B:C,Nt,True,False,583,NA,NA,NA,NA,NA
1B,2W6B,C,B:C,Ct,False,False,638,52,108.5,108.5,0.0,surface
1B,2W6B,B,B:C,Nt,True,False,583,NA,NA,NA,NA,NA
1B,2W6B,B,B:C,Ct,False,False,638,52,108.5,108.5,0.0,surface
2A,2G1U,A,A:B,Nt,True,False,-11,NA,NA,NA,NA,NA
2A,2G1U,A,A:B,Ct,True,False,143,NA,NA,NA,NA,NA
2A,2G1U,B,A:B,Nt,True,False,-11,NA,NA,NA,NA,NA
2A,2G1U,B,A:B,Ct,True,False,143,NA,NA,NA,NA,NA
3A,3EB5,A,A:B,Nt,True,True,531,NA,NA,NA,NA,NA
3A,3EB5,A,A:B,Ct,False,False,604,65,138.0,53.7,84.3,rim
3A,3EB5,B,A:B,Nt,True,True,531,NA,NA,NA,NA,NA
3A,3EB5,B,A:B,Ct,False,False,604,65,138.0,53.7,84.3,rim
4C,2OJ5,C,C:B,Nt,True,False,291,NA,NA,NA,NA,NA
4C,2OJ5,C,C:B,Ct,True,False,455,NA,NA,NA,NA,NA
4C,2OJ5,B,C:B,Nt,True,False,291,NA,NA,NA,NA,NA
4C,2OJ5,B,C:B,Ct,False,False,455,163,106.0,106.0,0.0,surface
5Z,2ZJR,Z,Z:M,Nt,True,False,1,NA,NA,NA,NA,NA
5Z,2ZJR,Z,Z:M,Ct,True,False,60,NA,NA,NA,NA,NA
5Z,2ZJR,M,Z:M,Nt,True,False,1,NA,NA,NA,NA,NA
5Z,2ZJR,M,Z:M,Ct,True,False,116,NA,NA,NA,NA,NA
6Z,2ZJR,R,Z:R,Nt,True,False,1,NA,NA,NA,NA,NA
6Z,2ZJR,R,Z:R,Ct,False,False,134,127,114.6,114.6,0.0,surface
6Z,2ZJR,Z,Z:R,Nt,True,False,1,NA,NA,NA,NA,NA
6Z,2ZJR,Z,Z:R,Ct,True,False,60,NA,NA,NA,NA,NA
7E,2ZJR,K,E:K,Nt,True,False,1,NA,NA,NA,NA,NA
7E,2ZJR,K,E:K,Ct,True,False,156,NA,NA,NA,NA,NA
7E,2ZJR,E,E:K,Nt,True,False,1,NA,NA,NA,NA,NA
7E,2ZJR,E,E:K,Ct,True,False,205,NA,NA,NA,NA,NA
8I,2ZJR,I,I:P,Nt,True,False,1,NA,NA,NA,NA,NA
8I,2ZJR,I,I:P,Ct,True,False,174,NA,NA,NA,NA,NA
8I,2ZJR,P,I:P,Nt,True,False,1,NA,NA,NA,NA,NA
8I,2ZJR,P,I:P,Ct,False,False,118,117,115.8,115.8,0.0,surface
9A,1SBB,A,A:C,Nt,False,False,3,1,76.0,76.0,0.0,surface
9A,1SBB,A,A:C,Ct,False,False,246,238,88.2,88.2,0.0,surface
9A,1SBB,C,A:C,Nt,False,False,3,1,71.2,71.2,0.0,surface
9A,1SBB,C,A:C,Ct,False,False,246,238,86.6,86.6,0.0,surface
10A,1FO0,A,A:E,Nt,False,False,0,1,108.8,108.8,0.0,surface
10A,1FO0,A,A:E,Ct,False,False,275,276,98.1,98.1,0.0,surface
10A,1FO0,E,A:E,Nt,False,False,1,1,99.9,99.9,0.0,surface
10A,1FO0,E,A:E,Ct,False,False,116,112,69.0,69.0,0.0,surface
11A,3DMM,A,A:D,Nt,True,True,1,NA,NA,NA,NA,NA
11A,3DMM,A,A:D,Ct,False,False,275,274,105.1,105.1,0.0,surface
11A,3DMM,D,A:D,Nt,True,False,-4,NA,NA,NA,NA,NA
11A,3DMM,D,A:D,Ct,True,False,161,NA,NA,NA,NA,NA
17A,2GRR,A,A:B,Nt,True,False,-2,NA,NA,NA,NA,NA
17A,2GRR,A,A:B,Ct,True,False,158,NA,NA,NA,NA,NA
17A,2GRR,B,A:B,Nt,True,False,418,NA,NA,NA,NA,NA
17A,2GRR,B,A:B,Ct,False,False,587,157,41.8,41.8,0.0,surface
18A,2WQR,A,A:B,Nt,True,False,225,NA,NA,NA,NA,NA
18A,2WQR,A,A:B,Ct,True,False,546,NA,NA,NA,NA,NA
18A,2WQR,B,A:B,Nt,False,False,225,1,90.0,90.0,0.0,surface
18A,2WQR,B,A:B,Ct,False,False,546,323,148.2,148.2,0.0,surface
19A,2DD8,A,A:C,Nt,True,False,1,NA,NA,NA,NA,NA
19A,2DD8,A,A:C,Ct,True,False,240,NA,NA,NA,NA,NA
19A,2DD8,C,A:C,Nt,True,False,317,NA,NA,NA,NA,NA
19A,2DD8,C,A:C,Ct,True,False,518,NA,NA,NA,NA,NA
20A,2B5L,A,A:B,Nt,False,False,1,1,67.4,67.4,0.0,surface
20A,2B5L,A,A:B,Ct,False,False,1140,1132,36.2,36.2,0.0,surface
20A,2B5L,B,A:B,Nt,True,False,1,NA,NA,NA,NA,NA
20A,2B5L,B,A:B,Ct,True,False,222,NA,NA,NA,NA,NA
1A,2B5I,A,A:D,Nt,True,False,1,NA,NA,NA,NA,NA
1A,2B5I,A,A:D,Ct,False,False,133,120,90.4,90.4,0.0,surface
1A,2B5I,D,A:D,Nt,False,False,1,1,88.4,75.7,12.7,rim
1A,2B5I,D,A:D,Ct,True,False,217,NA,NA,NA,NA,NA
2F,2V7Q,E,F:E,Nt,True,False,1,NA,NA,NA,NA,NA
2F,2V7Q,E,F:E,Ct,True,False,66,NA,NA,NA,NA,NA
2F,2V7Q,F,F:E,Nt,True,False,1,NA,NA,NA,NA,NA
2F,2V7Q,F,F:E,Ct,False,False,510,473,107.2,107.2,0.0,surface
3B,2V7Q,B,B:E,Nt,True,False,-3,NA,NA,NA,NA,NA
3B,2V7Q,B,B:E,Ct,True,False,478,NA,NA,NA,NA,NA
3B,2V7Q,E,B:E,Nt,True,False,1,NA,NA,NA,NA,NA
3B,2V7Q,E,B:E,Ct,True,False,66,NA,NA,NA,NA,NA
4E,1J8H,E,E:D,Nt,False,False,2,1,89.0,89.0,0.0,surface
4E,1J8H,E,E:D,Ct,True,False,251,NA,NA,NA,NA,NA
4E,1J8H,D,E:D,Nt,False,False,1,1,41.7,41.7,0.0,surface
4E,1J8H,D,E:D,Ct,True,False,214,NA,NA,NA,NA,NA
5B,3C5Z,B,B:D,Nt,False,False,1,1,71.0,71.0,0.0,surface
5B,3C5Z,B,B:D,Ct,False,False,240,240,87.0,87.0,0.0,surface
5B,3C5Z,D,B:D,Nt,False,False,1,1,81.5,81.5,0.0,surface
5B,3C5Z,D,B:D,Ct,False,False,217,202,28.4,28.4,0.0,surface
6D,3C5Z,H,D:H,Nt,False,False,1,1,82.1,82.1,0.0,surface
6D,3C5Z,H,D:H,Ct,False,False,217,202,29.4,29.4,0.0,surface
6D,3C5Z,D,D:H,Nt,False,False,1,1,81.5,81.5,0.0,surface
6D,3C5Z,D,D:H,Ct,False,False,217,202,28.4,28.4,0.0,surface
7A,1TGZ,A,A:B,Nt,True,False,364,NA,NA,NA,NA,NA
7A,1TGZ,A,A:B,Ct,False,False,589,224,65.2,65.2,0.0,surface
7A,1TGZ,B,A:B,Nt,True,False,18,NA,NA,NA,NA,NA
7A,1TGZ,B,A:B,Ct,False,False,97,78,169.2,2.6,166.6,core
8A,1I4D,A,A:B,Nt,True,False,22,NA,NA,NA,NA,NA
8A,1I4D,A,A:B,Ct,True,False,245,NA,NA,NA,NA,NA
8A,1I4D,B,A:B,Nt,True,False,22,NA,NA,NA,NA,NA
8A,1I4D,B,A:B,Ct,True,False,245,NA,NA,NA,NA,NA
9A,2UVP,A,A:B,Nt,True,False,-5,NA,NA,NA,NA,NA
9A,2UVP,A,A:B,Ct,False,False,180,180,60.1,44.4,15.7,rim
9A,2UVP,B,A:B,Nt,True,False,-5,NA,NA,NA,NA,NA
9A,2UVP,B,A:B,Ct,False,False,180,181,60.4,46.3,14.1,rim
10D,2UVP,B,D:B,Nt,True,False,-5,NA,NA,NA,NA,NA
10D,2UVP,B,D:B,Ct,False,False,180,181,60.4,60.4,0.0,surface
10D,2UVP,D,D:B,Nt,False,False,-5,1,164.0,164.0,0.0,surface
10D,2UVP,D,D:B,Ct,False,False,180,186,66.7,66.7,0.0,surface
11F,1U3H,G,F:G,Nt,False,False,3,1,95.7,95.7,0.0,surface
11F,1U3H,G,F:G,Ct,False,False,117,111,89.4,89.4,0.0,surface
11F,1U3H,F,F:G,Nt,False,False,2,1,73.3,73.3,0.0,surface
11F,1U3H,F,F:G,Ct,False,False,116,110,91.6,91.6,0.0,surface
12A,1HCN,A,A:B,Nt,True,False,1,NA,NA,NA,NA,NA
12A,1HCN,A,A:B,Ct,True,False,92,NA,NA,NA,NA,NA
12A,1HCN,B,A:B,Nt,True,False,1,NA,NA,NA,NA,NA
12A,1HCN,B,A:B,Ct,True,False,145,NA,NA,NA,NA,NA
13A,3OEE,A,A:G,Nt,True,False,1,NA,NA,NA,NA,NA
13A,3OEE,A,A:G,Ct,True,False,510,NA,NA,NA,NA,NA
13A,3OEE,G,A:G,Nt,False,False,1,1,109.3,109.3,0.0,surface
13A,3OEE,G,A:G,Ct,True,False,278,NA,NA,NA,NA,NA
14C,3OEE,C,C:G,Nt,True,False,1,NA,NA,NA,NA,NA
14C,3OEE,C,C:G,Ct,True,False,510,NA,NA,NA,NA,NA
14C,3OEE,G,C:G,Nt,False,False,1,1,109.3,107.9,1.4,rim
14C,3OEE,G,C:G,Ct,True,False,278,NA,NA,NA,NA,NA
15B,3OEE,B,B:G,Nt,True,False,1,NA,NA,NA,NA,NA
15B,3OEE,B,B:G,Ct,True,False,510,NA,NA,NA,NA,NA
15B,3OEE,G,B:G,Nt,False,False,1,1,109.3,109.3,0.0,surface
15B,3OEE,G,B:G,Ct,True,False,278,NA,NA,NA,NA,NA
16G,3OEE,E,G:E,Nt,True,False,-5,NA,NA,NA,NA,NA
16G,3OEE,E,G:E,Ct,True,False,478,NA,NA,NA,NA,NA
16G,3OEE,G,G:E,Nt,False,False,1,1,109.3,109.3,0.0,surface
16G,3OEE,G,G:E,Ct,True,False,278,NA,NA,NA,NA,NA
17G,3OEE,D,G:D,Nt,True,False,-5,NA,NA,NA,NA,NA
17G,3OEE,D,G:D,Ct,True,False,478,NA,NA,NA,NA,NA
17G,3OEE,G,G:D,Nt,False,False,1,1,109.3,109.3,0.0,surface
17G,3OEE,G,G:D,Ct,True,False,278,NA,NA,NA,NA,NA
18G,3OEE,G,G:F,Nt,False,False,1,1,109.3,102.6,6.7,rim
18G,3OEE,G,G:F,Ct,True,False,278,NA,NA,NA,NA,NA
18G,3OEE,F,G:F,Nt,True,False,-5,NA,NA,NA,NA,NA
18G,3OEE,F,G:F,Ct,True,False,478,NA,NA,NA,NA,NA
19G,3OEE,I,G:I,Nt,True,False,1,NA,NA,NA,NA,NA
19G,3OEE,I,G:I,Ct,False,False,61,49,46.1,25.0,21.1,core
19G,3OEE,G,G:I,Nt,False,False,1,1,109.3,109.3,0.0,surface
19G,3OEE,G,G:I,Ct,True,False,278,NA,NA,NA,NA,NA
20G,3OEE,H,G:H,Nt,True,False,1,NA,NA,NA,NA,NA
20G,3OEE,H,G:H,Ct,True,False,138,NA,NA,NA,NA,NA
20G,3OEE,G,G:H,Nt,False,False,1,1,109.3,109.3,0.0,surface
20G,3OEE,G,G:H,Ct,True,False,278,NA,NA,NA,NA,NA
1I,3OEE,I,I:H,Nt,True,False,1,NA,NA,NA,NA,NA
1I,3OEE,I,I:H,Ct,False,False,61,49,46.1,46.1,0.0,surface
1I,3OEE,H,I:H,Nt,True,False,1,NA,NA,NA,NA,NA
1I,3OEE,H,I:H,Ct,True,False,138,NA,NA,NA,NA,NA
2A,3D55,A,A:B,Nt,False,False,1,1,71.1,71.1,0.0,surface
2A,3D55,A,A:B,Ct,True,False,91,NA,NA,NA,NA,NA
2A,3D55,B,A:B,Nt,False,False,1,1,124.9,124.9,0.0,surface
2A,3D55,B,A:B,Ct,True,False,91,NA,NA,NA,NA,NA
3A,1SVM,A,A:B,Nt,True,False,251,NA,NA,NA,NA,NA
3A,1SVM,A,A:B,Ct,False,False,627,362,69.0,69.0,0.0,surface
3A,1SVM,B,A:B,Nt,True,False,251,NA,NA,NA,NA,NA
3A,1SVM,B,A:B,Ct,False,False,627,362,76.3,76.3,0.0,surface
5A,3CW2,A,A:C,Nt,True,False,1,NA,NA,NA,NA,NA
5A,3CW2,A,A:C,Ct,False,False,415,414,57.0,57.0,0.0,surface
5A,3CW2,C,A:C,Nt,True,False,1,NA,NA,NA,NA,NA
5A,3CW2,C,A:C,Ct,True,False,139,NA,NA,NA,NA,NA
6A,3EVS,A,A:B,Nt,True,True,4,NA,NA,NA,NA,NA
6A,3EVS,A,A:B,Ct,False,False,120,104,41.8,24.0,17.8,core
6A,3EVS,B,A:B,Nt,True,True,4,NA,NA,NA,NA,NA
6A,3EVS,B,A:B,Ct,False,False,120,104,41.8,24.0,17.8,core
7A,3N37,A,A:B,Nt,True,False,1,NA,NA,NA,NA,NA
7A,3N37,A,A:B,Ct,True,False,319,NA,NA,NA,NA,NA
7A,3N37,B,A:B,Nt,True,False,1,NA,NA,NA,NA,NA
7A,3N37,B,A:B,Ct,True,False,319,NA,NA,NA,NA,NA
8E,1LP9,E,E:D,Nt,True,False,0,NA,NA,NA,NA,NA
8E,1LP9,E,E:D,Ct,False,False,245,237,106.9,106.9,0.0,surface
8E,1LP9,D,E:D,Nt,False,False,0,1,69.7,69.7,0.0,surface
8E,1LP9,D,E:D,Ct,False,False,198,194,71.9,71.9,0.0,surface
9A,3M4W,A,A:B,Nt,True,False,24,NA,NA,NA,NA,NA
9A,3M4W,A,A:B,Ct,True,False,318,NA,NA,NA,NA,NA
9A,3M4W,B,A:B,Nt,True,False,24,NA,NA,NA,NA,NA
9A,3M4W,B,A:B,Ct,True,False,318,NA,NA,NA,NA,NA
10A,2XNA,A,A:C,Nt,True,False,1,NA,NA,NA,NA,NA
10A,2XNA,A,A:C,Ct,True,False,204,NA,NA,NA,NA,NA
10A,2XNA,C,A:C,Nt,False,False,1,1,98.8,98.8,0.0,surface
10A,2XNA,C,A:C,Ct,True,False,217,NA,NA,NA,NA,NA
11A,2H3N,A,A:B,Nt,True,False,1,NA,NA,NA,NA,NA
11A,2H3N,A,A:B,Ct,False,False,100,99,97.9,97.6,0.3,rim
11A,2H3N,B,A:B,Nt,False,False,57,1,114.5,40.5,74.0,rim
11A,2H3N,B,A:B,Ct,True,False,173,NA,NA,NA,NA,NA
12C,2XN9,C,C:E,Nt,False,False,1,1,113.6,113.6,0.0,surface
12C,2XN9,C,C:E,Ct,True,False,217,NA,NA,NA,NA,NA
12C,2XN9,E,C:E,Nt,True,False,1,NA,NA,NA,NA,NA
12C,2XN9,E,C:E,Ct,True,False,190,NA,NA,NA,NA,NA
13A,2QE7,A,A:E,Nt,True,False,1,NA,NA,NA,NA,NA
13A,2QE7,A,A:E,Ct,True,False,502,NA,NA,NA,NA,NA
13A,2QE7,E,A:E,Nt,True,False,1,NA,NA,NA,NA,NA
13A,2QE7,E,A:E,Ct,False,False,462,461,124.9,124.9,0.0,surface
14A,2QE7,A,A:D,Nt,True,False,1,NA,NA,NA,NA,NA
14A,2QE7,A,A:D,Ct,True,False,502,NA,NA,NA,NA,NA
14A,2QE7,D,A:D,Nt,True,False,1,NA,NA,NA,NA,NA
14A,2QE7,D,A:D,Ct,False,False,462,461,125.1,125.1,0.0,surface
15B,2RJL,C,B:C,Nt,True,True,1,NA,NA,NA,NA,NA
15B,2RJL,C,B:C,Ct,False,False,184,141,51.1,51.1,0.0,surface
15B,2RJL,B,B:C,Nt,True,True,1,NA,NA,NA,NA,NA
15B,2RJL,B,B:C,Ct,False,False,184,141,51.3,19.3,32.0,core
16A,1XWD,A,A:B,Nt,True,False,1,NA,NA,NA,NA,NA
16A,1XWD,A,A:B,Ct,False,False,92,90,144.8,77.0,67.8,rim
16A,1XWD,B,A:B,Nt,True,False,1,NA,NA,NA,NA,NA
16A,1XWD,B,A:B,Ct,True,False,111,NA,NA,NA,NA,NA
17A,3PRX,A,A:B,Nt,True,False,1,NA,NA,NA,NA,NA
17A,3PRX,A,A:B,Ct,False,False,1676,1626,71.2,71.2,0.0,surface
17A,3PRX,B,A:B,Nt,True,False,1,NA,NA,NA,NA,NA
17A,3PRX,B,A:B,Ct,False,False,1642,1215,119.0,119.0,0.0,surface
18A,1IR3,A,A:B,Nt,True,False,978,NA,NA,NA,NA,NA
18A,1IR3,A,A:B,Ct,False,False,1283,303,58.1,58.1,0.0,surface
18A,1IR3,B,A:B,Nt,True,False,978,NA,NA,NA,NA,NA
18A,1IR3,B,A:B,Ct,False,False,1283,303,58.1,58.1,0.0,surface
19A,3N4X,A,A:B,Nt,True,False,1,NA,NA,NA,NA,NA
19A,3N4X,A,A:B,Ct,True,False,190,NA,NA,NA,NA,NA
19A,3N4X,B,A:B,Nt,True,False,1,NA,NA,NA,NA,NA
19A,3N4X,B,A:B,Ct,True,False,190,NA,NA,NA,NA,NA
20A,1TRB,A,A:B,Nt,False,False,1,1,165.6,165.6,0.0,surface
20A,1TRB,A,A:B,Ct,True,False,320,NA,NA,NA,NA,NA
20A,1TRB,B,A:B,Nt,False,False,1,1,165.6,165.6,0.0,surface
20A,1TRB,B,A:B,Ct,True,False,320,NA,NA,NA,NA,NA
1A,1DOK,A,A:B,Nt,False,False,0,1,100.0,100.0,0.0,surface
1A,1DOK,A,A:B,Ct,True,False,76,NA,NA,NA,NA,NA
1A,1DOK,B,A:B,Nt,False,False,0,1,103.5,25.4,78.1,rim
1A,1DOK,B,A:B,Ct,True,False,76,NA,NA,NA,NA,NA
2A,1DG6,A,A:C,Nt,True,False,91,NA,NA,NA,NA,NA
2A,1DG6,A,A:C,Ct,False,False,281,149,87.2,87.2,0.0,surface
2A,1DG6,C,A:C,Nt,True,False,91,NA,NA,NA,NA,NA
2A,1DG6,C,A:C,Ct,False,False,281,149,87.2,38.2,49.0,rim
3A,2BNX,A,A:B,Nt,True,False,131,NA,NA,NA,NA,NA
3A,2BNX,A,A:B,Ct,True,False,516,NA,NA,NA,NA,NA
3A,2BNX,B,A:B,Nt,True,False,131,NA,NA,NA,NA,NA
3A,2BNX,B,A:B,Ct,True,False,516,NA,NA,NA,NA,NA
1A,3GNI,A,A:B,Nt,True,False,1,NA,NA,NA,NA,NA
1A,3GNI,A,A:B,Ct,True,False,341,NA,NA,NA,NA,NA
1A,3GNI,B,A:B,Nt,True,True,-16,NA,NA,NA,NA,NA
1A,3GNI,B,A:B,Ct,False,False,431,304,114.8,47.1,67.7,rim
2A,2GYS,A,A:B,Nt,False,False,1,1,91.7,62.4,29.3,rim
2A,2GYS,A,A:B,Ct,True,False,419,NA,NA,NA,NA,NA
2A,2GYS,B,A:B,Nt,False,False,1,1,90.6,85.5,5.1,rim
2A,2GYS,B,A:B,Ct,True,False,419,NA,NA,NA,NA,NA
3A,3DPL,A,A:B,Nt,True,True,399,NA,NA,NA,NA,NA
3A,3DPL,A,A:B,Ct,False,False,780,378,112.7,112.7,0.0,surface
3A,3DPL,B,A:B,Nt,True,True,3,NA,NA,NA,NA,NA
3A,3DPL,B,A:B,Ct,False,False,108,87,79.2,51.4,27.8,rim
4A,2YQU,A,A:B,Nt,False,False,1,1,79.3,79.3,0.0,surface
4A,2YQU,A,A:B,Ct,False,False,455,455,69.6,40.0,29.6,rim
4A,2YQU,B,A:B,Nt,False,False,1,1,71.8,71.8,0.0,surface
4A,2YQU,B,A:B,Ct,False,False,455,455,69.4,41.2,28.2,rim
5A,3MJG,A,A:B,Nt,True,False,-60,NA,NA,NA,NA,NA
5A,3MJG,A,A:B,Ct,True,True,111,NA,NA,NA,NA,NA
5A,3MJG,B,A:B,Nt,True,False,-60,NA,NA,NA,NA,NA
5A,3MJG,B,A:B,Ct,True,True,111,NA,NA,NA,NA,NA
6I,3M7N,I,I:D,Nt,True,False,1,NA,NA,NA,NA,NA
6I,3M7N,I,I:D,Ct,False,False,259,258,120.3,120.3,0.0,surface
6I,3M7N,D,I:D,Nt,True,False,1,NA,NA,NA,NA,NA
6I,3M7N,D,I:D,Ct,True,False,258,NA,NA,NA,NA,NA
7I,3M7N,I,I:F,Nt,True,False,1,NA,NA,NA,NA,NA
7I,3M7N,I,I:F,Ct,False,False,259,258,120.3,120.3,0.0,surface
7I,3M7N,F,I:F,Nt,True,False,1,NA,NA,NA,NA,NA
7I,3M7N,F,I:F,Ct,True,False,258,NA,NA,NA,NA,NA
8A,3MJ8,A,A:B,Nt,False,False,1,1,119.9,119.9,0.0,surface
8A,3MJ8,A,A:B,Ct,True,False,215,NA,NA,NA,NA,NA
8A,3MJ8,B,A:B,Nt,False,False,1,1,108.2,108.2,0.0,surface
8A,3MJ8,B,A:B,Ct,True,False,233,NA,NA,NA,NA,NA
9A,3FRU,A,A:B,Nt,False,False,1,1,120.7,120.7,0.0,surface
9A,3FRU,A,A:B,Ct,False,False,269,269,54.3,54.3,0.0,surface
9A,3FRU,B,A:B,Nt,False,False,1,1,95.7,58.8,36.9,rim
9A,3FRU,B,A:B,Ct,False,False,99,99,63.7,15.4,48.3,core
11B,3A33,C,B:C,Nt,False,False,1,1,21.3,21.3,0.0,interior
11B,3A33,C,B:C,Ct,False,False,76,76,158.0,158.0,0.0,surface
11B,3A33,B,B:C,Nt,False,True,-2,1,102.9,102.9,0.0,surface
11B,3A33,B,B:C,Ct,False,False,147,150,75.4,34.3,41.1,rim
12A,1JWI,A,A:B,Nt,True,False,1,NA,NA,NA,NA,NA
12A,1JWI,A,A:B,Ct,True,False,131,NA,NA,NA,NA,NA
12A,1JWI,B,A:B,Nt,True,False,1,NA,NA,NA,NA,NA
12A,1JWI,B,A:B,Ct,False,False,125,123,70.0,70.0,0.0,surface
13A,2QN6,A,A:B,Nt,False,False,2,1,101.9,101.9,0.0,surface
13A,2QN6,A,A:B,Ct,False,False,415,393,59.3,59.3,0.0,surface
13A,2QN6,B,A:B,Nt,True,False,174,NA,NA,NA,NA,NA
13A,2QN6,B,A:B,Ct,True,False,266,NA,NA,NA,NA,NA
15C,1XMZ,C,C:D,Nt,True,True,-10,NA,NA,NA,NA,NA
15C,1XMZ,C,C:D,Ct,False,False,232,231,84.9,62.4,22.5,rim
15C,1XMZ,D,C:D,Nt,True,True,-10,NA,NA,NA,NA,NA
15C,1XMZ,D,C:D,Ct,False,False,232,231,84.9,62.4,22.5,rim
16B,1XMZ,B,B:D,Nt,True,True,-10,NA,NA,NA,NA,NA
16B,1XMZ,B,B:D,Ct,False,False,232,224,83.1,83.1,0.0,surface
16B,1XMZ,D,B:D,Nt,True,True,-10,NA,NA,NA,NA,NA
16B,1XMZ,D,B:D,Ct,False,False,232,231,84.9,84.9,0.0,surface
17E,1IS8,E,E:D,Nt,True,False,12,NA,NA,NA,NA,NA
17E,1IS8,E,E:D,Ct,False,False,241,192,105.8,85.2,20.6,rim
17E,1IS8,D,E:D,Nt,True,False,12,NA,NA,NA,NA,NA
17E,1IS8,D,E:D,Ct,False,False,241,192,105.3,105.3,0.0,surface
18A,1JG5,A,A:B,Nt,False,False,1,1,71.8,45.5,26.3,rim
18A,1JG5,A,A:B,Ct,False,False,83,83,113.1,111.3,1.8,rim
18A,1JG5,B,A:B,Nt,False,False,1,1,70.9,70.9,0.0,surface
18A,1JG5,B,A:B,Ct,False,False,83,83,103.7,103.7,0.0,surface
19E,1IS8,E,E:F,Nt,True,False,12,NA,NA,NA,NA,NA
19E,1IS8,E,E:F,Ct,False,False,241,192,105.8,105.8,0.0,surface
19E,1IS8,F,E:F,Nt,True,False,12,NA,NA,NA,NA,NA
19E,1IS8,F,E:F,Ct,False,False,241,192,103.9,103.9,0.0,surface
20A,1AAP,A,A:B,Nt,False,False,1,1,87.2,87.2,0.0,surface
20A,1AAP,A,A:B,Ct,True,False,58,NA,NA,NA,NA,NA
20A,1AAP,B,A:B,Nt,False,False,1,1,97.7,97.7,0.0,surface
20A,1AAP,B,A:B,Ct,True,False,58,NA,NA,NA,NA,NA
1E,1A02,E,E:D,Nt,True,False,263,NA,NA,NA,NA,NA
1E,1A02,E,E:D,Ct,False,False,318,52,105.6,71.1,34.5,rim
1E,1A02,D,E:D,Nt,True,False,138,NA,NA,NA,NA,NA
1E,1A02,D,E:D,Ct,True,False,193,NA,NA,NA,NA,NA
2A,2NTX,A,A:B,Nt,True,False,1,NA,NA,NA,NA,NA
2A,2NTX,A,A:B,Ct,True,False,365,NA,NA,NA,NA,NA
2A,2NTX,B,A:B,Nt,True,False,1,NA,NA,NA,NA,NA
2A,2NTX,B,A:B,Ct,True,False,365,NA,NA,NA,NA,NA
3A,1WVF,A,A:B,Nt,True,False,2,NA,NA,NA,NA,NA
3A,1WVF,A,A:B,Ct,False,False,521,515,37.4,37.4,0.0,surface
3A,1WVF,B,A:B,Nt,True,False,2,NA,NA,NA,NA,NA
3A,1WVF,B,A:B,Ct,False,False,521,515,37.4,37.4,0.0,surface
4A,1FQJ,A,A:B,Nt,True,False,26,NA,NA,NA,NA,NA
4A,1FQJ,A,A:B,Ct,True,False,350,NA,NA,NA,NA,NA
4A,1FQJ,B,A:B,Nt,True,False,276,NA,NA,NA,NA,NA
4A,1FQJ,B,A:B,Ct,True,False,422,NA,NA,NA,NA,NA
5A,3KDP,A,A:B,Nt,False,False,19,1,110.2,110.2,0.0,surface
5A,3KDP,A,A:B,Ct,False,False,1016,998,14.1,14.1,0.0,interior
5A,3KDP,B,A:B,Nt,False,False,18,1,147.9,147.9,0.0,surface
5A,3KDP,B,A:B,Ct,False,False,303,286,59.3,59.3,0.0,surface
6A,1TFE,A,A:B,Nt,False,False,55,1,136.9,136.9,0.0,surface
6A,1TFE,A,A:B,Ct,True,False,199,NA,NA,NA,NA,NA
6A,1TFE,B,A:B,Nt,False,False,55,1,136.9,136.9,0.0,surface
6A,1TFE,B,A:B,Ct,True,False,199,NA,NA,NA,NA,NA
7A,1KAC,A,A:B,Nt,False,False,403,1,95.2,95.2,0.0,surface
7A,1KAC,A,A:B,Ct,False,False,587,185,76.8,67.9,8.9,rim
7A,1KAC,B,A:B,Nt,False,False,403,1,95.9,95.9,0.0,surface
7A,1KAC,B,A:B,Ct,False,False,587,185,76.0,76.0,0.0,surface
8A,3A5Y,A,A:B,Nt,True,True,-19,NA,NA,NA,NA,NA
8A,3A5Y,A,A:B,Ct,False,False,325,297,88.1,3.9,84.2,core
8A,3A5Y,B,A:B,Nt,True,True,-19,NA,NA,NA,NA,NA
8A,3A5Y,B,A:B,Ct,False,False,325,310,92.0,3.1,88.9,core
9A,1IJK,A,A:C,Nt,True,False,500,NA,NA,NA,NA,NA
9A,1IJK,A,A:C,Ct,True,False,701,NA,NA,NA,NA,NA
9A,1IJK,C,A:C,Nt,False,False,201,1,100.1,100.1,0.0,surface
9A,1IJK,C,A:C,Ct,False,False,325,119,83.5,83.5,0.0,surface
10A,1IJK,A,A:B,Nt,True,False,500,NA,NA,NA,NA,NA
10A,1IJK,A,A:B,Ct,True,False,701,NA,NA,NA,NA,NA
10A,1IJK,B,A:B,Nt,False,False,1,1,121.5,121.5,0.0,surface
10A,1IJK,B,A:B,Ct,False,False,133,133,105.0,105.0,0.0,surface
11A,1L4A,A,A:B,Nt,True,False,25,NA,NA,NA,NA,NA
11A,1L4A,A,A:B,Ct,True,False,104,NA,NA,NA,NA,NA
11A,1L4A,B,A:B,Nt,False,False,178,1,139.7,139.7,0.0,surface
11A,1L4A,B,A:B,Ct,True,False,265,NA,NA,NA,NA,NA
12A,1JAT,A,A:B,Nt,True,False,-1,NA,NA,NA,NA,NA
12A,1JAT,A,A:B,Ct,True,False,153,NA,NA,NA,NA,NA
12A,1JAT,B,A:B,Nt,True,True,0,NA,NA,NA,NA,NA
12A,1JAT,B,A:B,Ct,False,False,137,132,35.2,35.2,0.0,surface
13A,1VH4,A,A:B,Nt,True,False,-1,NA,NA,NA,NA,NA
13A,1VH4,A,A:B,Ct,True,False,433,NA,NA,NA,NA,NA
13A,1VH4,B,A:B,Nt,True,False,-1,NA,NA,NA,NA,NA
13A,1VH4,B,A:B,Ct,True,False,433,NA,NA,NA,NA,NA
14C,1SPG,C,C:D,Nt,False,False,1,1,72.4,49.4,23.0,rim
14C,1SPG,C,C:D,Ct,False,False,147,147,100.2,44.1,56.1,rim
14C,1SPG,D,C:D,Nt,False,False,1,1,72.4,49.4,23.0,rim
14C,1SPG,D,C:D,Ct,False,False,147,147,100.2,44.1,56.1,rim
15J,1BWV,J,J:N,Nt,True,False,-7,NA,NA,NA,NA,NA
15J,1BWV,J,J:N,Ct,True,False,485,NA,NA,NA,NA,NA
15J,1BWV,N,J:N,Nt,True,False,-7,NA,NA,NA,NA,NA
15J,1BWV,N,J:N,Ct,True,False,485,NA,NA,NA,NA,NA
16B,1BWV,B,B:E,Nt,True,False,-7,NA,NA,NA,NA,NA
16B,1BWV,B,B:E,Ct,True,False,485,NA,NA,NA,NA,NA
16B,1BWV,E,B:E,Nt,True,False,-7,NA,NA,NA,NA,NA
16B,1BWV,E,B:E,Ct,True,False,485,NA,NA,NA,NA,NA
17M,1BWV,M,M:N,Nt,True,False,-7,NA,NA,NA,NA,NA
17M,1BWV,M,M:N,Ct,True,False,485,NA,NA,NA,NA,NA
17M,1BWV,N,M:N,Nt,True,False,-7,NA,NA,NA,NA,NA
17M,1BWV,N,M:N,Ct,True,False,485,NA,NA,NA,NA,NA
18A,1OW0,A,A:B,Nt,True,False,241,NA,NA,NA,NA,NA
18A,1OW0,A,A:B,Ct,True,False,454,NA,NA,NA,NA,NA
18A,1OW0,B,A:B,Nt,True,False,241,NA,NA,NA,NA,NA
18A,1OW0,B,A:B,Ct,True,False,454,NA,NA,NA,NA,NA
19A,2YFV,A,A:B,Nt,True,False,81,NA,NA,NA,NA,NA
19A,2YFV,A,A:B,Ct,False,False,180,68,37.1,35.1,2.0,rim
19A,2YFV,B,A:B,Nt,False,False,24,1,116.4,94.2,22.2,rim
19A,2YFV,B,A:B,Ct,False,False,97,74,77.6,62.1,15.5,rim
20A,1J1J,A,A:B,Nt,True,True,-11,NA,NA,NA,NA,NA
20A,1J1J,A,A:B,Ct,True,False,228,NA,NA,NA,NA,NA
20A,1J1J,B,A:B,Nt,True,True,-11,NA,NA,NA,NA,NA
20A,1J1J,B,A:B,Ct,True,False,228,NA,NA,NA,NA,NA
1A,1SB2,A,A:B,Nt,False,False,1,1,94.8,94.8,0.0,surface
1A,1SB2,A,A:B,Ct,True,False,133,NA,NA,NA,NA,NA
1A,1SB2,B,A:B,Nt,True,False,1,NA,NA,NA,NA,NA
1A,1SB2,B,A:B,Ct,True,False,129,NA,NA,NA,NA,NA
3A,1ZUD,A,A:C,Nt,False,False,1,1,44.6,44.6,0.0,surface
3A,1ZUD,A,A:C,Ct,True,False,251,NA,NA,NA,NA,NA
3A,1ZUD,C,A:C,Nt,False,False,1,1,43.9,43.9,0.0,surface
3A,1ZUD,C,A:C,Ct,True,False,251,NA,NA,NA,NA,NA
4A,3CUQ,A,A:B,Nt,True,False,25,NA,NA,NA,NA,NA
4A,3CUQ,A,A:B,Ct,True,False,258,NA,NA,NA,NA,NA
4A,3CUQ,B,A:B,Nt,True,False,169,NA,NA,NA,NA,NA
4A,3CUQ,B,A:B,Ct,True,False,386,NA,NA,NA,NA,NA
5I,2BX9,I,I:E,Nt,False,False,1,1,107.2,66.5,40.7,rim
5I,2BX9,I,I:E,Ct,False,False,53,53,90.9,90.9,0.0,surface
5I,2BX9,E,I:E,Nt,False,False,1,1,104.1,104.1,0.0,surface
5I,2BX9,E,I:E,Ct,False,False,53,53,91.5,78.4,13.1,rim
6B,3BT2,B,B:E,Nt,False,False,2,1,100.3,100.3,0.0,surface
6B,3BT2,B,B:E,Ct,False,False,41,40,136.7,134.4,2.3,rim
6B,3BT2,E,B:E,Nt,True,True,0,NA,NA,NA,NA,NA
6B,3BT2,E,B:E,Ct,True,False,281,NA,NA,NA,NA,NA
7A,1YU0,A,A:C,Nt,True,False,1,NA,NA,NA,NA,NA
7A,1YU0,A,A:C,Ct,True,False,381,NA,NA,NA,NA,NA
7A,1YU0,C,A:C,Nt,True,False,1,NA,NA,NA,NA,NA
7A,1YU0,C,A:C,Ct,True,False,381,NA,NA,NA,NA,NA
8C,1DHK,C,C:D,Nt,False,False,1,1,90.9,15.7,75.2,core
8C,1DHK,C,C:D,Ct,True,False,223,NA,NA,NA,NA,NA
8C,1DHK,D,C:D,Nt,False,False,1,1,90.9,15.7,75.2,core
8C,1DHK,D,C:D,Ct,True,False,223,NA,NA,NA,NA,NA
9A,2H1C,A,A:B,Nt,False,False,1,1,58.9,58.9,0.0,surface
9A,2H1C,A,A:B,Ct,False,False,139,139,96.5,96.5,0.0,surface
9A,2H1C,B,A:B,Nt,False,False,1,1,58.9,58.9,0.0,surface
9A,2H1C,B,A:B,Ct,False,False,139,139,96.5,96.5,0.0,surface
10A,1WQJ,A,A:B,Nt,False,False,3,1,127.9,59.5,68.4,rim
10A,1WQJ,A,A:B,Ct,False,False,82,80,80.5,80.5,0.0,surface
10A,1WQJ,B,A:B,Nt,True,False,1,NA,NA,NA,NA,NA
10A,1WQJ,B,A:B,Ct,True,False,70,NA,NA,NA,NA,NA
11G,2RET,H,G:H,Nt,True,False,25,NA,NA,NA,NA,NA
11G,2RET,H,G:H,Ct,True,False,198,NA,NA,NA,NA,NA
11G,2RET,G,G:H,Nt,True,False,25,NA,NA,NA,NA,NA
11G,2RET,G,G:H,Ct,True,False,126,NA,NA,NA,NA,NA
12O,2WZP,U,O:U,Nt,True,False,-27,NA,NA,NA,NA,NA
12O,2WZP,U,O:U,Ct,False,False,298,298,32.1,32.1,0.0,surface
12O,2WZP,O,O:U,Nt,False,False,2,1,127.7,127.7,0.0,surface
12O,2WZP,O,O:U,Ct,False,False,267,266,52.6,52.6,0.0,surface
13X,2WZP,i,X:i,Nt,False,False,1,1,72.6,34.0,38.6,rim
13X,2WZP,i,X:i,Ct,False,False,375,375,54.8,54.8,0.0,surface
13X,2WZP,X,X:i,Nt,True,False,-27,NA,NA,NA,NA,NA
13X,2WZP,X,X:i,Ct,False,False,298,298,31.8,31.8,0.0,surface
14X,2WZP,X,X:U,Nt,True,False,-27,NA,NA,NA,NA,NA
14X,2WZP,X,X:U,Ct,False,False,298,298,31.8,3.5,28.3,core
14X,2WZP,U,X:U,Nt,True,False,-27,NA,NA,NA,NA,NA
14X,2WZP,U,X:U,Ct,False,False,298,298,32.1,32.1,0.0,surface
15h,2WZP,i,h:i,Nt,False,False,1,1,72.6,72.6,0.0,surface
15h,2WZP,i,h:i,Ct,False,False,375,375,54.8,54.8,0.0,surface
15h,2WZP,h,h:i,Nt,False,False,1,1,72.6,72.6,0.0,surface
15h,2WZP,h,h:i,Ct,False,False,375,375,54.8,54.8,0.0,surface
16U,2WZP,i,U:i,Nt,False,False,1,1,72.6,72.6,0.0,surface
16U,2WZP,i,U:i,Ct,False,False,375,375,54.8,54.8,0.0,surface
16U,2WZP,U,U:i,Nt,True,False,-27,NA,NA,NA,NA,NA
16U,2WZP,U,U:i,Ct,False,False,298,298,32.1,32.1,0.0,surface
17C,1KU7,C,C:D,Nt,False,False,366,1,86.2,38.7,47.5,rim
17C,1KU7,C,C:D,Ct,False,False,438,73,72.7,72.7,0.0,surface
17C,1KU7,D,C:D,Nt,True,False,366,NA,NA,NA,NA,NA
17C,1KU7,D,C:D,Ct,False,False,438,68,79.7,79.7,0.0,surface
18A,2ATP,A,A:C,Nt,True,False,1,NA,NA,NA,NA,NA
18A,2ATP,A,A:C,Ct,True,False,122,NA,NA,NA,NA,NA
18A,2ATP,C,A:C,Nt,False,False,1,1,25.1,25.1,0.0,surface
18A,2ATP,C,A:C,Ct,False,False,115,115,68.9,68.9,0.0,surface
19A,1KB5,A,A:B,Nt,False,False,1,1,73.1,73.1,0.0,surface
19A,1KB5,A,A:B,Ct,False,False,120,115,90.9,90.9,0.0,surface
19A,1KB5,B,A:B,Nt,False,False,1,1,98.2,98.2,0.0,surface
19A,1KB5,B,A:B,Ct,False,False,116,116,65.2,65.2,0.0,surface
20A,2ASK,A,A:B,Nt,True,False,1,NA,NA,NA,NA,NA
20A,2ASK,A,A:B,Ct,False,False,113,101,141.1,44.7,96.4,rim
20A,2ASK,B,A:B,Nt,True,False,1,NA,NA,NA,NA,NA
20A,2ASK,B,A:B,Ct,False,False,113,101,122.9,53.5,69.4,rim
1C,1M2O,C,C:D,Nt,True,False,1,NA,NA,NA,NA,NA
1C,1M2O,C,C:D,Ct,True,False,768,NA,NA,NA,NA,NA
1C,1M2O,D,C:D,Nt,True,False,1,NA,NA,NA,NA,NA
1C,1M2O,D,C:D,Ct,True,False,190,NA,NA,NA,NA,NA
2B,2NNW,B,B:D,Nt,True,False,-5,NA,NA,NA,NA,NA
2B,2NNW,B,B:D,Ct,False,False,369,350,56.9,56.9,0.0,surface
2B,2NNW,D,B:D,Nt,True,False,-6,NA,NA,NA,NA,NA
2B,2NNW,D,B:D,Ct,False,False,227,227,66.8,66.8,0.0,surface
3D,1HEZ,C,D:C,Nt,False,False,820,1,102.1,102.1,0.0,surface
3D,1HEZ,C,D:C,Ct,False,False,880,61,94.4,94.4,0.0,surface
3D,1HEZ,D,D:C,Nt,False,False,1,1,81.8,81.8,0.0,surface
3D,1HEZ,D,D:C,Ct,False,False,214,214,86.2,86.2,0.0,surface
4J,1LB2,H,J:H,Nt,True,False,246,NA,NA,NA,NA,NA
4J,1LB2,H,J:H,Ct,True,False,329,NA,NA,NA,NA,NA
4J,1LB2,J,J:H,Nt,True,False,246,NA,NA,NA,NA,NA
4J,1LB2,J,J:H,Ct,True,False,329,NA,NA,NA,NA,NA
5A,1FZV,A,A:B,Nt,True,False,1,NA,NA,NA,NA,NA
5A,1FZV,A,A:B,Ct,True,False,153,NA,NA,NA,NA,NA
5A,1FZV,B,A:B,Nt,True,False,1,NA,NA,NA,NA,NA
5A,1FZV,B,A:B,Ct,True,False,153,NA,NA,NA,NA,NA
6A,2QFA,A,A:B,Nt,True,False,1,NA,NA,NA,NA,NA
6A,2QFA,A,A:B,Ct,True,False,142,NA,NA,NA,NA,NA
6A,2QFA,B,A:B,Nt,False,False,15,1,82.9,82.9,0.0,surface
6A,2QFA,B,A:B,Ct,False,False,76,62,84.6,84.6,0.0,surface
7A,1D8H,A,A:B,Nt,False,False,239,1,21.2,21.2,0.0,interior
7A,1D8H,A,A:B,Ct,True,False,549,NA,NA,NA,NA,NA
7A,1D8H,B,A:B,Nt,False,False,239,1,22.2,22.2,0.0,interior
7A,1D8H,B,A:B,Ct,True,False,549,NA,NA,NA,NA,NA
8Q,2WZP,Q,Q:5,Nt,False,False,2,1,133.1,133.1,0.0,surface
8Q,2WZP,Q,Q:5,Ct,False,False,267,266,52.4,52.4,0.0,surface
8Q,2WZP,5,Q:5,Nt,True,False,1,NA,NA,NA,NA,NA
8Q,2WZP,5,Q:5,Ct,False,False,123,122,116.3,116.3,0.0,surface
9A,1MWA,A,A:B,Nt,False,False,1,1,28.3,28.3,0.0,surface
9A,1MWA,A,A:B,Ct,False,False,213,202,138.0,126.4,11.6,rim
9A,1MWA,B,A:B,Nt,True,False,1,NA,NA,NA,NA,NA
9A,1MWA,B,A:B,Ct,True,False,247,NA,NA,NA,NA,NA
10C,3D2U,C,C:B,Nt,True,False,1,NA,NA,NA,NA,NA
10C,3D2U,C,C:B,Ct,False,False,198,182,140.0,140.0,0.0,surface
10C,3D2U,B,C:B,Nt,False,False,1,1,101.3,60.7,40.6,rim
10C,3D2U,B,C:B,Ct,False,False,99,99,91.9,90.9,1.0,rim
11I,2IO2,I,I:J,Nt,True,False,416,NA,NA,NA,NA,NA
11I,2IO2,I,I:J,Ct,False,False,587,156,112.4,112.4,0.0,surface
11I,2IO2,J,I:J,Nt,True,False,416,NA,NA,NA,NA,NA
11I,2IO2,J,I:J,Ct,False,False,587,156,112.4,112.4,0.0,surface
12D,2IO2,D,D:L,Nt,True,False,358,NA,NA,NA,NA,NA
12D,2IO2,D,D:L,Ct,False,False,589,225,48.0,48.0,0.0,surface
12D,2IO2,L,D:L,Nt,True,False,416,NA,NA,NA,NA,NA
12D,2IO2,L,D:L,Ct,False,False,587,156,112.4,112.4,0.0,surface
13D,2IO2,K,D:K,Nt,True,False,416,NA,NA,NA,NA,NA
13D,2IO2,K,D:K,Ct,False,False,587,156,112.4,112.4,0.0,surface
13D,2IO2,D,D:K,Nt,True,False,358,NA,NA,NA,NA,NA
13D,2IO2,D,D:K,Ct,False,False,589,225,48.0,48.0,0.0,surface
14A,2IO0,A,A:B,Nt,True,False,358,NA,NA,NA,NA,NA
14A,2IO0,A,A:B,Ct,False,False,589,226,55.9,55.9,0.0,surface
14A,2IO0,B,A:B,Nt,True,False,13,NA,NA,NA,NA,NA
14A,2IO0,B,A:B,Ct,True,False,103,NA,NA,NA,NA,NA
15A,1UKM,A,A:B,Nt,True,False,1,NA,NA,NA,NA,NA
15A,1UKM,A,A:B,Ct,True,False,134,NA,NA,NA,NA,NA
15A,1UKM,B,A:B,Nt,False,False,1,1,57.2,57.2,0.0,surface
15A,1UKM,B,A:B,Ct,True,False,128,NA,NA,NA,NA,NA
16A,1Y8Q,A,A:B,Nt,True,False,1,NA,NA,NA,NA,NA
16A,1Y8Q,A,A:B,Ct,True,False,346,NA,NA,NA,NA,NA
16A,1Y8Q,B,A:B,Nt,True,False,1,NA,NA,NA,NA,NA
16A,1Y8Q,B,A:B,Ct,True,False,640,NA,NA,NA,NA,NA
17A,3KLS,A,A:B,Nt,True,False,1,NA,NA,NA,NA,NA
17A,3KLS,A,A:B,Ct,False,False,1676,1622,49.2,49.2,0.0,surface
17A,3KLS,B,A:B,Nt,True,False,1,NA,NA,NA,NA,NA
17A,3KLS,B,A:B,Ct,True,False,231,NA,NA,NA,NA,NA
18A,2QLK,A,A:B,Nt,True,True,1,NA,NA,NA,NA,NA
18A,2QLK,A,A:B,Ct,True,False,213,NA,NA,NA,NA,NA
18A,2QLK,B,A:B,Nt,True,True,1,NA,NA,NA,NA,NA
18A,2QLK,B,A:B,Ct,True,False,213,NA,NA,NA,NA,NA
19A,2Z35,A,A:B,Nt,False,False,1,1,62.1,62.1,0.0,surface
19A,2Z35,A,A:B,Ct,False,False,116,112,105.2,105.2,0.0,surface
19A,2Z35,B,A:B,Nt,False,False,3,1,76.5,76.5,0.0,surface
19A,2Z35,B,A:B,Ct,False,False,117,111,76.6,76.6,0.0,surface
20C,2PXY,C,C:B,Nt,False,True,-1,1,140.0,140.0,0.0,surface
20C,2PXY,C,C:B,Ct,False,False,180,183,61.6,61.6,0.0,surface
20C,2PXY,B,C:B,Nt,False,False,3,1,87.4,87.4,0.0,surface
20C,2PXY,B,C:B,Ct,False,False,117,111,78.2,78.2,0.0,surface
1A,1UZ3,A,A:B,Nt,False,False,1,1,153.0,153.0,0.0,surface
1A,1UZ3,A,A:B,Ct,False,False,102,102,83.3,83.3,0.0,surface
1A,1UZ3,B,A:B,Nt,True,False,1,NA,NA,NA,NA,NA
1A,1UZ3,B,A:B,Ct,True,False,102,NA,NA,NA,NA,NA
2A,2IY1,A,A:B,Nt,False,False,419,1,107.1,107.1,0.0,surface
2A,2IY1,A,A:B,Ct,False,False,644,226,39.1,39.1,0.0,surface
2A,2IY1,B,A:B,Nt,False,False,15,1,57.9,57.9,0.0,surface
2A,2IY1,B,A:B,Ct,False,False,97,83,123.6,123.6,0.0,surface
3A,3ENC,A,A:B,Nt,True,True,-4,NA,NA,NA,NA,NA
3A,3ENC,A,A:B,Ct,True,False,82,NA,NA,NA,NA,NA
3A,3ENC,B,A:B,Nt,True,True,-4,NA,NA,NA,NA,NA
3A,3ENC,B,A:B,Ct,True,False,82,NA,NA,NA,NA,NA
4A,2PVG,A,A:C,Nt,False,False,8,1,86.2,86.2,0.0,surface
4A,2PVG,A,A:C,Ct,False,False,115,108,113.1,113.1,0.0,surface
4A,2PVG,C,A:C,Nt,False,False,1,1,101.2,101.2,0.0,surface
4A,2PVG,C,A:C,Ct,False,False,96,96,77.6,41.0,36.6,rim
5A,2O66,A,A:B,Nt,True,False,0,NA,NA,NA,NA,NA
5A,2O66,A,A:B,Ct,True,False,134,NA,NA,NA,NA,NA
5A,2O66,B,A:B,Nt,True,False,0,NA,NA,NA,NA,NA
5A,2O66,B,A:B,Ct,True,False,134,NA,NA,NA,NA,NA
6C,2A5Y,C,C:B,Nt,True,False,1,NA,NA,NA,NA,NA
6C,2A5Y,C,C:B,Ct,True,False,549,NA,NA,NA,NA,NA
6C,2A5Y,B,C:B,Nt,False,False,1,1,74.3,30.7,43.6,rim
6C,2A5Y,B,C:B,Ct,True,False,549,NA,NA,NA,NA,NA
7A,2PU9,A,A:C,Nt,False,False,8,1,67.7,67.7,0.0,surface
7A,2PU9,A,A:C,Ct,False,False,117,110,120.7,120.7,0.0,surface
7A,2PU9,C,A:C,Nt,False,False,11,1,79.2,79.2,0.0,surface
7A,2PU9,C,A:C,Ct,False,False,121,111,106.6,106.6,0.0,surface
8A,3AMI,A,A:B,Nt,True,False,27,NA,NA,NA,NA,NA
8A,3AMI,A,A:B,Ct,True,False,471,NA,NA,NA,NA,NA
8A,3AMI,B,A:B,Nt,True,False,27,NA,NA,NA,NA,NA
8A,3AMI,B,A:B,Ct,True,False,471,NA,NA,NA,NA,NA
9B,2HEW,C,B:C,Nt,True,False,47,NA,NA,NA,NA,NA
9B,2HEW,C,B:C,Ct,True,False,198,NA,NA,NA,NA,NA
9B,2HEW,B,B:C,Nt,True,False,47,NA,NA,NA,NA,NA
9B,2HEW,B,B:C,Ct,True,False,198,NA,NA,NA,NA,NA
10A,3OJ3,A,A:B,Nt,True,False,-2,NA,NA,NA,NA,NA
10A,3OJ3,A,A:B,Ct,True,False,76,NA,NA,NA,NA,NA
10A,3OJ3,B,A:B,Nt,True,False,587,NA,NA,NA,NA,NA
10A,3OJ3,B,A:B,Ct,True,False,635,NA,NA,NA,NA,NA
11A,2Z5B,A,A:B,Nt,True,True,-2,NA,NA,NA,NA,NA
11A,2Z5B,A,A:B,Ct,True,False,148,NA,NA,NA,NA,NA
11A,2Z5B,B,A:B,Nt,False,False,1,1,114.4,66.2,48.2,rim
11A,2Z5B,B,A:B,Ct,True,False,179,NA,NA,NA,NA,NA
12B,2RDM,C,B:C,Nt,True,True,0,NA,NA,NA,NA,NA
12B,2RDM,C,B:C,Ct,True,False,130,NA,NA,NA,NA,NA
12B,2RDM,B,B:C,Nt,True,True,0,1,72.6,72.6,0.0,surface
12B,2RDM,B,B:C,Ct,True,False,130,NA,NA,NA,NA,NA
13E,2RDM,E,E:F,Nt,True,True,0,NA,NA,NA,NA,NA
13E,2RDM,E,E:F,Ct,True,False,130,NA,NA,NA,NA,NA
13E,2RDM,F,E:F,Nt,True,True,0,NA,NA,NA,NA,NA
13E,2RDM,F,E:F,Ct,True,False,130,NA,NA,NA,NA,NA
14A,1MXI,A,A:B,Nt,False,False,1,1,21.5,21.5,0.0,interior
14A,1MXI,A,A:B,Ct,True,False,160,NA,NA,NA,NA,NA
14A,1MXI,B,A:B,Nt,False,False,1,1,21.5,21.5,0.0,interior
14A,1MXI,B,A:B,Ct,True,False,160,NA,NA,NA,NA,NA
15A,1DS6,A,A:B,Nt,False,False,1,1,106.2,106.2,0.0,surface
15A,1DS6,A,A:B,Ct,True,False,192,NA,NA,NA,NA,NA
15A,1DS6,B,A:B,Nt,False,False,22,1,174.9,133.2,41.7,rim
15A,1DS6,B,A:B,Ct,True,False,201,NA,NA,NA,NA,NA
16D,1Y55,B,D:B,Nt,True,False,1,NA,NA,NA,NA,NA
16D,1Y55,B,D:B,Ct,True,False,126,NA,NA,NA,NA,NA
16D,1Y55,D,D:B,Nt,True,False,201,NA,NA,NA,NA,NA
16D,1Y55,D,D:B,Ct,True,False,326,NA,NA,NA,NA,NA
17B,1VYH,B,B:D,Nt,True,False,1,NA,NA,NA,NA,NA
17B,1VYH,B,B:D,Ct,True,False,229,NA,NA,NA,NA,NA
17B,1VYH,D,B:D,Nt,True,False,1,NA,NA,NA,NA,NA
17B,1VYH,D,B:D,Ct,True,False,410,NA,NA,NA,NA,NA
18B,1VYH,C,B:C,Nt,True,False,1,NA,NA,NA,NA,NA
18B,1VYH,C,B:C,Ct,True,False,410,NA,NA,NA,NA,NA
18B,1VYH,B,B:C,Nt,True,False,1,NA,NA,NA,NA,NA
18B,1VYH,B,B:C,Ct,True,False,229,NA,NA,NA,NA,NA
19A,1VYH,A,A:B,Nt,True,False,1,NA,NA,NA,NA,NA
19A,1VYH,A,A:B,Ct,True,False,229,NA,NA,NA,NA,NA
19A,1VYH,B,A:B,Nt,True,False,1,NA,NA,NA,NA,NA
19A,1VYH,B,A:B,Ct,True,False,229,NA,NA,NA,NA,NA
20A,3ED7,A,A:B,Nt,True,False,1,NA,NA,NA,NA,NA
20A,3ED7,A,A:B,Ct,True,False,313,NA,NA,NA,NA,NA
20A,3ED7,B,A:B,Nt,True,False,1,NA,NA,NA,NA,NA
20A,3ED7,B,A:B,Ct,True,False,313,NA,NA,NA,NA,NA
1A,1HH1,A,A:B,Nt,True,False,1,NA,NA,NA,NA,NA
1A,1HH1,A,A:B,Ct,True,False,143,NA,NA,NA,NA,NA
1A,1HH1,B,A:B,Nt,True,False,1,NA,NA,NA,NA,NA
1A,1HH1,B,A:B,Ct,True,False,143,NA,NA,NA,NA,NA
2A,1VYQ,A,A:C,Nt,False,False,1,1,11.7,0.0,11.7,support
2A,1VYQ,A,A:C,Ct,True,False,173,NA,NA,NA,NA,NA
2A,1VYQ,C,A:C,Nt,False,False,1,1,13.6,13.6,0.0,interior
2A,1VYQ,C,A:C,Ct,True,False,173,NA,NA,NA,NA,NA
3A,3EW1,A,A:B,Nt,False,False,1,1,50.3,50.3,0.0,surface
3A,3EW1,A,A:B,Ct,True,False,135,NA,NA,NA,NA,NA
3A,3EW1,B,A:B,Nt,False,False,1,1,100.1,100.1,0.0,surface
3A,3EW1,B,A:B,Ct,False,False,135,135,87.9,87.9,0.0,surface
4A,1UI5,A,A:B,Nt,True,False,1,NA,NA,NA,NA,NA
4A,1UI5,A,A:B,Ct,True,False,215,NA,NA,NA,NA,NA
4A,1UI5,B,A:B,Nt,True,False,1,NA,NA,NA,NA,NA
4A,1UI5,B,A:B,Ct,True,False,215,NA,NA,NA,NA,NA
5A,1W6G,A,A:B,Nt,True,False,3,NA,NA,NA,NA,NA
5A,1W6G,A,A:B,Ct,True,False,648,NA,NA,NA,NA,NA
5A,1W6G,B,A:B,Nt,True,False,3,NA,NA,NA,NA,NA
5A,1W6G,B,A:B,Ct,True,False,648,NA,NA,NA,NA,NA
6A,3B3F,A,A:B,Nt,True,False,140,NA,NA,NA,NA,NA
6A,3B3F,A,A:B,Ct,True,False,480,NA,NA,NA,NA,NA
6A,3B3F,B,A:B,Nt,True,False,140,NA,NA,NA,NA,NA
6A,3B3F,B,A:B,Ct,True,False,480,NA,NA,NA,NA,NA
7A,1OM4,A,A:B,Nt,True,False,297,NA,NA,NA,NA,NA
7A,1OM4,A,A:B,Ct,True,False,718,NA,NA,NA,NA,NA
7A,1OM4,B,A:B,Nt,True,False,297,NA,NA,NA,NA,NA
7A,1OM4,B,A:B,Ct,False,False,718,411,131.4,131.4,0.0,surface
8A,2HLZ,A,A:C,Nt,True,False,-13,NA,NA,NA,NA,NA
8A,2HLZ,A,A:C,Ct,False,False,298,296,75.1,75.1,0.0,surface
8A,2HLZ,C,A:C,Nt,True,False,-13,NA,NA,NA,NA,NA
8A,2HLZ,C,A:C,Ct,False,False,298,302,74.9,74.9,0.0,surface
9A,2HLZ,A,A:D,Nt,True,False,-13,NA,NA,NA,NA,NA
9A,2HLZ,A,A:D,Ct,False,False,298,296,75.1,75.1,0.0,surface
9A,2HLZ,D,A:D,Nt,True,False,-13,NA,NA,NA,NA,NA
9A,2HLZ,D,A:D,Ct,False,False,298,301,72.9,72.9,0.0,surface
10B,3B3Q,B,B:D,Nt,True,True,30,NA,NA,NA,NA,NA
10B,3B3Q,B,B:D,Ct,False,False,635,536,133.3,133.3,0.0,surface
10B,3B3Q,D,B:D,Nt,False,True,73,1,134.7,134.7,0.0,surface
10B,3B3Q,D,B:D,Ct,True,True,299,NA,NA,NA,NA,NA
11A,1I2S,A,A:B,Nt,True,False,9,NA,NA,NA,NA,NA
11A,1I2S,A,A:B,Ct,True,False,295,NA,NA,NA,NA,NA
11A,1I2S,B,A:B,Nt,True,False,9,NA,NA,NA,NA,NA
11A,1I2S,B,A:B,Ct,True,False,295,NA,NA,NA,NA,NA
12A,1H3F,A,A:B,Nt,True,False,1,NA,NA,NA,NA,NA
12A,1H3F,A,A:B,Ct,False,False,432,403,100.1,100.1,0.0,surface
12A,1H3F,B,A:B,Nt,True,False,1,NA,NA,NA,NA,NA
12A,1H3F,B,A:B,Ct,False,False,432,406,114.8,114.8,0.0,surface
13A,1UIU,A,A:B,Nt,True,False,1,NA,NA,NA,NA,NA
13A,1UIU,A,A:B,Ct,True,False,502,NA,NA,NA,NA,NA
13A,1UIU,B,A:B,Nt,True,False,1001,NA,NA,NA,NA,NA
13A,1UIU,B,A:B,Ct,True,False,1502,NA,NA,NA,NA,NA
14C,2W72,C,C:D,Nt,True,False,1,NA,NA,NA,NA,NA
14C,2W72,C,C:D,Ct,False,False,141,141,114.1,114.1,0.0,surface
14C,2W72,D,C:D,Nt,False,False,1,1,56.1,56.1,0.0,surface
14C,2W72,D,C:D,Ct,False,False,146,146,97.3,97.3,0.0,surface
15A,2W72,A,A:D,Nt,True,False,1,NA,NA,NA,NA,NA
15A,2W72,A,A:D,Ct,False,False,141,141,113.4,74.9,38.5,rim
15A,2W72,D,A:D,Nt,False,False,1,1,56.1,56.1,0.0,surface
15A,2W72,D,A:D,Ct,False,False,146,146,97.3,67.2,30.1,rim
16A,2W72,A,A:C,Nt,True,False,1,NA,NA,NA,NA,NA
16A,2W72,A,A:C,Ct,False,False,141,141,113.4,56.3,57.1,rim
16A,2W72,C,A:C,Nt,True,False,1,NA,NA,NA,NA,NA
16A,2W72,C,A:C,Ct,False,False,141,141,114.1,59.0,55.1,rim
17A,3E5T,A,A:B,Nt,True,False,1,1,105.9,105.9,0.0,surface
17A,3E5T,A,A:B,Ct,False,False,231,228,86.7,72.8,13.9,rim
17A,3E5T,B,A:B,Nt,True,False,1,1,105.9,105.9,0.0,surface
17A,3E5T,B,A:B,Ct,False,False,231,228,86.7,72.8,13.9,rim
18B,1UIR,B,B:D,Nt,False,False,1,1,91.0,63.5,27.5,rim
18B,1UIR,B,B:D,Ct,True,False,314,NA,NA,NA,NA,NA
18B,1UIR,D,B:D,Nt,False,False,1,1,101.4,69.9,31.5,rim
18B,1UIR,D,B:D,Ct,True,False,314,NA,NA,NA,NA,NA
19E,1UIY,E,E:F,Nt,False,False,2,2,41.7,41.7,0.0,surface
19E,1UIY,E,E:F,Ct,False,False,253,253,37.3,29.1,8.2,rim
19E,1UIY,F,E:F,Nt,False,False,2,2,41.7,41.7,0.0,surface
19E,1UIY,F,E:F,Ct,False,False,253,253,37.3,37.3,0.0,surface
20C,1UIY,C,C:D,Nt,False,False,2,2,41.7,41.7,0.0,surface
20C,1UIY,C,C:D,Ct,False,False,253,253,37.2,37.2,0.0,surface
20C,1UIY,D,C:D,Nt,False,False,2,2,41.7,41.7,0.0,surface
20C,1UIY,D,C:D,Ct,False,False,253,253,37.3,37.3,0.0,surface
1A,3I03,A,A:B,Nt,False,False,1,1,3.7,0.8,2.9,support
1A,3I03,A,A:B,Ct,False,False,121,121,70.6,70.6,0.0,surface
1A,3I03,B,A:B,Nt,False,False,1,1,3.7,0.8,2.9,support
1A,3I03,B,A:B,Ct,False,False,121,121,70.6,70.6,0.0,surface
2A,2PH5,A,A:B,Nt,True,False,2,NA,NA,NA,NA,NA
2A,2PH5,A,A:B,Ct,True,False,480,NA,NA,NA,NA,NA
2A,2PH5,B,A:B,Nt,True,False,2,NA,NA,NA,NA,NA
2A,2PH5,B,A:B,Ct,True,False,480,NA,NA,NA,NA,NA
3A,3HVV,A,A:B,Nt,False,False,2,1,99.3,99.3,0.0,surface
3A,3HVV,A,A:B,Ct,False,False,168,167,143.8,143.8,0.0,surface
3A,3HVV,B,A:B,Nt,False,False,2,1,99.3,99.3,0.0,surface
3A,3HVV,B,A:B,Ct,False,False,168,167,143.8,143.8,0.0,surface
4A,2RD9,A,A:B,Nt,True,False,-17,NA,NA,NA,NA,NA
4A,2RD9,A,A:B,Ct,False,False,174,189,99.6,83.3,16.3,rim
4A,2RD9,B,A:B,Nt,True,False,-17,NA,NA,NA,NA,NA
4A,2RD9,B,A:B,Ct,False,False,174,184,100.8,87.8,13.0,rim
5A,2PHK,A,A:B,Nt,False,False,14,1,96.7,96.7,0.0,surface
5A,2PHK,A,A:B,Ct,False,False,290,277,115.4,115.4,0.0,surface
5A,2PHK,B,A:B,Nt,False,False,14,1,96.7,96.7,0.0,surface
5A,2PHK,B,A:B,Ct,False,False,290,277,115.4,115.4,0.0,surface
6A,1K0I,A,A:B,Nt,False,False,1,1,49.8,49.8,0.0,surface
6A,1K0I,A,A:B,Ct,False,False,394,394,66.0,66.0,0.0,surface
6A,1K0I,B,A:B,Nt,False,False,1,1,49.8,49.8,0.0,surface
6A,1K0I,B,A:B,Ct,False,False,394,394,66.0,66.0,0.0,surface
7A,1HN4,A,A:B,Nt,True,False,-7,NA,NA,NA,NA,NA
7A,1HN4,A,A:B,Ct,False,False,124,129,28.5,28.5,0.0,surface
7A,1HN4,B,A:B,Nt,False,False,-7,1,52.3,24.2,28.1,core
7A,1HN4,B,A:B,Ct,False,False,124,127,76.3,76.3,0.0,surface
8A,2PHN,A,A:B,Nt,True,False,-2,NA,NA,NA,NA,NA
8A,2PHN,A,A:B,Ct,True,False,251,NA,NA,NA,NA,NA
8A,2PHN,B,A:B,Nt,True,False,-2,NA,NA,NA,NA,NA
8A,2PHN,B,A:B,Ct,True,False,251,NA,NA,NA,NA,NA
9E,1Y69,E,E:D,Nt,False,False,1,1,76.1,56.7,19.4,rim
9E,1Y69,E,E:D,Ct,False,False,113,113,82.0,82.0,0.0,surface
9E,1Y69,D,E:D,Nt,True,False,1,NA,NA,NA,NA,NA
9E,1Y69,D,E:D,Ct,True,False,91,NA,NA,NA,NA,NA
10C,2PHL,C,C:B,Nt,True,False,1,NA,NA,NA,NA,NA
10C,2PHL,C,C:B,Ct,True,False,397,NA,NA,NA,NA,NA
10C,2PHL,B,C:B,Nt,True,False,1,NA,NA,NA,NA,NA
10C,2PHL,B,C:B,Ct,True,False,397,NA,NA,NA,NA,NA
11A,1J8U,A,A:B,Nt,True,False,103,NA,NA,NA,NA,NA
11A,1J8U,A,A:B,Ct,True,False,427,NA,NA,NA,NA,NA
11A,1J8U,B,A:B,Nt,True,False,103,NA,NA,NA,NA,NA
11A,1J8U,B,A:B,Ct,True,False,427,NA,NA,NA,NA,NA
12A,1Y64,A,A:B,Nt,True,False,1,NA,NA,NA,NA,NA
12A,1Y64,A,A:B,Ct,True,False,375,NA,NA,NA,NA,NA
12A,1Y64,B,A:B,Nt,True,False,1327,NA,NA,NA,NA,NA
12A,1Y64,B,A:B,Ct,True,False,1769,NA,NA,NA,NA,NA
13A,1Y66,A,A:B,Nt,True,False,1,NA,NA,NA,NA,NA
13A,1Y66,A,A:B,Ct,False,False,52,50,89.8,89.8,0.0,surface
13A,1Y66,B,A:B,Nt,True,False,1,NA,NA,NA,NA,NA
13A,1Y66,B,A:B,Ct,True,False,52,NA,NA,NA,NA,NA
14B,2AEB,C,B:C,Nt,True,False,1,NA,NA,NA,NA,NA
14B,2AEB,C,B:C,Ct,True,False,322,NA,NA,NA,NA,NA
14B,2AEB,B,B:C,Nt,True,False,1,NA,NA,NA,NA,NA
14B,2AEB,B,B:C,Ct,True,False,322,NA,NA,NA,NA,NA
15A,1UKG,A,A:B,Nt,False,False,2,2,77.4,28.7,48.7,rim
15A,1UKG,A,A:B,Ct,True,False,252,NA,NA,NA,NA,NA
15A,1UKG,B,A:B,Nt,False,False,2,2,75.8,28.0,47.8,rim
15A,1UKG,B,A:B,Ct,True,False,252,NA,NA,NA,NA,NA
16A,2PHD,A,A:C,Nt,True,False,1,NA,NA,NA,NA,NA
16A,2PHD,A,A:C,Ct,True,False,368,NA,NA,NA,NA,NA
16A,2PHD,C,A:C,Nt,True,False,1,NA,NA,NA,NA,NA
16A,2PHD,C,A:C,Ct,True,False,368,NA,NA,NA,NA,NA
17A,2PHD,A,A:D,Nt,True,False,1,NA,NA,NA,NA,NA
17A,2PHD,A,A:D,Ct,True,False,368,NA,NA,NA,NA,NA
17A,2PHD,D,A:D,Nt,True,False,1,NA,NA,NA,NA,NA
17A,2PHD,D,A:D,Ct,True,False,368,NA,NA,NA,NA,NA
18A,1PCF,A,A:B,Nt,False,False,62,1,75.3,59.3,16.0,rim
18A,1PCF,A,A:B,Ct,False,False,127,66,104.1,49.1,55.0,rim
18A,1PCF,B,A:B,Nt,False,False,62,1,76.9,61.6,15.3,rim
18A,1PCF,B,A:B,Ct,False,False,127,66,106.2,49.4,56.8,rim
19A,1S6B,A,A:B,Nt,False,False,1,1,15.6,15.6,0.0,interior
19A,1S6B,A,A:B,Ct,False,False,120,119,103.7,89.9,13.8,rim
19A,1S6B,B,A:B,Nt,False,False,1,1,22.0,22.0,0.0,interior
19A,1S6B,B,A:B,Ct,False,False,120,119,112.7,93.2,19.5,rim
20D,2PHP,C,D:C,Nt,True,False,238,1,108.0,108.0,0.0,surface
20D,2PHP,C,D:C,Ct,True,False,428,NA,NA,NA,NA,NA
20D,2PHP,D,D:C,Nt,True,False,238,NA,NA,NA,NA,NA
20D,2PHP,D,D:C,Ct,True,False,428,NA,NA,NA,NA,NA
1B,2PHP,C,B:C,Nt,True,False,238,1,108.0,108.0,0.0,surface
1B,2PHP,C,B:C,Ct,True,False,428,NA,NA,NA,NA,NA
1B,2PHP,B,B:C,Nt,True,False,238,1,129.9,129.9,0.0,surface
1B,2PHP,B,B:C,Ct,True,False,428,NA,NA,NA,NA,NA
2A,2RD7,A,A:B,Nt,True,True,96,NA,NA,NA,NA,NA
2A,2RD7,A,A:B,Ct,False,False,462,328,88.6,88.6,0.0,surface
2A,2RD7,B,A:B,Nt,True,True,-1,NA,NA,NA,NA,NA
2A,2RD7,B,A:B,Ct,True,False,182,NA,NA,NA,NA,NA
3A,3HHM,A,A:B,Nt,True,True,-28,NA,NA,NA,NA,NA
3A,3HHM,A,A:B,Ct,True,False,1068,NA,NA,NA,NA,NA
3A,3HHM,B,A:B,Nt,True,False,322,NA,NA,NA,NA,NA
3A,3HHM,B,A:B,Ct,True,False,694,NA,NA,NA,NA,NA
4A,1E9G,A,A:B,Nt,False,False,1,1,98.6,98.6,0.0,surface
4A,1E9G,A,A:B,Ct,True,False,286,NA,NA,NA,NA,NA
4A,1E9G,B,A:B,Nt,False,False,1,1,105.5,105.5,0.0,surface
4A,1E9G,B,A:B,Ct,True,False,286,NA,NA,NA,NA,NA
5A,2QJ8,A,A:B,Nt,True,False,0,NA,NA,NA,NA,NA
5A,2QJ8,A,A:B,Ct,False,False,331,314,66.3,66.3,0.0,surface
5A,2QJ8,B,A:B,Nt,True,False,0,NA,NA,NA,NA,NA
5A,2QJ8,B,A:B,Ct,True,False,331,NA,NA,NA,NA,NA
6A,2QJ2,A,A:B,Nt,True,True,26,NA,NA,NA,NA,NA
6A,2QJ2,A,A:B,Ct,False,False,209,174,124.0,62.6,61.4,rim
6A,2QJ2,B,A:B,Nt,True,True,1026,NA,NA,NA,NA,NA
6A,2QJ2,B,A:B,Ct,False,False,1209,175,111.7,46.8,64.9,rim
7A,1E4M,A,A:B,Nt,True,False,1,NA,NA,NA,NA,NA
7A,1E4M,A,A:B,Ct,False,False,501,499,70.6,70.6,0.0,surface
7A,1E4M,B,A:B,Nt,True,False,1,NA,NA,NA,NA,NA
7A,1E4M,B,A:B,Ct,False,False,501,499,70.6,70.6,0.0,surface
8A,3EWW,A,A:B,Nt,True,True,221,NA,NA,NA,NA,NA
8A,3EWW,A,A:B,Ct,True,False,480,NA,NA,NA,NA,NA
8A,3EWW,B,A:B,Nt,True,True,221,NA,NA,NA,NA,NA
8A,3EWW,B,A:B,Ct,True,False,480,NA,NA,NA,NA,NA
9C,2BMO,C,C:F,Nt,True,False,1,NA,NA,NA,NA,NA
9C,2BMO,C,C:F,Ct,True,False,447,NA,NA,NA,NA,NA
9C,2BMO,F,C:F,Nt,False,False,1,1,62.7,62.7,0.0,surface
9C,2BMO,F,C:F,Ct,False,False,194,194,0.2,0.2,0.0,interior
10B,2BMO,C,B:C,Nt,True,False,1,NA,NA,NA,NA,NA
10B,2BMO,C,B:C,Ct,True,False,447,NA,NA,NA,NA,NA
10B,2BMO,B,B:C,Nt,True,False,1,NA,NA,NA,NA,NA
10B,2BMO,B,B:C,Ct,True,False,447,NA,NA,NA,NA,NA
11E,2BMO,E,E:F,Nt,False,False,1,1,62.8,62.8,0.0,surface
11E,2BMO,E,E:F,Ct,False,False,194,194,0.2,0.2,0.0,interior
11E,2BMO,F,E:F,Nt,False,False,1,1,62.7,29.6,33.1,rim
11E,2BMO,F,E:F,Ct,False,False,194,194,0.2,0.2,0.0,interior
12A,2B8W,A,A:B,Nt,True,False,-10,NA,NA,NA,NA,NA
12A,2B8W,A,A:B,Ct,True,False,317,NA,NA,NA,NA,NA
12A,2B8W,B,A:B,Nt,True,False,-10,NA,NA,NA,NA,NA
12A,2B8W,B,A:B,Ct,True,False,317,NA,NA,NA,NA,NA
13A,3KYS,A,A:B,Nt,True,True,193,NA,NA,NA,NA,NA
13A,3KYS,A,A:B,Ct,False,False,411,207,81.0,81.0,0.0,surface
13A,3KYS,B,A:B,Nt,True,True,47,NA,NA,NA,NA,NA
13A,3KYS,B,A:B,Ct,True,False,171,NA,NA,NA,NA,NA
14D,2QJY,E,D:E,Nt,False,False,1,1,115.4,76.5,38.9,rim
14D,2QJY,E,D:E,Ct,True,False,269,NA,NA,NA,NA,NA
14D,2QJY,D,D:E,Nt,True,False,1,NA,NA,NA,NA,NA
14D,2QJY,D,D:E,Ct,True,False,445,NA,NA,NA,NA,NA
15C,2QJY,C,C:B,Nt,True,False,1,NA,NA,NA,NA,NA
15C,2QJY,C,C:B,Ct,False,False,187,179,41.2,41.2,0.0,surface
15C,2QJY,B,C:B,Nt,False,False,1,1,118.1,118.1,0.0,surface
15C,2QJY,B,C:B,Ct,True,False,269,NA,NA,NA,NA,NA
16C,2AIO,C,C:D,Nt,True,False,22,NA,NA,NA,NA,NA
16C,2AIO,C,C:D,Ct,True,False,313,NA,NA,NA,NA,NA
16C,2AIO,D,C:D,Nt,True,False,22,NA,NA,NA,NA,NA
16C,2AIO,D,C:D,Ct,True,False,313,NA,NA,NA,NA,NA
17B,2AIO,B,B:D,Nt,True,False,22,NA,NA,NA,NA,NA
17B,2AIO,B,B:D,Ct,True,False,313,NA,NA,NA,NA,NA
17B,2AIO,D,B:D,Nt,True,False,22,NA,NA,NA,NA,NA
17B,2AIO,D,B:D,Ct,True,False,313,NA,NA,NA,NA,NA
18B,2AIO,C,B:C,Nt,True,False,22,NA,NA,NA,NA,NA
18B,2AIO,C,B:C,Ct,True,False,313,NA,NA,NA,NA,NA
18B,2AIO,B,B:C,Nt,True,False,22,NA,NA,NA,NA,NA
18B,2AIO,B,B:C,Ct,True,False,313,NA,NA,NA,NA,NA
19B,2QJT,A,B:A,Nt,True,True,-4,NA,NA,NA,NA,NA
19B,2QJT,A,B:A,Ct,True,False,347,NA,NA,NA,NA,NA
19B,2QJT,B,B:A,Nt,True,True,-4,NA,NA,NA,NA,NA
19B,2QJT,B,B:A,Ct,True,False,347,NA,NA,NA,NA,NA
20A,2QJW,A,A:B,Nt,False,False,0,1,142.0,142.0,0.0,surface
20A,2QJW,A,A:B,Ct,False,False,175,176,34.6,34.6,0.0,surface
20A,2QJW,B,A:B,Nt,False,False,0,1,197.7,197.7,0.0,surface
20A,2QJW,B,A:B,Ct,False,False,175,176,28.3,28.3,0.0,surface
1A,2QJV,A,A:C,Nt,True,False,0,NA,NA,NA,NA,NA
1A,2QJV,A,A:C,Ct,True,False,269,NA,NA,NA,NA,NA
1A,2QJV,C,A:C,Nt,True,False,0,NA,NA,NA,NA,NA
1A,2QJV,C,A:C,Ct,True,False,269,NA,NA,NA,NA,NA
2A,2QJV,A,A:D,Nt,True,False,0,NA,NA,NA,NA,NA
2A,2QJV,A,A:D,Ct,True,False,269,NA,NA,NA,NA,NA
2A,2QJV,D,A:D,Nt,True,False,0,NA,NA,NA,NA,NA
2A,2QJV,D,A:D,Ct,True,False,269,NA,NA,NA,NA,NA
3B,2QJG,B,B:E,Nt,False,False,1,1,35.3,35.3,0.0,surface
3B,2QJG,B,B:E,Ct,True,False,273,NA,NA,NA,NA,NA
3B,2QJG,E,B:E,Nt,False,False,1,1,41.7,41.7,0.0,surface
3B,2QJG,E,B:E,Ct,True,False,273,NA,NA,NA,NA,NA
4B,2QJG,B,B:G,Nt,False,False,1,1,35.3,33.4,1.9,rim
4B,2QJG,B,B:G,Ct,True,False,273,NA,NA,NA,NA,NA
4B,2QJG,G,B:G,Nt,False,False,1,1,30.6,30.6,0.0,surface
4B,2QJG,G,B:G,Ct,True,False,273,NA,NA,NA,NA,NA
5A,2QJJ,A,A:B,Nt,False,False,1,1,24.3,24.3,0.0,interior
5A,2QJJ,A,A:B,Ct,False,False,402,402,16.4,6.3,10.1,support
5A,2QJJ,B,A:B,Nt,False,False,1,1,24.1,24.1,0.0,interior
5A,2QJJ,B,A:B,Ct,False,False,402,402,16.0,5.9,10.1,support
6B,2QJO,B,B:F,Nt,False,False,-1,1,129.4,129.4,0.0,surface
6B,2QJO,B,B:F,Ct,True,False,339,NA,NA,NA,NA,NA
6B,2QJO,F,B:F,Nt,True,False,-1,NA,NA,NA,NA,NA
6B,2QJO,F,B:F,Ct,True,False,339,NA,NA,NA,NA,NA
7E,2QJO,E,E:F,Nt,True,False,-1,NA,NA,NA,NA,NA
7E,2QJO,E,E:F,Ct,True,False,339,NA,NA,NA,NA,NA
7E,2QJO,F,E:F,Nt,True,False,-1,NA,NA,NA,NA,NA
7E,2QJO,F,E:F,Ct,True,False,339,NA,NA,NA,NA,NA
8A,2QHL,A,A:B,Nt,True,True,1,NA,NA,NA,NA,NA
8A,2QHL,A,A:B,Ct,True,False,111,NA,NA,NA,NA,NA
8A,2QHL,B,A:B,Nt,True,True,1,NA,NA,NA,NA,NA
8A,2QHL,B,A:B,Ct,True,False,111,NA,NA,NA,NA,NA
9A,2QJF,A,A:B,Nt,True,False,220,NA,NA,NA,NA,NA
9A,2QJF,A,A:B,Ct,True,False,624,NA,NA,NA,NA,NA
9A,2QJF,B,A:B,Nt,True,False,220,NA,NA,NA,NA,NA
9A,2QJF,B,A:B,Ct,True,False,624,NA,NA,NA,NA,NA
10B,1XVA,C,B:C,Nt,False,False,1,1,131.4,113.3,18.1,rim
10B,1XVA,C,B:C,Ct,False,False,292,292,66.3,66.3,0.0,surface
10B,1XVA,B,B:C,Nt,False,False,1,1,129.7,77.6,52.1,rim
10B,1XVA,B,B:C,Ct,False,False,292,292,60.9,60.9,0.0,surface
11B,1XVA,B,B:D,Nt,False,False,1,1,129.7,129.7,0.0,surface
11B,1XVA,B,B:D,Ct,False,False,292,292,60.9,60.9,0.0,surface
11B,1XVA,D,B:D,Nt,False,False,1,1,131.4,131.4,0.0,surface
11B,1XVA,D,B:D,Ct,False,False,292,292,66.3,66.3,0.0,surface
12A,3PUO,A,A:B,Nt,False,False,1,1,110.4,110.4,0.0,surface
12A,3PUO,A,A:B,Ct,False,False,292,292,100.2,100.2,0.0,surface
12A,3PUO,B,A:B,Nt,False,False,1,1,83.5,83.5,0.0,surface
12A,3PUO,B,A:B,Ct,False,False,292,292,115.5,115.5,0.0,surface
13A,3PUL,A,A:B,Nt,False,False,1,1,117.2,117.2,0.0,surface
13A,3PUL,A,A:B,Ct,False,False,291,291,50.9,50.9,0.0,surface
13A,3PUL,B,A:B,Nt,False,False,1,1,94.3,94.3,0.0,surface
13A,3PUL,B,A:B,Ct,False,False,291,291,51.0,51.0,0.0,surface
14A,1MTY,A,A:E,Nt,False,False,15,1,154.5,154.5,0.0,surface
14A,1MTY,A,A:E,Ct,False,False,526,512,72.4,48.0,24.4,rim
14A,1MTY,E,A:E,Nt,False,False,4,1,117.4,89.3,28.1,rim
14A,1MTY,E,A:E,Ct,False,False,165,162,120.8,63.4,57.4,rim
15B,1MTY,B,B:D,Nt,False,False,15,1,149.5,145.0,4.5,rim
15B,1MTY,B,B:D,Ct,False,False,526,512,70.7,70.7,0.0,surface
15B,1MTY,D,B:D,Nt,False,False,6,1,126.1,126.1,0.0,surface
15B,1MTY,D,B:D,Ct,False,False,389,384,106.2,106.2,0.0,surface
16B,1MTY,C,B:C,Nt,False,False,6,1,114.6,114.6,0.0,surface
16B,1MTY,C,B:C,Ct,False,False,389,384,68.6,68.6,0.0,surface
16B,1MTY,B,B:C,Nt,False,False,15,1,149.5,0.9,148.6,core
16B,1MTY,B,B:C,Ct,False,False,526,512,70.7,70.7,0.0,surface
17E,1MTY,C,E:C,Nt,False,False,6,1,114.6,114.6,0.0,surface
17E,1MTY,C,E:C,Ct,False,False,389,384,68.6,68.6,0.0,surface
17E,1MTY,E,E:C,Nt,False,False,4,1,117.4,117.4,0.0,surface
17E,1MTY,E,E:C,Ct,False,False,165,162,120.8,120.8,0.0,surface
18D,1MTY,C,D:C,Nt,False,False,6,1,114.6,114.6,0.0,surface
18D,1MTY,C,D:C,Ct,False,False,389,384,68.6,68.6,0.0,surface
18D,1MTY,D,D:C,Nt,False,False,6,1,126.1,126.1,0.0,surface
18D,1MTY,D,D:C,Ct,False,False,389,384,106.2,106.2,0.0,surface
19A,3PUF,A,A:C,Nt,True,False,-2,NA,NA,NA,NA,NA
19A,3PUF,A,A:C,Ct,False,False,299,270,74.3,70.0,4.3,rim
19A,3PUF,C,A:C,Nt,True,False,-2,NA,NA,NA,NA,NA
19A,3PUF,C,A:C,Ct,True,False,164,NA,NA,NA,NA,NA
20A,3PUF,A,A:B,Nt,True,False,-2,NA,NA,NA,NA,NA
20A,3PUF,A,A:B,Ct,False,False,299,270,74.3,29.8,44.5,rim
20A,3PUF,B,A:B,Nt,True,False,10,NA,NA,NA,NA,NA
20A,3PUF,B,A:B,Ct,True,False,233,NA,NA,NA,NA,NA
1C,3PUF,C,C:B,Nt,True,False,-2,NA,NA,NA,NA,NA
1C,3PUF,C,C:B,Ct,True,False,164,NA,NA,NA,NA,NA
1C,3PUF,B,C:B,Nt,True,False,10,NA,NA,NA,NA,NA
1C,3PUF,B,C:B,Ct,True,False,233,NA,NA,NA,NA,NA
2B,3OYZ,C,B:C,Nt,True,False,1,NA,NA,NA,NA,NA
2B,3OYZ,C,B:C,Ct,True,False,433,NA,NA,NA,NA,NA
2B,3OYZ,B,B:C,Nt,True,False,1,NA,NA,NA,NA,NA
2B,3OYZ,B,B:C,Ct,True,False,433,NA,NA,NA,NA,NA
3A,3PUB,A,A:B,Nt,True,True,45,NA,NA,NA,NA,NA
3A,3PUB,A,A:B,Ct,True,True,295,NA,NA,NA,NA,NA
3A,3PUB,B,A:B,Nt,True,True,45,NA,NA,NA,NA,NA
3A,3PUB,B,A:B,Ct,True,True,295,NA,NA,NA,NA,NA
4A,1XVP,A,A:B,Nt,False,False,227,1,64.4,63.6,0.8,rim
4A,1XVP,A,A:B,Ct,True,False,462,NA,NA,NA,NA,NA
4A,1XVP,B,A:B,Nt,False,False,103,1,97.7,97.7,0.0,surface
4A,1XVP,B,A:B,Ct,False,False,348,246,100.4,100.4,0.0,surface
5A,1XVS,A,A:B,Nt,False,False,2,2,127.5,80.8,46.7,rim
5A,1XVS,A,A:B,Ct,True,False,126,NA,NA,NA,NA,NA
5A,1XVS,B,A:B,Nt,False,False,2,2,125.5,80.1,45.4,rim
5A,1XVS,B,A:B,Ct,True,False,126,NA,NA,NA,NA,NA
6B,2R6G,B,B:E,Nt,True,False,1,NA,NA,NA,NA,NA
6B,2R6G,B,B:E,Ct,True,True,381,NA,NA,NA,NA,NA
6B,2R6G,E,B:E,Nt,True,False,1,NA,NA,NA,NA,NA
6B,2R6G,E,B:E,Ct,False,False,296,284,157.1,38.1,119.0,rim
7D,2R6G,C,D:C,Nt,False,False,1,1,91.2,91.2,0.0,surface
7D,2R6G,C,D:C,Ct,False,False,370,370,112.9,110.1,2.8,rim
7D,2R6G,D,D:C,Nt,True,False,1,NA,NA,NA,NA,NA
7D,2R6G,D,D:C,Ct,True,False,514,NA,NA,NA,NA,NA
8C,2R6G,C,C:E,Nt,False,False,1,1,91.2,91.2,0.0,surface
8C,2R6G,C,C:E,Ct,False,False,370,370,112.9,112.9,0.0,surface
8C,2R6G,E,C:E,Nt,True,False,1,NA,NA,NA,NA,NA
8C,2R6G,E,C:E,Ct,False,False,296,284,157.1,157.1,0.0,surface
9A,1XK7,A,A:B,Nt,True,False,-2,NA,NA,NA,NA,NA
9A,1XK7,A,A:B,Ct,False,False,405,407,100.5,100.5,0.0,surface
9A,1XK7,B,A:B,Nt,True,False,-2,NA,NA,NA,NA,NA
9A,1XK7,B,A:B,Ct,False,False,405,407,100.5,100.5,0.0,surface
10D,1XVW,H,D:H,Nt,False,False,-6,1,63.5,63.5,0.0,surface
10D,1XVW,H,D:H,Ct,False,False,153,160,108.8,108.8,0.0,surface
10D,1XVW,D,D:H,Nt,True,False,-6,NA,NA,NA,NA,NA
10D,1XVW,D,D:H,Ct,False,False,153,158,125.1,125.1,0.0,surface
11A,3PUT,A,A:B,Nt,True,False,2,1,130.2,130.2,0.0,surface
11A,3PUT,A,A:B,Ct,True,False,166,NA,NA,NA,NA,NA
11A,3PUT,B,A:B,Nt,True,False,2,NA,NA,NA,NA,NA
11A,3PUT,B,A:B,Ct,True,False,166,NA,NA,NA,NA,NA
12A,2GAU,A,A:B,Nt,True,False,1,NA,NA,NA,NA,NA
12A,2GAU,A,A:B,Ct,False,False,232,218,49.0,49.0,0.0,surface
12A,2GAU,B,A:B,Nt,True,False,1,NA,NA,NA,NA,NA
12A,2GAU,B,A:B,Ct,False,False,232,218,49.0,49.0,0.0,surface
13A,2HS1,A,A:B,Nt,False,False,1,1,107.4,65.1,42.3,rim
13A,2HS1,A,A:B,Ct,False,False,99,99,121.1,23.6,97.5,core
13A,2HS1,B,A:B,Nt,False,False,101,1,109.1,65.1,44.0,rim
13A,2HS1,B,A:B,Ct,False,False,199,99,122.4,23.0,99.4,core
14E,1RA0,E,E:F,Nt,True,False,-3,NA,NA,NA,NA,NA
14E,1RA0,E,E:F,Ct,False,False,426,423,115.3,115.3,0.0,surface
14E,1RA0,F,E:F,Nt,True,False,-3,NA,NA,NA,NA,NA
14E,1RA0,F,E:F,Ct,False,False,426,423,115.3,115.3,0.0,surface
15C,1RA0,C,C:E,Nt,True,False,-3,NA,NA,NA,NA,NA
15C,1RA0,C,C:E,Ct,False,False,426,423,115.3,66.0,49.3,rim
15C,1RA0,E,C:E,Nt,True,False,-3,NA,NA,NA,NA,NA
15C,1RA0,E,C:E,Ct,False,False,426,423,115.3,66.0,49.3,rim
16A,2X02,A,A:B,Nt,True,False,19,NA,NA,NA,NA,NA
16A,2X02,A,A:B,Ct,True,False,266,NA,NA,NA,NA,NA
16A,2X02,B,A:B,Nt,True,False,19,NA,NA,NA,NA,NA
16A,2X02,B,A:B,Ct,True,False,266,NA,NA,NA,NA,NA
17A,1HBX,A,A:C,Nt,True,False,132,NA,NA,NA,NA,NA
17A,1HBX,A,A:C,Ct,False,False,223,87,141.9,141.9,0.0,surface
17A,1HBX,C,A:C,Nt,True,False,0,NA,NA,NA,NA,NA
17A,1HBX,C,A:C,Ct,True,False,156,NA,NA,NA,NA,NA
18B,1HBX,C,B:C,Nt,True,False,0,NA,NA,NA,NA,NA
18B,1HBX,C,B:C,Ct,True,False,156,NA,NA,NA,NA,NA
18B,1HBX,B,B:C,Nt,True,False,132,NA,NA,NA,NA,NA
18B,1HBX,B,B:C,Ct,False,False,223,86,139.5,139.5,0.0,surface
19A,1BIF,A,A:B,Nt,True,False,0,NA,NA,NA,NA,NA
19A,1BIF,A,A:B,Ct,False,False,468,432,79.6,79.6,0.0,surface
19A,1BIF,B,A:B,Nt,True,False,0,NA,NA,NA,NA,NA
19A,1BIF,B,A:B,Ct,False,False,468,432,79.6,79.6,0.0,surface
20A,3ER9,A,A:B,Nt,False,False,1,1,116.1,116.1,0.0,surface
20A,3ER9,A,A:B,Ct,False,False,297,288,109.8,109.8,0.0,surface
20A,3ER9,B,A:B,Nt,True,False,1,NA,NA,NA,NA,NA
20A,3ER9,B,A:B,Ct,False,False,479,445,57.8,14.3,43.5,core
1A,2GAG,A,A:C,Nt,False,False,1,1,82.5,82.5,0.0,surface
1A,2GAG,A,A:C,Ct,False,False,965,965,61.3,61.3,0.0,surface
1A,2GAG,C,A:C,Nt,True,False,1,NA,NA,NA,NA,NA
1A,2GAG,C,A:C,Ct,True,True,210,NA,NA,NA,NA,NA
2A,2GAG,A,A:B,Nt,False,False,1,1,82.5,82.5,0.0,surface
2A,2GAG,A,A:B,Ct,False,False,965,965,61.3,61.3,0.0,surface
2A,2GAG,B,A:B,Nt,True,False,1,NA,NA,NA,NA,NA
2A,2GAG,B,A:B,Ct,False,False,405,403,60.0,60.0,0.0,surface
3A,2GAG,A,A:D,Nt,False,False,1,1,82.5,82.5,0.0,surface
3A,2GAG,A,A:D,Ct,False,False,965,965,61.3,61.3,0.0,surface
3A,2GAG,D,A:D,Nt,False,False,1,1,77.6,26.0,51.6,rim
3A,2GAG,D,A:D,Ct,True,False,99,NA,NA,NA,NA,NA
4C,2GAG,C,C:D,Nt,True,False,1,NA,NA,NA,NA,NA
4C,2GAG,C,C:D,Ct,True,True,210,NA,NA,NA,NA,NA
4C,2GAG,D,C:D,Nt,False,False,1,1,77.6,77.6,0.0,surface
4C,2GAG,D,C:D,Ct,True,False,99,NA,NA,NA,NA,NA
5B,2GAG,B,B:D,Nt,True,False,1,NA,NA,NA,NA,NA
5B,2GAG,B,B:D,Ct,False,False,405,403,60.0,60.0,0.0,surface
5B,2GAG,D,B:D,Nt,False,False,1,1,77.6,56.6,21.0,rim
5B,2GAG,D,B:D,Ct,True,False,99,NA,NA,NA,NA,NA
6A,2GAK,A,A:B,Nt,True,False,38,NA,NA,NA,NA,NA
6A,2GAK,A,A:B,Ct,True,False,428,NA,NA,NA,NA,NA
6A,2GAK,B,A:B,Nt,True,False,38,NA,NA,NA,NA,NA
6A,2GAK,B,A:B,Ct,True,False,428,NA,NA,NA,NA,NA
7A,2GAN,A,A:B,Nt,False,False,2,2,82.7,82.7,0.0,surface
7A,2GAN,A,A:B,Ct,True,False,190,NA,NA,NA,NA,NA
7A,2GAN,B,A:B,Nt,False,False,2,2,87.0,87.0,0.0,surface
7A,2GAN,B,A:B,Ct,True,False,190,NA,NA,NA,NA,NA
8A,1BKZ,A,A:B,Nt,False,False,1,1,112.1,112.1,0.0,surface
8A,1BKZ,A,A:B,Ct,False,False,135,135,64.4,7.8,56.6,core
8A,1BKZ,B,A:B,Nt,False,False,1,1,135.8,135.8,0.0,surface
8A,1BKZ,B,A:B,Ct,False,False,135,135,59.3,11.4,47.9,core
9A,1XV2,A,A:B,Nt,True,False,-2,NA,NA,NA,NA,NA
9A,1XV2,A,A:B,Ct,False,False,234,232,32.7,32.7,0.0,surface
9A,1XV2,B,A:B,Nt,True,False,-2,NA,NA,NA,NA,NA
9A,1XV2,B,A:B,Ct,False,False,234,232,44.9,44.9,0.0,surface
10A,3PU9,A,A:B,Nt,True,True,-2,NA,NA,NA,NA,NA
10A,3PU9,A,A:B,Ct,False,False,239,236,121.0,38.8,82.2,rim
10A,3PU9,B,A:B,Nt,True,True,-2,NA,NA,NA,NA,NA
10A,3PU9,B,A:B,Ct,False,False,239,236,142.8,17.5,125.3,core
11A,1XV8,A,A:B,Nt,False,False,2,2,47.5,47.5,0.0,surface
11A,1XV8,A,A:B,Ct,False,False,496,496,44.6,44.6,0.0,surface
11A,1XV8,B,A:B,Nt,False,False,2,2,47.3,47.3,0.0,surface
11A,1XV8,B,A:B,Ct,False,False,496,496,44.9,44.9,0.0,surface
12A,1YJG,A,A:B,Nt,False,False,45,1,109.6,104.5,5.1,rim
12A,1YJG,A,A:B,Ct,True,False,202,NA,NA,NA,NA,NA
12A,1YJG,B,A:B,Nt,False,False,45,1,106.7,106.7,0.0,surface
12A,1YJG,B,A:B,Ct,True,False,202,NA,NA,NA,NA,NA
13A,2GA1,A,A:B,Nt,False,False,0,1,93.9,93.9,0.0,surface
13A,2GA1,A,A:B,Ct,True,False,105,NA,NA,NA,NA,NA
13A,2GA1,B,A:B,Nt,True,False,0,NA,NA,NA,NA,NA
13A,2GA1,B,A:B,Ct,True,False,105,NA,NA,NA,NA,NA
14B,2G9T,H,B:H,Nt,True,False,1,NA,NA,NA,NA,NA
14B,2G9T,H,B:H,Ct,True,False,152,NA,NA,NA,NA,NA
14B,2G9T,B,B:H,Nt,True,False,1,NA,NA,NA,NA,NA
14B,2G9T,B,B:H,Ct,True,False,152,NA,NA,NA,NA,NA
15D,2G9T,H,D:H,Nt,True,False,1,NA,NA,NA,NA,NA
15D,2G9T,H,D:H,Ct,True,False,152,NA,NA,NA,NA,NA
15D,2G9T,D,D:H,Nt,True,False,1,NA,NA,NA,NA,NA
15D,2G9T,D,D:H,Ct,True,False,152,NA,NA,NA,NA,NA
16K,2G9T,K,K:L,Nt,True,False,1,NA,NA,NA,NA,NA
16K,2G9T,K,K:L,Ct,True,False,152,NA,NA,NA,NA,NA
16K,2G9T,L,K:L,Nt,True,False,1,NA,NA,NA,NA,NA
16K,2G9T,L,K:L,Ct,True,False,152,NA,NA,NA,NA,NA
17A,1R4P,A,A:E,Nt,False,False,1,1,59.5,59.5,0.0,surface
17A,1R4P,A,A:E,Ct,False,False,297,281,106.1,75.7,30.4,rim
17A,1R4P,E,A:E,Nt,False,False,1,1,80.3,80.3,0.0,surface
17A,1R4P,E,A:E,Ct,False,False,70,70,105.7,89.2,16.5,rim
18A,1K66,A,A:B,Nt,False,False,1,1,117.9,117.9,0.0,surface
18A,1K66,A,A:B,Ct,False,False,149,149,12.3,12.3,0.0,interior
18A,1K66,B,A:B,Nt,False,False,1,1,112.6,112.6,0.0,surface
18A,1K66,B,A:B,Ct,False,False,149,149,151.4,151.4,0.0,surface
19B,1K7W,B,B:D,Nt,True,False,1,NA,NA,NA,NA,NA
19B,1K7W,B,B:D,Ct,True,False,468,NA,NA,NA,NA,NA
19B,1K7W,D,B:D,Nt,True,False,1,NA,NA,NA,NA,NA
19B,1K7W,D,B:D,Ct,True,False,468,NA,NA,NA,NA,NA
20A,1K7W,A,A:B,Nt,True,False,1,NA,NA,NA,NA,NA
20A,1K7W,A,A:B,Ct,True,False,468,NA,NA,NA,NA,NA
20A,1K7W,B,A:B,Nt,True,False,1,NA,NA,NA,NA,NA
20A,1K7W,B,A:B,Ct,True,False,468,NA,NA,NA,NA,NA
1A,1K7W,A,A:D,Nt,True,False,1,NA,NA,NA,NA,NA
1A,1K7W,A,A:D,Ct,True,False,468,NA,NA,NA,NA,NA
1A,1K7W,D,A:D,Nt,True,False,1,NA,NA,NA,NA,NA
1A,1K7W,D,A:D,Ct,True,False,468,NA,NA,NA,NA,NA
2A,3DAA,A,A:B,Nt,False,False,1,1,79.8,79.8,0.0,surface
2A,3DAA,A,A:B,Ct,False,False,277,277,46.1,46.1,0.0,surface
2A,3DAA,B,A:B,Nt,False,False,1,1,89.9,89.9,0.0,surface
2A,3DAA,B,A:B,Ct,False,False,277,277,56.5,56.5,0.0,surface
3A,1AIZ,A,A:B,Nt,False,False,1,1,124.6,124.6,0.0,surface
3A,1AIZ,A,A:B,Ct,False,False,129,129,106.6,106.6,0.0,surface
3A,1AIZ,B,A:B,Nt,False,False,1,1,134.3,134.3,0.0,surface
3A,1AIZ,B,A:B,Ct,False,False,129,129,135.2,135.2,0.0,surface
4B,1A4F,B,B:D,Nt,False,False,1,1,123.7,123.7,0.0,surface
4B,1A4F,B,B:D,Ct,False,False,141,141,84.0,84.0,0.0,surface
4B,1A4F,D,B:D,Nt,False,False,1,1,80.5,80.5,0.0,surface
4B,1A4F,D,B:D,Ct,False,False,146,146,107.1,107.1,0.0,surface
5B,1A4F,C,B:C,Nt,False,False,1,1,80.5,80.5,0.0,surface
5B,1A4F,C,B:C,Ct,False,False,146,146,107.1,107.1,0.0,surface
5B,1A4F,B,B:C,Nt,False,False,1,1,123.7,123.7,0.0,surface
5B,1A4F,B,B:C,Ct,False,False,141,141,84.0,84.0,0.0,surface
6B,1NSC,C,B:C,Nt,False,False,76,1,95.9,95.9,0.0,surface
6B,1NSC,C,B:C,Ct,False,False,465,390,54.2,54.2,0.0,surface
6B,1NSC,B,B:C,Nt,False,False,76,1,95.3,95.3,0.0,surface
6B,1NSC,B,B:C,Ct,False,False,465,390,49.8,31.5,18.3,rim
7C,1A4E,C,C:D,Nt,False,False,15,1,143.2,94.0,49.2,rim
7C,1A4E,C,C:D,Ct,False,False,502,488,77.5,77.5,0.0,surface
7C,1A4E,D,C:D,Nt,False,False,15,1,139.2,80.7,58.5,rim
7C,1A4E,D,C:D,Ct,False,False,502,488,87.5,87.5,0.0,surface
8A,2WER,A,A:B,Nt,False,False,1,1,74.2,74.2,0.0,surface
8A,2WER,A,A:B,Ct,True,False,220,NA,NA,NA,NA,NA
8A,2WER,B,A:B,Nt,False,False,1,1,74.2,74.2,0.0,surface
8A,2WER,B,A:B,Ct,True,False,220,NA,NA,NA,NA,NA
9A,1A4I,A,A:B,Nt,True,False,1,NA,NA,NA,NA,NA
9A,1A4I,A,A:B,Ct,True,False,301,NA,NA,NA,NA,NA
9A,1A4I,B,A:B,Nt,True,False,1,NA,NA,NA,NA,NA
9A,1A4I,B,A:B,Ct,True,False,301,NA,NA,NA,NA,NA
10C,2P2L,C,C:B,Nt,True,False,-3,NA,NA,NA,NA,NA
10C,2P2L,C,C:B,Ct,True,False,184,NA,NA,NA,NA,NA
10C,2P2L,B,C:B,Nt,True,False,-3,NA,NA,NA,NA,NA
10C,2P2L,B,C:B,Ct,True,False,184,NA,NA,NA,NA,NA
11C,1A4S,C,C:D,Nt,False,False,1,1,49.4,49.4,0.0,surface
11C,1A4S,C,C:D,Ct,False,False,503,503,114.5,14.7,99.8,core
11C,1A4S,D,C:D,Nt,False,False,1,1,49.6,49.6,0.0,surface
11C,1A4S,D,C:D,Ct,False,False,503,503,115.1,14.8,100.3,core
12B,1A4S,B,B:D,Nt,False,False,1,1,47.7,47.7,0.0,surface
12B,1A4S,B,B:D,Ct,False,False,503,503,114.7,114.7,0.0,surface
12B,1A4S,D,B:D,Nt,False,False,1,1,49.6,49.6,0.0,surface
12B,1A4S,D,B:D,Ct,False,False,503,503,115.1,115.1,0.0,surface
13A,1SBY,A,A:B,Nt,True,False,1,NA,NA,NA,NA,NA
13A,1SBY,A,A:B,Ct,False,False,254,254,112.9,25.6,87.3,rim
13A,1SBY,B,A:B,Nt,False,False,1,1,27.3,27.3,0.0,surface
13A,1SBY,B,A:B,Ct,False,False,254,254,112.9,25.4,87.5,rim
14A,1O04,A,A:D,Nt,True,False,1,NA,NA,NA,NA,NA
14A,1O04,A,A:D,Ct,False,False,500,494,137.5,16.5,121.0,core
14A,1O04,D,A:D,Nt,True,False,1,NA,NA,NA,NA,NA
14A,1O04,D,A:D,Ct,False,False,500,494,138.6,16.9,121.7,core
15A,1O04,A,A:B,Nt,True,False,1,NA,NA,NA,NA,NA
15A,1O04,A,A:B,Ct,False,False,500,494,137.5,137.5,0.0,surface
15A,1O04,B,A:B,Nt,True,False,1,NA,NA,NA,NA,NA
15A,1O04,B,A:B,Ct,False,False,500,494,137.1,137.1,0.0,surface
16A,1A3C,A,A:B,Nt,True,False,1,NA,NA,NA,NA,NA
16A,1A3C,A,A:B,Ct,True,False,181,NA,NA,NA,NA,NA
16A,1A3C,B,A:B,Nt,True,False,1,NA,NA,NA,NA,NA
16A,1A3C,B,A:B,Ct,True,False,181,NA,NA,NA,NA,NA
17C,1A4Y,C,C:D,Nt,False,False,1,1,144.8,144.8,0.0,surface
17C,1A4Y,C,C:D,Ct,False,False,460,460,79.6,40.6,39.0,rim
17C,1A4Y,D,C:D,Nt,False,False,1,1,101.8,101.8,0.0,surface
17C,1A4Y,D,C:D,Ct,False,False,123,123,77.9,77.9,0.0,surface
18A,2V2T,A,A:B,Nt,True,False,91,NA,NA,NA,NA,NA
18A,2V2T,A,A:B,Ct,False,False,378,279,79.7,79.7,0.0,surface
18A,2V2T,B,A:B,Nt,False,False,38,1,133.6,133.6,0.0,surface
18A,2V2T,B,A:B,Ct,True,False,363,NA,NA,NA,NA,NA
19A,3DS4,A,A:C,Nt,True,False,146,NA,NA,NA,NA,NA
19A,3DS4,A,A:C,Ct,True,False,231,NA,NA,NA,NA,NA
19A,3DS4,C,A:C,Nt,True,False,146,NA,NA,NA,NA,NA
19A,3DS4,C,A:C,Ct,True,False,231,NA,NA,NA,NA,NA
20A,1ELP,A,A:B,Nt,False,False,1,1,57.6,57.6,0.0,surface
20A,1ELP,A,A:B,Ct,False,False,174,173,80.8,80.8,0.0,surface
20A,1ELP,B,A:B,Nt,False,False,1,1,59.9,59.9,0.0,surface
20A,1ELP,B,A:B,Ct,False,False,174,173,107.1,107.1,0.0,surface
1B,3GR4,B,B:D,Nt,True,True,-18,NA,NA,NA,NA,NA
1B,3GR4,B,B:D,Ct,False,False,531,505,55.0,55.0,0.0,surface
1B,3GR4,D,B:D,Nt,True,True,-18,NA,NA,NA,NA,NA
1B,3GR4,D,B:D,Ct,False,False,531,509,57.1,57.1,0.0,surface
2C,3GR4,C,C:D,Nt,True,True,-18,NA,NA,NA,NA,NA
2C,3GR4,C,C:D,Ct,False,False,531,515,57.4,57.4,0.0,surface
2C,3GR4,D,C:D,Nt,True,True,-18,NA,NA,NA,NA,NA
2C,3GR4,D,C:D,Ct,False,False,531,509,57.1,57.1,0.0,surface
3U,2V2P,U,U:W,Nt,True,False,1,NA,NA,NA,NA,NA
3U,2V2P,U,U:W,Ct,True,False,174,NA,NA,NA,NA,NA
3U,2V2P,W,U:W,Nt,True,False,1,NA,NA,NA,NA,NA
3U,2V2P,W,U:W,Ct,True,False,174,NA,NA,NA,NA,NA
4V,2V2P,X,V:X,Nt,True,False,1,NA,NA,NA,NA,NA
4V,2V2P,X,V:X,Ct,True,False,174,NA,NA,NA,NA,NA
4V,2V2P,V,V:X,Nt,True,False,1,NA,NA,NA,NA,NA
4V,2V2P,V,V:X,Ct,True,False,174,NA,NA,NA,NA,NA
5V,2V2P,W,V:W,Nt,True,False,1,NA,NA,NA,NA,NA
5V,2V2P,W,V:W,Ct,True,False,174,NA,NA,NA,NA,NA
5V,2V2P,V,V:W,Nt,True,False,1,NA,NA,NA,NA,NA
5V,2V2P,V,V:W,Ct,True,False,174,NA,NA,NA,NA,NA
6A,2VPH,A,A:B,Nt,True,False,-1,NA,NA,NA,NA,NA
6A,2VPH,A,A:B,Ct,False,False,610,98,126.6,5.8,120.8,core
6A,2VPH,B,A:B,Nt,True,False,-1,NA,NA,NA,NA,NA
6A,2VPH,B,A:B,Ct,False,False,610,92,122.0,122.0,0.0,surface
7A,1RYI,A,A:B,Nt,True,True,-12,NA,NA,NA,NA,NA
7A,1RYI,A,A:B,Ct,True,False,369,NA,NA,NA,NA,NA
7A,1RYI,B,A:B,Nt,True,True,-12,NA,NA,NA,NA,NA
7A,1RYI,B,A:B,Ct,True,False,369,NA,NA,NA,NA,NA
8B,1RYI,B,B:D,Nt,True,True,-12,NA,NA,NA,NA,NA
8B,1RYI,B,B:D,Ct,True,False,369,NA,NA,NA,NA,NA
8B,1RYI,D,B:D,Nt,True,True,-12,NA,NA,NA,NA,NA
8B,1RYI,D,B:D,Ct,True,False,369,NA,NA,NA,NA,NA
9B,1RYI,C,B:C,Nt,True,True,-12,NA,NA,NA,NA,NA
9B,1RYI,C,B:C,Ct,True,False,369,NA,NA,NA,NA,NA
9B,1RYI,B,B:C,Nt,True,True,-12,NA,NA,NA,NA,NA
9B,1RYI,B,B:C,Ct,True,False,369,NA,NA,NA,NA,NA
11A,3MZ2,A,A:B,Nt,True,False,0,NA,NA,NA,NA,NA
11A,3MZ2,A,A:B,Ct,False,False,316,285,76.7,76.7,0.0,surface
11A,3MZ2,B,A:B,Nt,True,False,0,NA,NA,NA,NA,NA
11A,3MZ2,B,A:B,Ct,False,False,316,285,77.3,77.3,0.0,surface
12B,3MZ0,B,B:D,Nt,False,False,2,2,83.2,83.2,0.0,surface
12B,3MZ0,B,B:D,Ct,True,False,344,NA,NA,NA,NA,NA
12B,3MZ0,D,B:D,Nt,False,False,2,2,83.2,83.2,0.0,surface
12B,3MZ0,D,B:D,Ct,True,False,344,NA,NA,NA,NA,NA
13C,3MZ0,C,C:D,Nt,False,False,2,2,83.2,83.2,0.0,surface
13C,3MZ0,C,C:D,Ct,True,False,344,NA,NA,NA,NA,NA
13C,3MZ0,D,C:D,Nt,False,False,2,2,83.2,83.2,0.0,surface
13C,3MZ0,D,C:D,Ct,True,False,344,NA,NA,NA,NA,NA
14A,1WB9,A,A:B,Nt,True,False,1,NA,NA,NA,NA,NA
14A,1WB9,A,A:B,Ct,False,False,800,788,114.4,114.4,0.0,surface
14A,1WB9,B,A:B,Nt,True,False,1,NA,NA,NA,NA,NA
14A,1WB9,B,A:B,Ct,False,False,800,754,95.3,91.5,3.8,rim
15A,1EM8,A,A:B,Nt,False,False,1,1,83.2,83.2,0.0,surface
15A,1EM8,A,A:B,Ct,False,False,147,147,66.8,66.8,0.0,surface
15A,1EM8,B,A:B,Nt,True,False,26,NA,NA,NA,NA,NA
15A,1EM8,B,A:B,Ct,True,False,137,NA,NA,NA,NA,NA
16A,1PL4,A,A:C,Nt,False,False,1,1,117.3,117.3,0.0,surface
16A,1PL4,A,A:C,Ct,False,False,198,198,107.1,107.1,0.0,surface
16A,1PL4,C,A:C,Nt,False,False,1,1,100.2,100.2,0.0,surface
16A,1PL4,C,A:C,Ct,True,False,198,NA,NA,NA,NA,NA
17A,1PL4,A,A:B,Nt,False,False,1,1,117.3,117.3,0.0,surface
17A,1PL4,A,A:B,Ct,False,False,198,198,107.1,107.1,0.0,surface
17A,1PL4,B,A:B,Nt,False,False,1,1,112.9,112.9,0.0,surface
17A,1PL4,B,A:B,Ct,True,False,198,NA,NA,NA,NA,NA
18A,1PL4,A,A:D,Nt,False,False,1,1,117.3,117.3,0.0,surface
18A,1PL4,A,A:D,Ct,False,False,198,198,107.1,107.1,0.0,surface
18A,1PL4,D,A:D,Nt,False,False,1,1,104.6,104.6,0.0,surface
18A,1PL4,D,A:D,Ct,True,False,198,NA,NA,NA,NA,NA
19A,2GJ4,A,A:B,Nt,False,False,12,1,83.1,83.1,0.0,surface
19A,2GJ4,A,A:B,Ct,False,False,835,803,97.9,97.9,0.0,surface
19A,2GJ4,B,A:B,Nt,False,False,12,1,83.1,83.1,0.0,surface
19A,2GJ4,B,A:B,Ct,False,False,835,803,97.9,97.9,0.0,surface
20A,1UR5,A,A:B,Nt,True,False,1,NA,NA,NA,NA,NA
20A,1UR5,A,A:B,Ct,True,False,309,NA,NA,NA,NA,NA
20A,1UR5,B,A:B,Nt,True,False,1,NA,NA,NA,NA,NA
20A,1UR5,B,A:B,Ct,True,False,309,NA,NA,NA,NA,NA
1A,1UR5,A,A:C,Nt,True,False,1,NA,NA,NA,NA,NA
1A,1UR5,A,A:C,Ct,True,False,309,NA,NA,NA,NA,NA
1A,1UR5,C,A:C,Nt,True,False,1,NA,NA,NA,NA,NA
1A,1UR5,C,A:C,Ct,True,False,309,NA,NA,NA,NA,NA
2B,1UR5,C,B:C,Nt,True,False,1,NA,NA,NA,NA,NA
2B,1UR5,C,B:C,Ct,True,False,309,NA,NA,NA,NA,NA
2B,1UR5,B,B:C,Nt,True,False,1,NA,NA,NA,NA,NA
2B,1UR5,B,B:C,Ct,True,False,309,NA,NA,NA,NA,NA
4A,1UR3,A,A:C,Nt,True,False,-20,NA,NA,NA,NA,NA
4A,1UR3,A,A:C,Ct,True,False,298,NA,NA,NA,NA,NA
4A,1UR3,C,A:C,Nt,True,False,-20,NA,NA,NA,NA,NA
4A,1UR3,C,A:C,Ct,True,False,298,NA,NA,NA,NA,NA
5A,1GOI,A,A:B,Nt,True,False,1,NA,NA,NA,NA,NA
5A,1GOI,A,A:B,Ct,True,False,499,NA,NA,NA,NA,NA
5A,1GOI,B,A:B,Nt,True,False,1,NA,NA,NA,NA,NA
5A,1GOI,B,A:B,Ct,False,False,499,497,107.7,107.7,0.0,surface
6A,3MZV,A,A:B,Nt,True,False,1,NA,NA,NA,NA,NA
6A,3MZV,A,A:B,Ct,True,True,341,NA,NA,NA,NA,NA
6A,3MZV,B,A:B,Nt,True,False,1,NA,NA,NA,NA,NA
6A,3MZV,B,A:B,Ct,True,True,341,NA,NA,NA,NA,NA
7A,3MZW,A,A:B,Nt,False,False,1,1,81.6,81.6,0.0,surface
7A,3MZW,A,A:B,Ct,True,False,624,NA,NA,NA,NA,NA
7A,3MZW,B,A:B,Nt,True,False,1,NA,NA,NA,NA,NA
7A,3MZW,B,A:B,Ct,False,False,58,53,107.5,107.5,0.0,surface
8A,3LVC,A,A:B,Nt,False,False,1,1,58.1,58.1,0.0,surface
8A,3LVC,A,A:B,Ct,True,False,238,NA,NA,NA,NA,NA
8A,3LVC,B,A:B,Nt,False,False,1,1,124.1,124.1,0.0,surface
8A,3LVC,B,A:B,Ct,True,False,238,NA,NA,NA,NA,NA
9A,1GPU,A,A:B,Nt,True,False,1,NA,NA,NA,NA,NA
9A,1GPU,A,A:B,Ct,False,False,680,678,111.6,41.4,70.2,rim
9A,1GPU,B,A:B,Nt,True,False,1,NA,NA,NA,NA,NA
9A,1GPU,B,A:B,Ct,False,False,680,678,111.3,41.3,70.0,rim
10A,3N06,A,A:B,Nt,False,False,14,1,73.0,73.0,0.0,surface
10A,3N06,A,A:B,Ct,False,False,199,186,76.0,48.0,28.0,rim
10A,3N06,B,A:B,Nt,False,False,1,1,101.9,101.9,0.0,surface
10A,3N06,B,A:B,Ct,True,False,210,NA,NA,NA,NA,NA
11A,3MZN,A,A:B,Nt,True,True,-1,NA,NA,NA,NA,NA
11A,3MZN,A,A:B,Ct,True,True,448,NA,NA,NA,NA,NA
11A,3MZN,B,A:B,Nt,True,True,-1,NA,NA,NA,NA,NA
11A,3MZN,B,A:B,Ct,True,True,448,NA,NA,NA,NA,NA
12B,3MZO,B,B:F,Nt,False,False,0,1,145.4,145.4,0.0,surface
12B,3MZO,B,B:F,Ct,True,False,215,NA,NA,NA,NA,NA
12B,3MZO,F,B:F,Nt,False,False,0,1,134.1,134.1,0.0,surface
12B,3MZO,F,B:F,Ct,True,False,215,NA,NA,NA,NA,NA
13F,3MZO,D,F:D,Nt,True,False,0,NA,NA,NA,NA,NA
13F,3MZO,D,F:D,Ct,True,False,215,NA,NA,NA,NA,NA
13F,3MZO,F,F:D,Nt,False,False,0,1,134.1,128.3,5.8,rim
13F,3MZO,F,F:D,Ct,True,False,215,NA,NA,NA,NA,NA
14B,3MZO,B,B:D,Nt,False,False,0,1,145.4,145.4,0.0,surface
14B,3MZO,B,B:D,Ct,True,False,215,NA,NA,NA,NA,NA
14B,3MZO,D,B:D,Nt,True,False,0,NA,NA,NA,NA,NA
14B,3MZO,D,B:D,Ct,True,False,215,NA,NA,NA,NA,NA
15C,1EMS,C,C:D,Nt,True,False,1,NA,NA,NA,NA,NA
15C,1EMS,C,C:D,Ct,False,False,440,410,25.0,25.0,0.0,interior
15C,1EMS,D,C:D,Nt,True,False,1,NA,NA,NA,NA,NA
15C,1EMS,D,C:D,Ct,False,False,440,410,25.0,25.0,0.0,interior
16B,1EMS,B,B:D,Nt,True,False,1,NA,NA,NA,NA,NA
16B,1EMS,B,B:D,Ct,False,False,440,412,24.8,24.8,0.0,interior
16B,1EMS,D,B:D,Nt,True,False,1,NA,NA,NA,NA,NA
16B,1EMS,D,B:D,Ct,False,False,440,410,25.0,25.0,0.0,interior
17B,1EMS,C,B:C,Nt,True,False,1,NA,NA,NA,NA,NA
17B,1EMS,C,B:C,Ct,False,False,440,410,25.0,25.0,0.0,interior
17B,1EMS,B,B:C,Nt,True,False,1,NA,NA,NA,NA,NA
17B,1EMS,B,B:C,Ct,False,False,440,412,24.8,24.8,0.0,interior
18A,3D0S,A,A:B,Nt,True,True,-2,NA,NA,NA,NA,NA
18A,3D0S,A,A:B,Ct,False,False,224,224,84.3,62.3,22.0,rim
18A,3D0S,B,A:B,Nt,False,True,991,1,100.0,100.0,0.0,surface
18A,3D0S,B,A:B,Ct,True,False,224,NA,NA,NA,NA,NA
19A,1FR2,A,A:B,Nt,True,False,1,NA,NA,NA,NA,NA
19A,1FR2,A,A:B,Ct,True,False,86,NA,NA,NA,NA,NA
19A,1FR2,B,A:B,Nt,True,False,1,NA,NA,NA,NA,NA
19A,1FR2,B,A:B,Ct,True,False,134,NA,NA,NA,NA,NA
20A,1R3S,A,A:B,Nt,True,False,1,NA,NA,NA,NA,NA
20A,1R3S,A,A:B,Ct,True,False,367,NA,NA,NA,NA,NA
20A,1R3S,B,A:B,Nt,True,False,1,NA,NA,NA,NA,NA
20A,1R3S,B,A:B,Ct,True,False,367,NA,NA,NA,NA,NA
1A,1URU,A,A:B,Nt,True,False,2,NA,NA,NA,NA,NA
1A,1URU,A,A:B,Ct,True,False,244,NA,NA,NA,NA,NA
1A,1URU,B,A:B,Nt,True,False,2,NA,NA,NA,NA,NA
1A,1URU,B,A:B,Ct,True,False,244,NA,NA,NA,NA,NA
2A,1URQ,A,A:C,Nt,True,False,1047,NA,NA,NA,NA,NA
2A,1URQ,A,A:C,Ct,True,False,1109,NA,NA,NA,NA,NA
2A,1URQ,C,A:C,Nt,True,False,4,NA,NA,NA,NA,NA
2A,1URQ,C,A:C,Ct,False,False,83,68,79.4,68.0,11.4,rim
3A,1URQ,A,A:B,Nt,True,False,1047,NA,NA,NA,NA,NA
3A,1URQ,A,A:B,Ct,True,False,1109,NA,NA,NA,NA,NA
3A,1URQ,B,A:B,Nt,True,False,185,NA,NA,NA,NA,NA
3A,1URQ,B,A:B,Ct,False,False,259,64,67.8,67.8,0.0,surface
4A,1URQ,A,A:D,Nt,True,False,1047,NA,NA,NA,NA,NA
4A,1URQ,A,A:D,Ct,True,False,1109,NA,NA,NA,NA,NA
4A,1URQ,D,A:D,Nt,True,False,135,NA,NA,NA,NA,NA
4A,1URQ,D,A:D,Ct,True,False,203,NA,NA,NA,NA,NA
5C,1URQ,C,C:B,Nt,True,False,4,NA,NA,NA,NA,NA
5C,1URQ,C,C:B,Ct,False,False,83,68,79.4,79.4,0.0,surface
5C,1URQ,B,C:B,Nt,True,False,185,NA,NA,NA,NA,NA
5C,1URQ,B,C:B,Ct,False,False,259,64,67.8,67.8,0.0,surface
6B,1URQ,B,B:D,Nt,True,False,185,NA,NA,NA,NA,NA
6B,1URQ,B,B:D,Ct,False,False,259,64,67.8,67.8,0.0,surface
6B,1URQ,D,B:D,Nt,True,False,135,NA,NA,NA,NA,NA
6B,1URQ,D,B:D,Ct,True,False,203,NA,NA,NA,NA,NA
7A,1URZ,A,A:B,Nt,True,False,1,NA,NA,NA,NA,NA
7A,1URZ,A,A:B,Ct,False,False,401,382,75.9,75.9,0.0,surface
7A,1URZ,B,A:B,Nt,True,False,1,NA,NA,NA,NA,NA
7A,1URZ,B,A:B,Ct,False,False,401,387,78.4,71.7,6.7,rim
8C,2R4F,C,C:D,Nt,True,True,435,NA,NA,NA,NA,NA
8C,2R4F,C,C:D,Ct,True,False,875,NA,NA,NA,NA,NA
8C,2R4F,D,C:D,Nt,True,True,435,NA,NA,NA,NA,NA
8C,2R4F,D,C:D,Ct,True,False,875,NA,NA,NA,NA,NA
9A,2R4F,A,A:D,Nt,True,True,435,NA,NA,NA,NA,NA
9A,2R4F,A,A:D,Ct,True,False,875,NA,NA,NA,NA,NA
9A,2R4F,D,A:D,Nt,True,True,435,NA,NA,NA,NA,NA
9A,2R4F,D,A:D,Ct,True,False,875,NA,NA,NA,NA,NA
10A,2QIS,A,A:B,Nt,True,False,-6,NA,NA,NA,NA,NA
10A,2QIS,A,A:B,Ct,True,False,367,NA,NA,NA,NA,NA
10A,2QIS,B,A:B,Nt,True,False,-6,NA,NA,NA,NA,NA
10A,2QIS,B,A:B,Ct,True,False,367,NA,NA,NA,NA,NA
11A,3BPW,A,A:B,Nt,True,True,-18,NA,NA,NA,NA,NA
11A,3BPW,A,A:B,Ct,False,False,323,330,107.8,107.8,0.0,surface
11A,3BPW,B,A:B,Nt,True,True,-18,NA,NA,NA,NA,NA
11A,3BPW,B,A:B,Ct,True,False,323,NA,NA,NA,NA,NA
12C,1NLS,C,C:D,Nt,False,False,1,1,127.4,127.4,0.0,surface
12C,1NLS,C,C:D,Ct,False,False,237,237,90.4,90.4,0.0,surface
12C,1NLS,D,C:D,Nt,False,False,1,1,127.4,127.4,0.0,surface
12C,1NLS,D,C:D,Ct,False,False,237,237,90.4,90.4,0.0,surface
13B,1NLS,B,B:D,Nt,False,False,1,1,127.4,127.4,0.0,surface
13B,1NLS,B,B:D,Ct,False,False,237,237,90.4,90.4,0.0,surface
13B,1NLS,D,B:D,Nt,False,False,1,1,127.4,127.4,0.0,surface
13B,1NLS,D,B:D,Ct,False,False,237,237,90.4,90.4,0.0,surface
14F,3L0F,L,F:L,Nt,False,False,1,1,65.6,65.6,0.0,surface
14F,3L0F,L,F:L,Ct,False,False,172,172,51.9,51.9,0.0,surface
14F,3L0F,F,F:L,Nt,False,False,1,1,53.8,53.8,0.0,surface
14F,3L0F,F,F:L,Ct,False,False,162,162,93.4,73.7,19.7,rim
15E,3L0F,E,E:G,Nt,False,False,1,1,53.8,17.7,36.1,core
15E,3L0F,E,E:G,Ct,False,False,162,162,93.4,93.4,0.0,surface
15E,3L0F,G,E:G,Nt,False,False,1,1,65.6,22.9,42.7,core
15E,3L0F,G,E:G,Ct,False,False,172,172,51.9,51.9,0.0,surface
16F,3L0F,G,F:G,Nt,False,False,1,1,65.6,65.6,0.0,surface
16F,3L0F,G,F:G,Ct,False,False,172,172,51.9,51.9,0.0,surface
16F,3L0F,F,F:G,Nt,False,False,1,1,53.8,53.8,0.0,surface
16F,3L0F,F,F:G,Ct,False,False,162,162,93.4,93.4,0.0,surface
17C,3L0F,C,C:F,Nt,False,False,1,1,53.8,53.8,0.0,surface
17C,3L0F,C,C:F,Ct,False,False,162,162,93.4,93.4,0.0,surface
17C,3L0F,F,C:F,Nt,False,False,1,1,53.8,53.8,0.0,surface
17C,3L0F,F,C:F,Ct,False,False,162,162,93.4,93.4,0.0,surface
18C,3L0F,C,C:D,Nt,False,False,1,1,53.8,53.8,0.0,surface
18C,3L0F,C,C:D,Ct,False,False,162,162,93.4,57.2,36.2,rim
18C,3L0F,D,C:D,Nt,False,False,1,1,53.8,53.8,0.0,surface
18C,3L0F,D,C:D,Ct,False,False,162,162,93.4,57.2,36.2,rim
19A,1HA0,A,A:B,Nt,False,False,9,1,97.3,97.3,0.0,surface
19A,1HA0,A,A:B,Ct,False,False,502,494,99.2,99.2,0.0,surface
19A,1HA0,B,A:B,Nt,False,False,9,1,97.2,97.2,0.0,surface
19A,1HA0,B,A:B,Ct,False,False,502,494,98.4,98.4,0.0,surface
20A,3LTE,A,A:B,Nt,True,False,62,NA,NA,NA,NA,NA
20A,3LTE,A,A:B,Ct,True,False,193,NA,NA,NA,NA,NA
20A,3LTE,B,A:B,Nt,True,False,62,NA,NA,NA,NA,NA
20A,3LTE,B,A:B,Ct,True,False,193,NA,NA,NA,NA,NA
1A,2P09,A,A:B,Nt,True,False,-1,NA,NA,NA,NA,NA
1A,2P09,A,A:B,Ct,True,False,79,NA,NA,NA,NA,NA
1A,2P09,B,A:B,Nt,True,False,-1,NA,NA,NA,NA,NA
1A,2P09,B,A:B,Ct,True,False,79,NA,NA,NA,NA,NA
2C,3LTF,C,C:D,Nt,True,True,-5,NA,NA,NA,NA,NA
2C,3LTF,C,C:D,Ct,True,True,595,NA,NA,NA,NA,NA
2C,3LTF,D,C:D,Nt,True,False,1,NA,NA,NA,NA,NA
2C,3LTF,D,C:D,Ct,False,False,58,57,116.9,69.2,47.7,rim
3B,1ORV,B,B:D,Nt,False,False,39,1,136.3,136.3,0.0,surface
3B,1ORV,B,B:D,Ct,False,False,766,728,112.5,112.5,0.0,surface
3B,1ORV,D,B:D,Nt,False,False,39,1,140.5,140.5,0.0,surface
3B,1ORV,D,B:D,Ct,False,False,766,728,111.4,111.4,0.0,surface
4A,3LTM,A,A:B,Nt,True,False,1,NA,NA,NA,NA,NA
4A,3LTM,A,A:B,Ct,True,False,211,NA,NA,NA,NA,NA
4A,3LTM,B,A:B,Nt,True,False,1,NA,NA,NA,NA,NA
4A,3LTM,B,A:B,Ct,True,False,211,NA,NA,NA,NA,NA
5A,3LTO,A,A:B,Nt,False,False,10,2,75.7,75.7,0.0,surface
5A,3LTO,A,A:B,Ct,True,False,331,NA,NA,NA,NA,NA
5A,3LTO,B,A:B,Nt,True,False,10,1,77.9,77.9,0.0,surface
5A,3LTO,B,A:B,Ct,True,False,331,NA,NA,NA,NA,NA
6A,3K9F,A,A:C,Nt,True,False,1,NA,NA,NA,NA,NA
6A,3K9F,A,A:C,Ct,True,True,496,NA,NA,NA,NA,NA
6A,3K9F,C,A:C,Nt,True,False,380,NA,NA,NA,NA,NA
6A,3K9F,C,A:C,Ct,True,False,647,NA,NA,NA,NA,NA
7B,3K9F,C,B:C,Nt,True,False,380,NA,NA,NA,NA,NA
7B,3K9F,C,B:C,Ct,True,False,647,NA,NA,NA,NA,NA
7B,3K9F,B,B:C,Nt,True,False,1,NA,NA,NA,NA,NA
7B,3K9F,B,B:C,Ct,True,True,496,NA,NA,NA,NA,NA
8A,2WYT,A,A:B,Nt,False,False,1,1,69.8,69.8,0.0,surface
8A,2WYT,A,A:B,Ct,False,False,153,153,120.4,90.7,29.7,rim
8A,2WYT,B,A:B,Nt,True,False,1,NA,NA,NA,NA,NA
8A,2WYT,B,A:B,Ct,False,False,153,153,120.1,91.4,28.7,rim
9A,3M47,A,A:B,Nt,True,False,1,NA,NA,NA,NA,NA
9A,3M47,A,A:B,Ct,True,False,228,NA,NA,NA,NA,NA
9A,3M47,B,A:B,Nt,True,False,1,NA,NA,NA,NA,NA
9A,3M47,B,A:B,Ct,True,False,228,NA,NA,NA,NA,NA
10B,1CB0,C,B:C,Nt,True,False,1,NA,NA,NA,NA,NA
10B,1CB0,C,B:C,Ct,True,False,283,NA,NA,NA,NA,NA
10B,1CB0,B,B:C,Nt,True,False,1,NA,NA,NA,NA,NA
10B,1CB0,B,B:C,Ct,True,False,283,NA,NA,NA,NA,NA
11A,3G3K,A,A:B,Nt,True,False,1,NA,NA,NA,NA,NA
11A,3G3K,A,A:B,Ct,True,False,259,NA,NA,NA,NA,NA
11A,3G3K,B,A:B,Nt,True,False,1,NA,NA,NA,NA,NA
11A,3G3K,B,A:B,Ct,True,False,259,NA,NA,NA,NA,NA
13A,1OKR,A,A:B,Nt,True,False,1,NA,NA,NA,NA,NA
13A,1OKR,A,A:B,Ct,False,False,123,120,119.9,106.0,13.9,rim
13A,1OKR,B,A:B,Nt,False,False,1,1,129.1,129.1,0.0,surface
13A,1OKR,B,A:B,Ct,True,False,123,NA,NA,NA,NA,NA
14A,3GDM,A,A:B,Nt,True,False,1,NA,NA,NA,NA,NA
14A,3GDM,A,A:B,Ct,True,False,267,NA,NA,NA,NA,NA
14A,3GDM,B,A:B,Nt,True,False,1,NA,NA,NA,NA,NA
14A,3GDM,B,A:B,Ct,True,False,267,NA,NA,NA,NA,NA
15A,2KXH,A,A:B,Nt,False,True,99,1,155.2,155.2,0.0,surface
15A,2KXH,A,A:B,Ct,False,False,297,199,124.0,124.0,0.0,surface
15A,2KXH,B,A:B,Nt,False,True,22,1,141.1,141.1,0.0,surface
15A,2KXH,B,A:B,Ct,False,False,52,31,107.5,107.5,0.0,surface
16A,1DQZ,A,A:B,Nt,False,False,3,1,117.0,117.0,0.0,surface
16A,1DQZ,A,A:B,Ct,False,False,282,280,111.2,111.2,0.0,surface
16A,1DQZ,B,A:B,Nt,False,False,503,1,95.4,95.4,0.0,surface
16A,1DQZ,B,A:B,Ct,False,False,782,280,96.2,96.2,0.0,surface
17C,2F8X,C,C:E,Nt,True,False,8,NA,NA,NA,NA,NA
17C,2F8X,C,C:E,Ct,True,True,441,NA,NA,NA,NA,NA
17C,2F8X,E,C:E,Nt,True,False,12,NA,NA,NA,NA,NA
17C,2F8X,E,C:E,Ct,True,False,74,NA,NA,NA,NA,NA
18C,2F8X,C,C:D,Nt,True,False,8,NA,NA,NA,NA,NA
18C,2F8X,C,C:D,Ct,True,True,441,NA,NA,NA,NA,NA
18C,2F8X,D,C:D,Nt,True,False,1872,NA,NA,NA,NA,NA
18C,2F8X,D,C:D,Ct,True,False,2127,NA,NA,NA,NA,NA
19E,2F8X,E,E:D,Nt,True,False,12,NA,NA,NA,NA,NA
19E,2F8X,E,E:D,Ct,True,False,74,NA,NA,NA,NA,NA
19E,2F8X,D,E:D,Nt,True,False,1872,NA,NA,NA,NA,NA
19E,2F8X,D,E:D,Ct,True,False,2127,NA,NA,NA,NA,NA
20A,1DQN,A,A:B,Nt,False,False,1,1,48.6,48.6,0.0,surface
20A,1DQN,A,A:B,Ct,False,False,230,230,87.6,20.3,67.3,core
20A,1DQN,B,A:B,Nt,False,False,1,1,60.4,60.4,0.0,surface
20A,1DQN,B,A:B,Ct,False,False,230,230,85.6,19.8,65.8,core
1A,2CXN,A,A:B,Nt,False,False,1,1,76.8,76.8,0.0,surface
1A,2CXN,A,A:B,Ct,False,False,557,557,111.1,46.3,64.8,rim
1A,2CXN,B,A:B,Nt,False,False,1,1,74.8,74.8,0.0,surface
1A,2CXN,B,A:B,Ct,False,False,557,557,111.2,52.9,58.3,rim
2A,1DQS,A,A:B,Nt,True,False,1,NA,NA,NA,NA,NA
2A,1DQS,A,A:B,Ct,True,False,393,NA,NA,NA,NA,NA
2A,1DQS,B,A:B,Nt,True,False,1,NA,NA,NA,NA,NA
2A,1DQS,B,A:B,Ct,False,False,393,380,62.2,62.2,0.0,surface
3A,1DQT,A,A:B,Nt,False,False,1,1,67.8,67.8,0.0,surface
3A,1DQT,A,A:B,Ct,False,False,117,117,102.6,102.6,0.0,surface
3A,1DQT,B,A:B,Nt,False,False,1,1,68.8,68.8,0.0,surface
3A,1DQT,B,A:B,Ct,False,False,117,117,94.4,94.4,0.0,surface
4C,1DQU,C,C:D,Nt,True,False,1,NA,NA,NA,NA,NA
4C,1DQU,C,C:D,Ct,True,False,538,NA,NA,NA,NA,NA
4C,1DQU,D,C:D,Nt,True,False,1,NA,NA,NA,NA,NA
4C,1DQU,D,C:D,Ct,True,False,538,NA,NA,NA,NA,NA
5B,1DQU,B,B:D,Nt,True,False,1,NA,NA,NA,NA,NA
5B,1DQU,B,B:D,Ct,True,False,538,NA,NA,NA,NA,NA
5B,1DQU,D,B:D,Nt,True,False,1,NA,NA,NA,NA,NA
5B,1DQU,D,B:D,Ct,True,False,538,NA,NA,NA,NA,NA
6B,1DQU,C,B:C,Nt,True,False,1,NA,NA,NA,NA,NA
6B,1DQU,C,B:C,Ct,True,False,538,NA,NA,NA,NA,NA
6B,1DQU,B,B:C,Nt,True,False,1,NA,NA,NA,NA,NA
6B,1DQU,B,B:C,Ct,True,False,538,NA,NA,NA,NA,NA
7A,2F8M,A,A:B,Nt,True,True,-7,NA,NA,NA,NA,NA
7A,2F8M,A,A:B,Ct,True,False,236,NA,NA,NA,NA,NA
7A,2F8M,B,A:B,Nt,True,True,-7,NA,NA,NA,NA,NA
7A,2F8M,B,A:B,Ct,True,False,236,NA,NA,NA,NA,NA
8J,2F8N,I,J:I,Nt,True,False,1003,NA,NA,NA,NA,NA
8J,2F8N,I,J:I,Ct,True,False,1122,NA,NA,NA,NA,NA
8J,2F8N,J,J:I,Nt,True,False,-19,NA,NA,NA,NA,NA
8J,2F8N,J,J:I,Ct,True,False,129,NA,NA,NA,NA,NA
9A,2F8O,A,A:B,Nt,True,False,0,NA,NA,NA,NA,NA
9A,2F8O,A,A:B,Ct,True,False,99,NA,NA,NA,NA,NA
9A,2F8O,B,A:B,Nt,True,False,0,NA,NA,NA,NA,NA
9A,2F8O,B,A:B,Ct,True,False,99,NA,NA,NA,NA,NA
10B,2F8O,B,B:D,Nt,True,False,0,NA,NA,NA,NA,NA
10B,2F8O,B,B:D,Ct,True,False,99,NA,NA,NA,NA,NA
10B,2F8O,D,B:D,Nt,True,False,0,NA,NA,NA,NA,NA
10B,2F8O,D,B:D,Ct,True,False,99,NA,NA,NA,NA,NA
11A,1UU1,A,A:B,Nt,True,False,1,NA,NA,NA,NA,NA
11A,1UU1,A,A:B,Ct,True,False,335,NA,NA,NA,NA,NA
11A,1UU1,B,A:B,Nt,False,False,1,1,105.5,61.0,44.5,rim
11A,1UU1,B,A:B,Ct,True,False,335,NA,NA,NA,NA,NA
12A,2H9B,A,A:B,Nt,True,False,1,NA,NA,NA,NA,NA
12A,2H9B,A,A:B,Ct,True,True,312,NA,NA,NA,NA,NA
12A,2H9B,B,A:B,Nt,True,False,1,NA,NA,NA,NA,NA
12A,2H9B,B,A:B,Ct,True,True,312,NA,NA,NA,NA,NA
13A,1OE8,A,A:B,Nt,True,False,1,NA,NA,NA,NA,NA
13A,1OE8,A,A:B,Ct,True,False,211,NA,NA,NA,NA,NA
13A,1OE8,B,A:B,Nt,True,False,1,NA,NA,NA,NA,NA
13A,1OE8,B,A:B,Ct,True,False,211,NA,NA,NA,NA,NA
14B,2F8A,B,B:D,Nt,True,False,-22,NA,NA,NA,NA,NA
14B,2F8A,B,B:D,Ct,True,False,196,NA,NA,NA,NA,NA
14B,2F8A,D,B:D,Nt,True,False,-22,NA,NA,NA,NA,NA
14B,2F8A,D,B:D,Ct,True,False,196,NA,NA,NA,NA,NA
15B,2F8A,C,B:C,Nt,True,False,-22,NA,NA,NA,NA,NA
15B,2F8A,C,B:C,Ct,True,False,196,NA,NA,NA,NA,NA
15B,2F8A,B,B:C,Nt,True,False,-22,NA,NA,NA,NA,NA
15B,2F8A,B,B:C,Ct,True,False,196,NA,NA,NA,NA,NA
17A,1SDO,A,A:B,Nt,False,False,1,1,9.1,9.1,0.0,interior
17A,1SDO,A,A:B,Ct,False,False,203,192,46.0,46.0,0.0,surface
17A,1SDO,B,A:B,Nt,False,False,1,1,9.1,9.1,0.0,interior
17A,1SDO,B,A:B,Ct,False,False,203,192,46.0,46.0,0.0,surface
18A,3KEG,A,A:B,Nt,True,False,1,NA,NA,NA,NA,NA
18A,3KEG,A,A:B,Ct,True,False,212,NA,NA,NA,NA,NA
18A,3KEG,B,A:B,Nt,True,False,1,NA,NA,NA,NA,NA
18A,3KEG,B,A:B,Ct,True,False,212,NA,NA,NA,NA,NA
19A,3LT0,A,A:B,Nt,False,False,96,1,100.4,100.4,0.0,surface
19A,3LT0,A,A:B,Ct,False,False,424,287,101.0,101.0,0.0,surface
19A,3LT0,B,A:B,Nt,False,False,96,1,100.4,100.4,0.0,surface
19A,3LT0,B,A:B,Ct,False,False,424,287,101.0,101.0,0.0,surface
20A,3LT0,A,A:C,Nt,False,False,96,1,100.4,100.4,0.0,surface
20A,3LT0,A,A:C,Ct,False,False,424,287,101.0,69.8,31.2,rim
20A,3LT0,C,A:C,Nt,False,False,96,1,109.1,109.1,0.0,surface
20A,3LT0,C,A:C,Ct,False,False,424,287,111.2,77.6,33.6,rim
1B,3LT0,C,B:C,Nt,False,False,96,1,109.1,109.1,0.0,surface
1B,3LT0,C,B:C,Ct,False,False,424,287,111.2,91.2,20.0,rim
1B,3LT0,B,B:C,Nt,False,False,96,1,100.4,100.4,0.0,surface
1B,3LT0,B,B:C,Ct,False,False,424,287,101.0,81.0,20.0,rim
2C,3LT7,C,C:B,Nt,True,False,-7,NA,NA,NA,NA,NA
2C,3LT7,C,C:B,Ct,True,False,56,NA,NA,NA,NA,NA
2C,3LT7,B,C:B,Nt,True,False,-7,NA,NA,NA,NA,NA
2C,3LT7,B,C:B,Ct,False,False,56,61,44.9,44.9,0.0,surface
3C,3DDO,C,C:E,Nt,True,False,3001,NA,NA,NA,NA,NA
3C,3DDO,C,C:E,Ct,False,False,3253,249,35.6,35.6,0.0,surface
3C,3DDO,E,C:E,Nt,True,False,2001,NA,NA,NA,NA,NA
3C,3DDO,E,C:E,Ct,False,False,2253,244,43.3,43.3,0.0,surface
4A,3DDO,A,A:D,Nt,True,False,1001,NA,NA,NA,NA,NA
4A,3DDO,A,A:D,Ct,False,False,1253,240,37.9,37.9,0.0,surface
4A,3DDO,D,A:D,Nt,True,False,5001,NA,NA,NA,NA,NA
4A,3DDO,D,A:D,Ct,False,False,5253,242,34.3,34.3,0.0,surface
5E,3DDO,E,E:F,Nt,True,False,2001,NA,NA,NA,NA,NA
5E,3DDO,E,E:F,Ct,False,False,2253,244,43.3,43.3,0.0,surface
5E,3DDO,F,E:F,Nt,True,False,4001,NA,NA,NA,NA,NA
5E,3DDO,F,E:F,Ct,False,False,4253,251,42.6,42.6,0.0,surface
6B,2O5U,B,B:D,Nt,False,True,0,1,143.2,90.1,53.1,rim
6B,2O5U,B,B:D,Ct,True,False,147,NA,NA,NA,NA,NA
6B,2O5U,D,B:D,Nt,True,True,0,NA,NA,NA,NA,NA
6B,2O5U,D,B:D,Ct,False,False,147,143,129.7,129.7,0.0,surface
7A,1MXR,A,A:B,Nt,False,False,1,1,98.5,89.8,8.7,rim
7A,1MXR,A,A:B,Ct,True,False,375,NA,NA,NA,NA,NA
7A,1MXR,B,A:B,Nt,False,False,1,1,97.1,89.0,8.1,rim
7A,1MXR,B,A:B,Ct,True,False,375,NA,NA,NA,NA,NA
8A,2HN1,A,A:B,Nt,True,False,-2,NA,NA,NA,NA,NA
8A,2HN1,A,A:B,Ct,False,False,263,246,67.1,60.1,7.0,rim
8A,2HN1,B,A:B,Nt,True,False,-2,NA,NA,NA,NA,NA
8A,2HN1,B,A:B,Ct,False,False,263,246,67.1,60.1,7.0,rim
9A,1L5W,A,A:B,Nt,False,False,1,1,97.6,97.6,0.0,surface
9A,1L5W,A,A:B,Ct,False,False,796,796,30.9,30.9,0.0,surface
9A,1L5W,B,A:B,Nt,False,False,1,1,96.0,96.0,0.0,surface
9A,1L5W,B,A:B,Ct,False,False,796,796,31.7,31.7,0.0,surface
10A,3G46,A,A:B,Nt,False,False,1,1,125.4,125.4,0.0,surface
10A,3G46,A,A:B,Ct,False,False,146,146,29.4,29.4,0.0,surface
10A,3G46,B,A:B,Nt,True,False,1,NA,NA,NA,NA,NA
10A,3G46,B,A:B,Ct,False,False,146,146,29.9,29.9,0.0,surface
11A,2F01,A,A:B,Nt,True,False,13,NA,NA,NA,NA,NA
11A,2F01,A,A:B,Ct,True,False,139,NA,NA,NA,NA,NA
11A,2F01,B,A:B,Nt,True,False,13,NA,NA,NA,NA,NA
11A,2F01,B,A:B,Ct,True,False,139,NA,NA,NA,NA,NA
12B,2F01,B,B:D,Nt,True,False,13,NA,NA,NA,NA,NA
12B,2F01,B,B:D,Ct,True,False,139,NA,NA,NA,NA,NA
12B,2F01,D,B:D,Nt,True,False,13,NA,NA,NA,NA,NA
12B,2F01,D,B:D,Ct,True,False,139,NA,NA,NA,NA,NA
13B,2F01,C,B:C,Nt,True,False,13,NA,NA,NA,NA,NA
13B,2F01,C,B:C,Ct,True,False,139,NA,NA,NA,NA,NA
13B,2F01,B,B:C,Nt,True,False,13,NA,NA,NA,NA,NA
13B,2F01,B,B:C,Ct,True,False,139,NA,NA,NA,NA,NA
14A,2QQ9,A,A:B,Nt,True,False,1,NA,NA,NA,NA,NA
14A,2QQ9,A,A:B,Ct,False,False,226,212,65.6,65.6,0.0,surface
14A,2QQ9,B,A:B,Nt,True,False,1,NA,NA,NA,NA,NA
14A,2QQ9,B,A:B,Ct,False,False,226,212,65.6,65.6,0.0,surface
15A,2VC7,A,A:B,Nt,True,False,1,NA,NA,NA,NA,NA
15A,2VC7,A,A:B,Ct,False,False,314,314,50.8,50.8,0.0,surface
15A,2VC7,B,A:B,Nt,False,False,1,1,72.8,72.8,0.0,surface
15A,2VC7,B,A:B,Ct,False,False,314,314,53.6,53.6,0.0,surface
16A,2PBQ,A,A:C,Nt,True,False,1,NA,NA,NA,NA,NA
16A,2PBQ,A,A:C,Ct,False,False,178,174,118.5,118.5,0.0,surface
16A,2PBQ,C,A:C,Nt,True,False,1,NA,NA,NA,NA,NA
16A,2PBQ,C,A:C,Ct,True,False,178,NA,NA,NA,NA,NA
17C,2VC6,C,C:D,Nt,False,False,1,1,72.3,72.3,0.0,surface
17C,2VC6,C,C:D,Ct,False,False,292,291,105.1,105.1,0.0,surface
17C,2VC6,D,C:D,Nt,False,False,1,1,72.3,72.3,0.0,surface
17C,2VC6,D,C:D,Ct,False,False,292,291,105.1,105.1,0.0,surface
18B,2VC6,B,B:D,Nt,False,False,1,1,78.1,78.1,0.0,surface
18B,2VC6,B,B:D,Ct,False,False,292,291,113.8,113.8,0.0,surface
18B,2VC6,D,B:D,Nt,False,False,1,1,72.3,72.3,0.0,surface
18B,2VC6,D,B:D,Ct,False,False,292,291,105.1,105.1,0.0,surface
19D,2W25,H,D:H,Nt,True,False,1,NA,NA,NA,NA,NA
19D,2W25,H,D:H,Ct,False,False,150,147,88.5,65.2,23.3,rim
19D,2W25,D,D:H,Nt,True,False,1,NA,NA,NA,NA,NA
19D,2W25,D,D:H,Ct,False,False,150,147,88.0,59.1,28.9,rim
20D,2W25,D,D:G,Nt,True,False,1,NA,NA,NA,NA,NA
20D,2W25,D,D:G,Ct,False,False,150,147,88.0,88.0,0.0,surface
20D,2W25,G,D:G,Nt,True,False,1,NA,NA,NA,NA,NA
20D,2W25,G,D:G,Ct,False,False,150,147,88.5,88.5,0.0,surface
1A,2QQ5,A,A:B,Nt,False,False,3,1,90.1,90.1,0.0,surface
1A,2QQ5,A,A:B,Ct,False,False,262,238,48.6,48.6,0.0,surface
1A,2QQ5,B,A:B,Nt,False,False,3,1,90.1,90.1,0.0,surface
1A,2QQ5,B,A:B,Ct,False,False,262,238,48.6,48.6,0.0,surface
2A,2QQ6,A,A:B,Nt,True,True,0,NA,NA,NA,NA,NA
2A,2QQ6,A,A:B,Ct,True,False,408,NA,NA,NA,NA,NA
2A,2QQ6,B,A:B,Nt,True,True,0,NA,NA,NA,NA,NA
2A,2QQ6,B,A:B,Ct,True,False,408,NA,NA,NA,NA,NA
3A,3NIG,A,A:C,Nt,False,False,1,1,26.0,26.0,0.0,surface
3A,3NIG,A,A:C,Ct,False,False,457,457,61.5,61.5,0.0,surface
3A,3NIG,C,A:C,Nt,True,False,1,NA,NA,NA,NA,NA
3A,3NIG,C,A:C,Ct,True,False,221,NA,NA,NA,NA,NA
4A,3NIG,A,A:D,Nt,False,False,1,1,26.0,26.0,0.0,surface
4A,3NIG,A,A:D,Ct,False,False,457,457,61.5,61.5,0.0,surface
4A,3NIG,D,A:D,Nt,True,False,1,NA,NA,NA,NA,NA
4A,3NIG,D,A:D,Ct,True,False,214,NA,NA,NA,NA,NA
6D,2AVU,D,D:F,Nt,True,False,1,NA,NA,NA,NA,NA
6D,2AVU,D,D:F,Ct,True,False,116,NA,NA,NA,NA,NA
6D,2AVU,F,D:F,Nt,True,False,1,NA,NA,NA,NA,NA
6D,2AVU,F,D:F,Ct,True,False,192,NA,NA,NA,NA,NA
7B,2AVU,B,B:D,Nt,True,False,1,NA,NA,NA,NA,NA
7B,2AVU,B,B:D,Ct,True,False,116,NA,NA,NA,NA,NA
7B,2AVU,D,B:D,Nt,True,False,1,NA,NA,NA,NA,NA
7B,2AVU,D,B:D,Ct,True,False,116,NA,NA,NA,NA,NA
8E,2AVU,E,E:F,Nt,True,False,1,NA,NA,NA,NA,NA
8E,2AVU,E,E:F,Ct,True,False,192,NA,NA,NA,NA,NA
8E,2AVU,F,E:F,Nt,True,False,1,NA,NA,NA,NA,NA
8E,2AVU,F,E:F,Ct,True,False,192,NA,NA,NA,NA,NA
9A,2AVT,A,A:B,Nt,False,False,1,1,69.0,69.0,0.0,surface
9A,2AVT,A,A:B,Ct,True,False,378,NA,NA,NA,NA,NA
9A,2AVT,B,A:B,Nt,True,False,1,NA,NA,NA,NA,NA
9A,2AVT,B,A:B,Ct,True,False,378,NA,NA,NA,NA,NA
10A,2AVW,A,A:B,Nt,True,False,29,NA,NA,NA,NA,NA
10A,2AVW,A,A:B,Ct,True,False,339,NA,NA,NA,NA,NA
10A,2AVW,B,A:B,Nt,True,False,29,NA,NA,NA,NA,NA
10A,2AVW,B,A:B,Ct,True,False,339,NA,NA,NA,NA,NA
11A,2HNU,A,A:B,Nt,False,False,7,1,87.6,87.6,0.0,surface
11A,2HNU,A,A:B,Ct,False,False,87,81,115.8,115.8,0.0,surface
11A,2HNU,B,A:B,Nt,False,False,7,1,92.7,92.7,0.0,surface
11A,2HNU,B,A:B,Ct,False,False,87,81,113.2,113.2,0.0,surface
12A,2DXU,A,A:B,Nt,False,False,1,1,114.3,3.4,110.9,core
12A,2DXU,A,A:B,Ct,False,False,235,231,64.3,64.3,0.0,surface
12A,2DXU,B,A:B,Nt,False,False,1,1,113.8,3.6,110.2,core
12A,2DXU,B,A:B,Ct,True,False,235,NA,NA,NA,NA,NA
13A,2AVN,A,A:B,Nt,True,False,-10,NA,NA,NA,NA,NA
13A,2AVN,A,A:B,Ct,True,False,248,NA,NA,NA,NA,NA
13A,2AVN,B,A:B,Nt,True,False,-10,NA,NA,NA,NA,NA
13A,2AVN,B,A:B,Ct,True,False,248,NA,NA,NA,NA,NA
14A,2HNL,A,A:B,Nt,True,False,1,NA,NA,NA,NA,NA
14A,2HNL,A,A:B,Ct,False,False,225,202,27.5,27.5,0.0,surface
14A,2HNL,B,A:B,Nt,True,False,1,NA,NA,NA,NA,NA
14A,2HNL,B,A:B,Ct,False,False,225,200,28.6,28.6,0.0,surface
15A,2AVD,A,A:B,Nt,True,False,34,NA,NA,NA,NA,NA
15A,2AVD,A,A:B,Ct,False,False,262,219,63.5,50.1,13.4,rim
15A,2AVD,B,A:B,Nt,True,False,34,NA,NA,NA,NA,NA
15A,2AVD,B,A:B,Ct,False,False,262,219,62.9,49.0,13.9,rim
16A,2HXT,A,A:B,Nt,True,False,1,NA,NA,NA,NA,NA
16A,2HXT,A,A:B,Ct,True,False,441,NA,NA,NA,NA,NA
16A,2HXT,B,A:B,Nt,True,False,1,NA,NA,NA,NA,NA
16A,2HXT,B,A:B,Ct,True,False,441,NA,NA,NA,NA,NA
17A,2HNG,A,A:B,Nt,True,False,2,NA,NA,NA,NA,NA
17A,2HNG,A,A:B,Ct,False,False,128,125,38.1,38.1,0.0,surface
17A,2HNG,B,A:B,Nt,True,False,2,NA,NA,NA,NA,NA
17A,2HNG,B,A:B,Ct,False,False,128,125,38.1,38.1,0.0,surface
18B,2VCO,B,B:D,Nt,False,False,1,1,8.4,8.4,0.0,interior
18B,2VCO,B,B:D,Ct,False,False,158,158,115.3,115.3,0.0,surface
18B,2VCO,D,B:D,Nt,False,False,1,1,8.4,8.4,0.0,interior
18B,2VCO,D,B:D,Ct,False,False,158,158,113.9,113.9,0.0,surface
19B,2VCO,C,B:C,Nt,False,False,1,1,8.4,8.4,0.0,interior
19B,2VCO,C,B:C,Ct,False,False,158,158,113.9,36.1,77.8,rim
19B,2VCO,B,B:C,Nt,False,False,1,1,8.4,8.4,0.0,interior
19B,2VCO,B,B:C,Ct,False,False,158,158,115.3,115.3,0.0,surface
20B,2QQK,B,B:F,Nt,True,False,23,NA,NA,NA,NA,NA
20B,2QQK,B,B:F,Ct,True,True,601,NA,NA,NA,NA,NA
20B,2QQK,F,B:F,Nt,True,False,1,NA,NA,NA,NA,NA
20B,2QQK,F,B:F,Ct,True,False,214,NA,NA,NA,NA,NA
1B,2QQK,C,B:C,Nt,True,False,1,NA,NA,NA,NA,NA
1B,2QQK,C,B:C,Ct,True,False,220,NA,NA,NA,NA,NA
1B,2QQK,B,B:C,Nt,True,False,23,NA,NA,NA,NA,NA
1B,2QQK,B,B:C,Ct,True,True,601,NA,NA,NA,NA,NA
2E,2QQK,E,E:F,Nt,True,False,1,NA,NA,NA,NA,NA
2E,2QQK,E,E:F,Ct,True,False,214,NA,NA,NA,NA,NA
2E,2QQK,F,E:F,Nt,True,False,1,NA,NA,NA,NA,NA
2E,2QQK,F,E:F,Ct,True,False,214,NA,NA,NA,NA,NA
3A,2QQN,A,A:C,Nt,True,True,269,NA,NA,NA,NA,NA
3A,2QQN,A,A:C,Ct,False,False,427,154,124.2,124.2,0.0,surface
3A,2QQN,C,A:C,Nt,False,False,1,1,84.2,84.2,0.0,surface
3A,2QQN,C,A:C,Ct,False,False,214,214,137.4,137.4,0.0,surface
4A,2QQN,A,A:B,Nt,True,True,269,NA,NA,NA,NA,NA
4A,2QQN,A,A:B,Ct,False,False,427,154,124.2,124.2,0.0,surface
4A,2QQN,B,A:B,Nt,False,False,1,1,102.9,102.9,0.0,surface
4A,2QQN,B,A:B,Ct,False,False,220,226,128.5,128.5,0.0,surface
5A,2VCG,A,A:B,Nt,True,False,1,NA,NA,NA,NA,NA
5A,2VCG,A,A:B,Ct,True,False,375,NA,NA,NA,NA,NA
5A,2VCG,B,A:B,Nt,True,False,1,NA,NA,NA,NA,NA
5A,2VCG,B,A:B,Ct,True,False,375,NA,NA,NA,NA,NA
6C,1N2M,C,C:B,Nt,True,False,1,NA,NA,NA,NA,NA
6C,1N2M,C,C:B,Ct,False,False,165,163,81.3,81.3,0.0,surface
6C,1N2M,B,C:B,Nt,True,False,1,NA,NA,NA,NA,NA
6C,1N2M,B,C:B,Ct,False,False,165,160,96.1,96.1,0.0,surface
7B,2ORW,B,B:D,Nt,True,False,1,NA,NA,NA,NA,NA
7B,2ORW,B,B:D,Ct,True,False,184,NA,NA,NA,NA,NA
7B,2ORW,D,B:D,Nt,True,False,1,NA,NA,NA,NA,NA
7B,2ORW,D,B:D,Ct,True,False,184,NA,NA,NA,NA,NA
8B,2ORW,C,B:C,Nt,True,False,1,NA,NA,NA,NA,NA
8B,2ORW,C,B:C,Ct,True,False,184,NA,NA,NA,NA,NA
8B,2ORW,B,B:C,Nt,True,False,1,NA,NA,NA,NA,NA
8B,2ORW,B,B:C,Ct,True,False,184,NA,NA,NA,NA,NA
9A,2QQF,A,A:B,Nt,True,True,-13,NA,NA,NA,NA,NA
9A,2QQF,A,A:B,Ct,True,False,294,NA,NA,NA,NA,NA
9A,2QQF,B,A:B,Nt,True,True,-13,NA,NA,NA,NA,NA
9A,2QQF,B,A:B,Ct,True,False,294,NA,NA,NA,NA,NA
10D,2QQY,D,D:F,Nt,True,True,-2,NA,NA,NA,NA,NA
10D,2QQY,D,D:F,Ct,True,False,146,NA,NA,NA,NA,NA
10D,2QQY,F,D:F,Nt,True,True,-2,NA,NA,NA,NA,NA
10D,2QQY,F,D:F,Ct,True,False,146,NA,NA,NA,NA,NA
11D,2QQY,I,D:I,Nt,True,True,-2,NA,NA,NA,NA,NA
11D,2QQY,I,D:I,Ct,True,False,146,NA,NA,NA,NA,NA
11D,2QQY,D,D:I,Nt,True,True,-2,NA,NA,NA,NA,NA
11D,2QQY,D,D:I,Ct,True,False,146,NA,NA,NA,NA,NA
12B,2QQY,B,B:D,Nt,True,True,-2,NA,NA,NA,NA,NA
12B,2QQY,B,B:D,Ct,True,False,146,NA,NA,NA,NA,NA
12B,2QQY,D,B:D,Nt,True,True,-2,NA,NA,NA,NA,NA
12B,2QQY,D,B:D,Ct,True,False,146,NA,NA,NA,NA,NA
13A,2QQZ,A,A:B,Nt,True,True,-2,NA,NA,NA,NA,NA
13A,2QQZ,A,A:B,Ct,False,False,123,123,123.9,123.9,0.0,surface
13A,2QQZ,B,A:B,Nt,True,True,-2,NA,NA,NA,NA,NA
13A,2QQZ,B,A:B,Ct,True,False,123,NA,NA,NA,NA,NA
14A,1ZSY,A,A:B,Nt,True,False,1,NA,NA,NA,NA,NA
14A,1ZSY,A,A:B,Ct,True,False,357,NA,NA,NA,NA,NA
14A,1ZSY,B,A:B,Nt,True,False,1,NA,NA,NA,NA,NA
14A,1ZSY,B,A:B,Ct,True,False,357,NA,NA,NA,NA,NA
15A,2CVD,A,A:B,Nt,False,False,2,1,78.2,78.2,0.0,surface
15A,2CVD,A,A:B,Ct,False,False,199,198,22.0,22.0,0.0,interior
15A,2CVD,B,A:B,Nt,True,False,2,NA,NA,NA,NA,NA
15A,2CVD,B,A:B,Ct,True,False,199,NA,NA,NA,NA,NA
16E,2QQP,E,E:F,Nt,True,False,1,NA,NA,NA,NA,NA
16E,2QQP,E,E:F,Ct,False,False,556,517,20.2,10.7,9.5,support
16E,2QQP,F,E:F,Nt,False,False,557,1,70.6,55.2,15.4,rim
16E,2QQP,F,E:F,Ct,True,False,631,NA,NA,NA,NA,NA
17C,2QQP,C,C:E,Nt,True,False,1,NA,NA,NA,NA,NA
17C,2QQP,C,C:E,Ct,False,False,556,484,26.1,26.1,0.0,surface
17C,2QQP,E,C:E,Nt,True,False,1,NA,NA,NA,NA,NA
17C,2QQP,E,C:E,Ct,False,False,556,517,20.2,20.2,0.0,interior
18C,2QQP,C,C:G,Nt,True,False,1,NA,NA,NA,NA,NA
18C,2QQP,C,C:G,Ct,False,False,556,484,26.1,26.1,0.0,surface
18C,2QQP,G,C:G,Nt,True,False,1,NA,NA,NA,NA,NA
18C,2QQP,G,C:G,Ct,False,False,556,518,19.7,19.7,0.0,interior
19E,2QQP,E,E:G,Nt,True,False,1,NA,NA,NA,NA,NA
19E,2QQP,E,E:G,Ct,False,False,556,517,20.2,6.1,14.1,support
19E,2QQP,G,E:G,Nt,True,False,1,NA,NA,NA,NA,NA
19E,2QQP,G,E:G,Ct,False,False,556,518,19.7,10.5,9.2,support
20A,1K3Y,A,A:B,Nt,False,False,2,1,140.8,140.8,0.0,surface
20A,1K3Y,A,A:B,Ct,False,False,222,221,62.6,62.6,0.0,surface
20A,1K3Y,B,A:B,Nt,False,False,2,1,141.1,141.1,0.0,surface
20A,1K3Y,B,A:B,Ct,False,False,222,221,60.8,60.8,0.0,surface
1A,3O8J,A,A:B,Nt,True,False,-14,NA,NA,NA,NA,NA
1A,3O8J,A,A:B,Ct,False,False,389,364,116.0,103.6,12.4,rim
1A,3O8J,B,A:B,Nt,True,False,-14,NA,NA,NA,NA,NA
1A,3O8J,B,A:B,Ct,False,False,389,364,85.3,71.8,13.5,rim
2A,2NPM,A,A:C,Nt,True,False,1,NA,NA,NA,NA,NA
2A,2NPM,A,A:C,Ct,True,False,260,NA,NA,NA,NA,NA
2A,2NPM,C,A:C,Nt,True,False,1,NA,NA,NA,NA,NA
2A,2NPM,C,A:C,Ct,True,False,260,NA,NA,NA,NA,NA
3A,1T56,A,A:B,Nt,True,False,1,NA,NA,NA,NA,NA
3A,1T56,A,A:B,Ct,True,False,216,NA,NA,NA,NA,NA
3A,1T56,B,A:B,Nt,True,False,1,NA,NA,NA,NA,NA
3A,1T56,B,A:B,Ct,True,False,216,NA,NA,NA,NA,NA
4A,3IQU,A,A:B,Nt,False,True,-4,1,118.1,118.1,0.0,surface
4A,3IQU,A,A:B,Ct,False,False,231,236,83.3,83.3,0.0,surface
4A,3IQU,B,A:B,Nt,False,True,-4,1,118.1,118.1,0.0,surface
4A,3IQU,B,A:B,Ct,False,False,231,236,83.3,83.3,0.0,surface
5A,3KKI,A,A:B,Nt,True,True,-19,NA,NA,NA,NA,NA
5A,3KKI,A,A:B,Ct,False,False,389,386,50.2,50.2,0.0,surface
5A,3KKI,B,A:B,Nt,True,True,-19,NA,NA,NA,NA,NA
5A,3KKI,B,A:B,Ct,False,False,389,386,49.0,49.0,0.0,surface
6A,2WK4,A,A:B,Nt,True,False,1,NA,NA,NA,NA,NA
6A,2WK4,A,A:B,Ct,True,False,515,NA,NA,NA,NA,NA
6A,2WK4,B,A:B,Nt,False,False,1,1,113.2,113.2,0.0,surface
6A,2WK4,B,A:B,Ct,True,False,515,NA,NA,NA,NA,NA
7A,3O8C,A,A:C,Nt,True,True,-36,NA,NA,NA,NA,NA
7A,3O8C,A,A:C,Ct,False,False,631,645,26.2,26.2,0.0,surface
7A,3O8C,C,A:C,Nt,True,True,-36,NA,NA,NA,NA,NA
7A,3O8C,C,A:C,Ct,False,False,631,645,26.2,26.2,0.0,surface
8A,1UOU,A,A:B,Nt,True,False,7,NA,NA,NA,NA,NA
8A,1UOU,A,A:B,Ct,True,False,482,NA,NA,NA,NA,NA
8A,1UOU,B,A:B,Nt,True,False,7,NA,NA,NA,NA,NA
8A,1UOU,B,A:B,Ct,True,False,482,NA,NA,NA,NA,NA
9A,2WK1,A,A:B,Nt,True,False,-19,NA,NA,NA,NA,NA
9A,2WK1,A,A:B,Ct,False,False,262,242,40.9,40.9,0.0,surface
9A,2WK1,B,A:B,Nt,True,False,-19,NA,NA,NA,NA,NA
9A,2WK1,B,A:B,Ct,False,False,262,242,40.9,40.9,0.0,surface
10A,3O8X,A,A:C,Nt,True,False,1,NA,NA,NA,NA,NA
10A,3O8X,A,A:C,Ct,True,True,285,NA,NA,NA,NA,NA
10A,3O8X,C,A:C,Nt,True,False,-1,NA,NA,NA,NA,NA
10A,3O8X,C,A:C,Ct,True,False,210,NA,NA,NA,NA,NA
11A,3O8X,A,A:D,Nt,True,False,1,NA,NA,NA,NA,NA
11A,3O8X,A,A:D,Ct,True,True,285,NA,NA,NA,NA,NA
11A,3O8X,D,A:D,Nt,True,False,0,NA,NA,NA,NA,NA
11A,3O8X,D,A:D,Ct,False,False,240,239,94.8,94.8,0.0,surface
12A,3O8S,A,A:B,Nt,True,False,0,NA,NA,NA,NA,NA
12A,3O8S,A,A:B,Ct,False,False,205,134,59.4,21.8,37.6,core
12A,3O8S,B,A:B,Nt,True,False,0,NA,NA,NA,NA,NA
12A,3O8S,B,A:B,Ct,False,False,205,134,59.4,21.8,37.6,core
13A,3O8Q,A,A:B,Nt,True,True,-2,NA,NA,NA,NA,NA
13A,3O8Q,A,A:B,Ct,False,False,278,270,113.6,113.6,0.0,surface
13A,3O8Q,B,A:B,Nt,False,False,5,2,78.0,39.0,39.0,rim
13A,3O8Q,B,A:B,Ct,True,False,278,NA,NA,NA,NA,NA
14A,3O8W,A,A:C,Nt,False,False,1,1,11.2,11.2,0.0,interior
14A,3O8W,A,A:C,Ct,True,True,118,NA,NA,NA,NA,NA
14A,3O8W,C,A:C,Nt,False,False,1,1,11.2,11.2,0.0,interior
14A,3O8W,C,A:C,Ct,True,True,118,NA,NA,NA,NA,NA
15A,2NPS,A,A:C,Nt,True,False,45,NA,NA,NA,NA,NA
15A,2NPS,A,A:C,Ct,True,False,118,NA,NA,NA,NA,NA
15A,2NPS,C,A:C,Nt,False,False,112,1,134.5,134.5,0.0,surface
15A,2NPS,C,A:C,Ct,True,False,192,NA,NA,NA,NA,NA
16A,2NPS,A,A:B,Nt,True,False,45,NA,NA,NA,NA,NA
16A,2NPS,A,A:B,Ct,True,False,118,NA,NA,NA,NA,NA
16A,2NPS,B,A:B,Nt,False,False,181,1,132.6,132.6,0.0,surface
16A,2NPS,B,A:B,Ct,True,False,251,NA,NA,NA,NA,NA
17A,2NPS,A,A:D,Nt,True,False,45,NA,NA,NA,NA,NA
17A,2NPS,A,A:D,Ct,True,False,118,NA,NA,NA,NA,NA
17A,2NPS,D,A:D,Nt,True,False,153,NA,NA,NA,NA,NA
17A,2NPS,D,A:D,Ct,True,False,234,NA,NA,NA,NA,NA
18C,2NPS,C,C:B,Nt,False,False,112,1,134.5,134.5,0.0,surface
18C,2NPS,C,C:B,Ct,True,False,192,NA,NA,NA,NA,NA
18C,2NPS,B,C:B,Nt,False,False,181,1,132.6,129.0,3.6,rim
18C,2NPS,B,C:B,Ct,True,False,251,NA,NA,NA,NA,NA
19C,2NPS,C,C:D,Nt,False,False,112,1,134.5,134.5,0.0,surface
19C,2NPS,C,C:D,Ct,True,False,192,NA,NA,NA,NA,NA
19C,2NPS,D,C:D,Nt,True,False,153,NA,NA,NA,NA,NA
19C,2NPS,D,C:D,Ct,True,False,234,NA,NA,NA,NA,NA
20B,2NPS,B,B:D,Nt,False,False,181,1,132.6,132.6,0.0,surface
20B,2NPS,B,B:D,Ct,True,False,251,NA,NA,NA,NA,NA
20B,2NPS,D,B:D,Nt,True,False,153,NA,NA,NA,NA,NA
20B,2NPS,D,B:D,Ct,True,False,234,NA,NA,NA,NA,NA
1A,1H0D,A,A:C,Nt,False,False,1,1,89.5,89.5,0.0,surface
1A,1H0D,A,A:C,Ct,False,False,211,216,78.3,78.3,0.0,surface
1A,1H0D,C,A:C,Nt,False,False,2,2,129.7,129.7,0.0,surface
1A,1H0D,C,A:C,Ct,False,False,123,123,108.8,108.8,0.0,surface
2C,1H0D,C,C:B,Nt,False,False,2,2,129.7,129.7,0.0,surface
2C,1H0D,C,C:B,Ct,False,False,123,123,108.8,108.8,0.0,surface
2C,1H0D,B,C:B,Nt,False,False,1,1,109.4,109.4,0.0,surface
2C,1H0D,B,C:B,Ct,False,False,215,223,82.1,82.1,0.0,surface
3A,2VU1,A,A:B,Nt,True,False,1,NA,NA,NA,NA,NA
3A,2VU1,A,A:B,Ct,False,False,392,391,51.6,51.6,0.0,surface
3A,2VU1,B,A:B,Nt,False,False,1,1,135.8,135.8,0.0,surface
3A,2VU1,B,A:B,Ct,False,False,392,392,58.9,58.9,0.0,surface
4A,1QLW,A,A:B,Nt,True,False,1,NA,NA,NA,NA,NA
4A,1QLW,A,A:B,Ct,True,False,328,NA,NA,NA,NA,NA
4A,1QLW,B,A:B,Nt,True,False,1,NA,NA,NA,NA,NA
4A,1QLW,B,A:B,Ct,True,False,328,NA,NA,NA,NA,NA
5A,1GU7,A,A:B,Nt,False,False,23,1,60.4,60.4,0.0,surface
5A,1GU7,A,A:B,Ct,False,False,386,364,29.8,29.8,0.0,surface
5A,1GU7,B,A:B,Nt,False,False,23,1,62.8,62.8,0.0,surface
5A,1GU7,B,A:B,Ct,False,False,386,364,22.7,22.7,0.0,interior
6A,1H0H,A,A:B,Nt,False,False,1,1,141.2,98.8,42.4,rim
6A,1H0H,A,A:B,Ct,False,False,977,977,63.4,63.4,0.0,surface
6A,1H0H,B,A:B,Nt,False,False,1,1,57.3,57.3,0.0,surface
6A,1H0H,B,A:B,Ct,False,False,214,214,83.2,83.2,0.0,surface
7A,2WKN,A,A:B,Nt,True,False,1,NA,NA,NA,NA,NA
7A,2WKN,A,A:B,Ct,False,False,409,408,89.5,89.5,0.0,surface
7A,2WKN,B,A:B,Nt,True,False,1,NA,NA,NA,NA,NA
7A,2WKN,B,A:B,Ct,False,False,409,408,91.5,91.5,0.0,surface
8C,2WKN,C,C:B,Nt,True,False,1,NA,NA,NA,NA,NA
8C,2WKN,C,C:B,Ct,False,False,409,408,95.4,95.4,0.0,surface
8C,2WKN,B,C:B,Nt,True,False,1,NA,NA,NA,NA,NA
8C,2WKN,B,C:B,Ct,False,False,409,408,91.5,91.5,0.0,surface
9J,1H05,J,J:L,Nt,True,False,1,NA,NA,NA,NA,NA
9J,1H05,J,J:L,Ct,False,False,146,138,119.9,119.9,0.0,surface
9J,1H05,L,J:L,Nt,True,False,1,NA,NA,NA,NA,NA
9J,1H05,L,J:L,Ct,False,False,146,138,119.1,119.1,0.0,surface
10G,1H05,I,G:I,Nt,True,False,1,NA,NA,NA,NA,NA
10G,1H05,I,G:I,Ct,False,False,146,138,120.0,120.0,0.0,surface
10G,1H05,G,G:I,Nt,True,False,1,NA,NA,NA,NA,NA
10G,1H05,G,G:I,Ct,False,False,146,138,120.0,120.0,0.0,surface
11C,2WKJ,C,C:B,Nt,True,False,-6,NA,NA,NA,NA,NA
11C,2WKJ,C,C:B,Ct,False,False,296,297,34.3,34.3,0.0,surface
11C,2WKJ,B,C:B,Nt,True,False,-6,NA,NA,NA,NA,NA
11C,2WKJ,B,C:B,Ct,False,False,296,297,31.0,31.0,0.0,surface
12A,2WKJ,A,A:B,Nt,True,False,-6,NA,NA,NA,NA,NA
12A,2WKJ,A,A:B,Ct,False,False,296,297,32.7,32.7,0.0,surface
12A,2WKJ,B,A:B,Nt,True,False,-6,NA,NA,NA,NA,NA
12A,2WKJ,B,A:B,Ct,False,False,296,297,31.0,31.0,0.0,surface
13B,2WKK,B,B:D,Nt,False,False,1,1,57.3,47.5,9.8,rim
13B,2WKK,B,B:D,Ct,False,False,150,150,147.6,91.1,56.5,rim
13B,2WKK,D,B:D,Nt,False,False,1,1,63.9,51.8,12.1,rim
13B,2WKK,D,B:D,Ct,False,False,150,150,145.1,106.2,38.9,rim
14C,2WKK,C,C:D,Nt,False,False,1,1,65.8,44.1,21.7,rim
14C,2WKK,C,C:D,Ct,False,False,150,150,117.6,92.7,24.9,rim
14C,2WKK,D,C:D,Nt,False,False,1,1,63.9,37.5,26.4,rim
14C,2WKK,D,C:D,Ct,False,False,150,150,145.1,135.3,9.8,rim
15A,2WKD,A,A:B,Nt,False,True,0,1,165.1,99.3,65.8,rim
15A,2WKD,A,A:B,Ct,True,False,118,NA,NA,NA,NA,NA
15A,2WKD,B,A:B,Nt,False,True,0,1,165.1,99.3,65.8,rim
15A,2WKD,B,A:B,Ct,True,False,118,NA,NA,NA,NA,NA
16A,2NP5,A,A:B,Nt,True,False,2,NA,NA,NA,NA,NA
16A,2NP5,A,A:B,Ct,True,False,203,NA,NA,NA,NA,NA
16A,2NP5,B,A:B,Nt,True,False,2,NA,NA,NA,NA,NA
16A,2NP5,B,A:B,Ct,True,False,203,NA,NA,NA,NA,NA
17A,2WC7,A,A:B,Nt,True,False,1,NA,NA,NA,NA,NA
17A,2WC7,A,A:B,Ct,True,False,488,NA,NA,NA,NA,NA
17A,2WC7,B,A:B,Nt,True,False,1,NA,NA,NA,NA,NA
17A,2WC7,B,A:B,Ct,True,False,488,NA,NA,NA,NA,NA
18B,2WKB,A,B:A,Nt,True,False,1,NA,NA,NA,NA,NA
18B,2WKB,A,B:A,Ct,True,False,125,NA,NA,NA,NA,NA
18B,2WKB,B,B:A,Nt,True,False,1,NA,NA,NA,NA,NA
18B,2WKB,B,B:A,Ct,True,False,125,NA,NA,NA,NA,NA
19A,2NP3,A,A:B,Nt,True,False,2,NA,NA,NA,NA,NA
19A,2NP3,A,A:B,Ct,True,False,212,NA,NA,NA,NA,NA
19A,2NP3,B,A:B,Nt,True,False,2,NA,NA,NA,NA,NA
19A,2NP3,B,A:B,Ct,True,False,212,NA,NA,NA,NA,NA
20A,3KQS,A,A:B,Nt,True,False,1,NA,NA,NA,NA,NA
20A,3KQS,A,A:B,Ct,True,True,289,NA,NA,NA,NA,NA
20A,3KQS,B,A:B,Nt,True,False,1,NA,NA,NA,NA,NA
20A,3KQS,B,A:B,Ct,True,True,289,NA,NA,NA,NA,NA
1A,2QQ5,A,A:B,Nt,False,False,3,1,90.1,90.1,0.0,surface
1A,2QQ5,A,A:B,Ct,False,False,262,238,48.6,48.6,0.0,surface
1A,2QQ5,B,A:B,Nt,False,False,3,1,90.1,90.1,0.0,surface
1A,2QQ5,B,A:B,Ct,False,False,262,238,48.6,48.6,0.0,surface
1C,1KF6,C,C:B,Nt,False,False,1,1,132.3,132.3,0.0,surface
1C,1KF6,C,C:B,Ct,False,False,130,130,90.8,90.8,0.0,surface
1C,1KF6,B,C:B,Nt,False,False,1,1,150.1,150.1,0.0,surface
1C,1KF6,B,C:B,Ct,False,False,243,243,105.9,105.9,0.0,surface
2C,1KF6,C,C:D,Nt,False,False,1,1,132.3,132.3,0.0,surface
2C,1KF6,C,C:D,Ct,False,False,130,130,90.8,73.4,17.4,rim
2C,1KF6,D,C:D,Nt,False,False,0,1,125.6,125.6,0.0,surface
2C,1KF6,D,C:D,Ct,False,False,118,119,113.9,62.5,51.4,rim
3B,1KF6,B,B:D,Nt,False,False,1,1,150.1,150.1,0.0,surface
3B,1KF6,B,B:D,Ct,False,False,243,243,105.9,105.9,0.0,surface
3B,1KF6,D,B:D,Nt,False,False,0,1,125.6,95.2,30.4,rim
3B,1KF6,D,B:D,Ct,False,False,118,119,113.9,113.9,0.0,surface
4A,2J1N,A,A:B,Nt,False,False,1,1,50.5,50.5,0.0,surface
4A,2J1N,A,A:B,Ct,False,False,346,346,41.0,41.0,0.0,surface
4A,2J1N,B,A:B,Nt,False,False,1,1,52.7,17.4,35.3,core
4A,2J1N,B,A:B,Ct,False,False,346,346,37.1,10.4,26.7,core
5C,3CIY,C,C:D,Nt,True,False,27,NA,NA,NA,NA,NA
5C,3CIY,C,C:D,Ct,True,True,723,NA,NA,NA,NA,NA
5C,3CIY,D,C:D,Nt,True,False,27,NA,NA,NA,NA,NA
5C,3CIY,D,C:D,Ct,True,True,723,NA,NA,NA,NA,NA
6A,2D39,A,A:C,Nt,False,False,113,1,98.1,98.1,0.0,surface
6A,2D39,A,A:C,Ct,True,True,349,NA,NA,NA,NA,NA
6A,2D39,C,A:C,Nt,True,False,113,NA,NA,NA,NA,NA
6A,2D39,C,A:C,Ct,True,True,349,NA,NA,NA,NA,NA
7A,2J1D,A,A:B,Nt,True,False,596,NA,NA,NA,NA,NA
7A,2J1D,A,A:B,Ct,True,False,1078,NA,NA,NA,NA,NA
7A,2J1D,B,A:B,Nt,True,False,596,NA,NA,NA,NA,NA
7A,2J1D,B,A:B,Ct,True,False,1078,NA,NA,NA,NA,NA
8A,1VSV,A,A:C,Nt,True,True,-19,NA,NA,NA,NA,NA
8A,1VSV,A,A:C,Ct,False,False,339,338,40.3,40.3,0.0,surface
8A,1VSV,C,A:C,Nt,True,True,-19,NA,NA,NA,NA,NA
8A,1VSV,C,A:C,Ct,False,False,339,338,37.0,37.0,0.0,surface
9A,1VSV,A,A:B,Nt,True,True,-19,NA,NA,NA,NA,NA
9A,1VSV,A,A:B,Ct,False,False,339,338,40.3,40.3,0.0,surface
9A,1VSV,B,A:B,Nt,True,True,-19,NA,NA,NA,NA,NA
9A,1VSV,B,A:B,Ct,False,False,339,338,45.3,45.3,0.0,surface
10A,1VSV,A,A:D,Nt,True,True,-19,NA,NA,NA,NA,NA
10A,1VSV,A,A:D,Ct,False,False,339,338,40.3,40.3,0.0,surface
10A,1VSV,D,A:D,Nt,True,True,-19,NA,NA,NA,NA,NA
10A,1VSV,D,A:D,Ct,False,False,339,338,41.6,41.6,0.0,surface
11A,3CDG,A,A:C,Nt,False,False,2,1,82.1,82.1,0.0,surface
11A,3CDG,A,A:C,Ct,False,False,274,273,54.4,54.4,0.0,surface
11A,3CDG,C,A:C,Nt,False,False,57,1,103.9,103.9,0.0,surface
11A,3CDG,C,A:C,Ct,False,False,179,123,100.9,100.9,0.0,surface
12A,3CDG,A,A:D,Nt,False,False,2,1,82.1,82.1,0.0,surface
12A,3CDG,A,A:D,Ct,False,False,274,273,54.4,54.4,0.0,surface
12A,3CDG,D,A:D,Nt,False,False,113,1,136.3,136.3,0.0,surface
12A,3CDG,D,A:D,Ct,False,False,232,116,90.4,90.4,0.0,surface
13A,3CIH,A,A:B,Nt,True,True,2,NA,NA,NA,NA,NA
13A,3CIH,A,A:B,Ct,True,False,739,NA,NA,NA,NA,NA
13A,3CIH,B,A:B,Nt,True,True,2,NA,NA,NA,NA,NA
13A,3CIH,B,A:B,Ct,True,False,739,NA,NA,NA,NA,NA
14A,2J1P,A,A:B,Nt,True,False,3,NA,NA,NA,NA,NA
14A,2J1P,A,A:B,Ct,False,False,307,276,101.5,101.5,0.0,surface
14A,2J1P,B,A:B,Nt,True,False,3,NA,NA,NA,NA,NA
14A,2J1P,B,A:B,Ct,True,False,307,NA,NA,NA,NA,NA
15E,3CIM,A,E:A,Nt,True,False,1,NA,NA,NA,NA,NA
15E,3CIM,A,E:A,Ct,True,False,99,NA,NA,NA,NA,NA
15E,3CIM,E,E:A,Nt,True,False,1,NA,NA,NA,NA,NA
15E,3CIM,E,E:A,Ct,True,False,99,NA,NA,NA,NA,NA
16A,3CIO,A,A:B,Nt,True,True,428,NA,NA,NA,NA,NA
16A,3CIO,A,A:B,Ct,True,False,726,NA,NA,NA,NA,NA
16A,3CIO,B,A:B,Nt,True,True,428,NA,NA,NA,NA,NA
16A,3CIO,B,A:B,Ct,True,False,726,NA,NA,NA,NA,NA
17A,3CIN,A,A:B,Nt,True,False,-11,NA,NA,NA,NA,NA
17A,3CIN,A,A:B,Ct,True,False,382,NA,NA,NA,NA,NA
17A,3CIN,B,A:B,Nt,True,False,-11,NA,NA,NA,NA,NA
17A,3CIN,B,A:B,Ct,True,False,382,NA,NA,NA,NA,NA
18B,3CIN,B,B:D,Nt,True,False,-11,NA,NA,NA,NA,NA
18B,3CIN,B,B:D,Ct,True,False,382,NA,NA,NA,NA,NA
18B,3CIN,D,B:D,Nt,True,False,-11,NA,NA,NA,NA,NA
18B,3CIN,D,B:D,Ct,True,False,382,NA,NA,NA,NA,NA
19A,1MZY,A,A:C,Nt,True,False,39,NA,NA,NA,NA,NA
19A,1MZY,A,A:C,Ct,False,False,371,331,155.5,155.5,0.0,surface
19A,1MZY,C,A:C,Nt,True,False,39,NA,NA,NA,NA,NA
19A,1MZY,C,A:C,Ct,False,False,371,331,155.5,115.0,40.5,rim
20A,1ZV1,A,A:B,Nt,True,False,1,NA,NA,NA,NA,NA
20A,1ZV1,A,A:B,Ct,True,False,65,NA,NA,NA,NA,NA
20A,1ZV1,B,A:B,Nt,True,False,1,NA,NA,NA,NA,NA
20A,1ZV1,B,A:B,Ct,True,False,65,NA,NA,NA,NA,NA
1B,1ZV7,B,B:D,Nt,False,False,1,1,121.8,121.8,0.0,surface
1B,1ZV7,B,B:D,Ct,True,False,44,NA,NA,NA,NA,NA
1B,1ZV7,D,B:D,Nt,True,False,1,NA,NA,NA,NA,NA
1B,1ZV7,D,B:D,Ct,True,False,44,NA,NA,NA,NA,NA
2A,1RJC,A,A:B,Nt,True,False,1,NA,NA,NA,NA,NA
2A,1RJC,A,A:B,Ct,True,False,137,NA,NA,NA,NA,NA
2A,1RJC,B,A:B,Nt,False,False,1,1,40.4,40.4,0.0,surface
2A,1RJC,B,A:B,Ct,False,False,129,129,46.9,46.9,0.0,surface
3A,1VBG,A,A:B,Nt,True,False,1,NA,NA,NA,NA,NA
3A,1VBG,A,A:B,Ct,False,False,876,874,25.3,25.3,0.0,surface
3A,1VBG,B,A:B,Nt,True,False,1,NA,NA,NA,NA,NA
3A,1VBG,B,A:B,Ct,False,False,876,874,25.3,25.3,0.0,surface
4A,3DMS,A,A:B,Nt,True,True,-7,NA,NA,NA,NA,NA
4A,3DMS,A,A:B,Ct,False,False,419,413,89.2,89.2,0.0,surface
4A,3DMS,B,A:B,Nt,True,True,-7,NA,NA,NA,NA,NA
4A,3DMS,B,A:B,Ct,False,False,419,413,89.2,89.2,0.0,surface
5A,2BRJ,A,A:C,Nt,True,False,2,NA,NA,NA,NA,NA
5A,2BRJ,A,A:C,Ct,False,False,188,174,73.6,73.6,0.0,surface
5A,2BRJ,C,A:C,Nt,True,False,2,NA,NA,NA,NA,NA
5A,2BRJ,C,A:C,Ct,False,False,188,174,77.1,61.9,15.2,rim
6C,1ZVB,C,C:B,Nt,False,False,1,1,106.8,106.8,0.0,surface
6C,1ZVB,C,C:B,Ct,False,False,34,34,108.0,48.7,59.3,rim
6C,1ZVB,B,C:B,Nt,True,False,1,NA,NA,NA,NA,NA
6C,1ZVB,B,C:B,Ct,False,False,34,33,105.4,94.3,11.1,rim
7A,1ZVA,A,A:B,Nt,False,False,1,1,113.8,84.4,29.4,rim
7A,1ZVA,A,A:B,Ct,True,False,77,NA,NA,NA,NA,NA
7A,1ZVA,B,A:B,Nt,False,False,1,1,113.8,84.4,29.4,rim
7A,1ZVA,B,A:B,Ct,True,False,77,NA,NA,NA,NA,NA
8A,1ZVF,A,A:B,Nt,False,True,0,1,97.5,60.0,37.5,rim
8A,1ZVF,A,A:B,Ct,False,False,175,176,102.4,102.4,0.0,surface
8A,1ZVF,B,A:B,Nt,False,True,0,1,129.3,106.0,23.3,rim
8A,1ZVF,B,A:B,Ct,True,False,175,NA,NA,NA,NA,NA
9A,3AQL,A,A:B,Nt,False,False,17,1,123.5,123.5,0.0,surface
9A,3AQL,A,A:B,Ct,True,False,431,NA,NA,NA,NA,NA
9A,3AQL,B,A:B,Nt,False,False,17,1,125.5,125.5,0.0,surface
9A,3AQL,B,A:B,Ct,True,False,431,NA,NA,NA,NA,NA
10A,1ZVH,A,A:B,Nt,False,False,1,1,55.9,49.4,6.5,rim
10A,1ZVH,A,A:B,Ct,False,False,129,127,53.0,53.0,0.0,surface
10A,1ZVH,B,A:B,Nt,False,False,1,1,64.3,52.7,11.6,rim
10A,1ZVH,B,A:B,Ct,True,False,134,NA,NA,NA,NA,NA
11A,1ZXK,A,A:B,Nt,False,False,1,1,134.8,65.9,68.9,rim
11A,1ZXK,A,A:B,Ct,False,False,98,96,91.3,91.3,0.0,surface
11A,1ZXK,B,A:B,Nt,False,False,1,1,133.2,63.7,69.5,rim
11A,1ZXK,B,A:B,Ct,False,False,98,94,95.0,95.0,0.0,surface
12A,1ZVP,A,A:B,Nt,True,False,0,NA,NA,NA,NA,NA
12A,1ZVP,A,A:B,Ct,True,False,132,NA,NA,NA,NA,NA
12A,1ZVP,B,A:B,Nt,True,False,0,NA,NA,NA,NA,NA
12A,1ZVP,B,A:B,Ct,True,False,132,NA,NA,NA,NA,NA
13C,1ZVV,C,C:B,Nt,True,False,1,NA,NA,NA,NA,NA
13C,1ZVV,C,C:B,Ct,True,False,85,NA,NA,NA,NA,NA
13C,1ZVV,B,C:B,Nt,True,False,1,NA,NA,NA,NA,NA
13C,1ZVV,B,C:B,Ct,True,False,332,NA,NA,NA,NA,NA
15A,3R40,A,A:B,Nt,True,True,-1,NA,NA,NA,NA,NA
15A,3R40,A,A:B,Ct,True,True,304,NA,NA,NA,NA,NA
15A,3R40,B,A:B,Nt,True,True,-1,NA,NA,NA,NA,NA
15A,3R40,B,A:B,Ct,True,True,304,NA,NA,NA,NA,NA
16A,1EQT,A,A:B,Nt,True,False,1,NA,NA,NA,NA,NA
16A,1EQT,A,A:B,Ct,False,False,68,67,138.0,138.0,0.0,surface
16A,1EQT,B,A:B,Nt,True,False,1,NA,NA,NA,NA,NA
16A,1EQT,B,A:B,Ct,False,False,68,67,109.2,109.2,0.0,surface
19A,1JZ7,A,A:B,Nt,True,False,1,NA,NA,NA,NA,NA
19A,1JZ7,A,A:B,Ct,False,False,1023,1011,55.9,55.9,0.0,surface
19A,1JZ7,B,A:B,Nt,True,False,1,NA,NA,NA,NA,NA
19A,1JZ7,B,A:B,Ct,False,False,1023,1011,50.8,50.8,0.0,surface
20C,1JZ7,C,C:B,Nt,True,False,1,NA,NA,NA,NA,NA
20C,1JZ7,C,C:B,Ct,False,False,1023,1011,68.7,68.7,0.0,surface
20C,1JZ7,B,C:B,Nt,True,False,1,NA,NA,NA,NA,NA
20C,1JZ7,B,C:B,Ct,False,False,1023,1011,50.8,50.8,0.0,surface
1A,1I7N,A,A:B,Nt,False,False,113,1,77.8,77.8,0.0,surface
1A,1I7N,A,A:B,Ct,True,False,421,NA,NA,NA,NA,NA
1A,1I7N,B,A:B,Nt,False,False,113,1,106.5,106.5,0.0,surface
1A,1I7N,B,A:B,Ct,True,False,421,NA,NA,NA,NA,NA
2A,1ZMT,A,A:C,Nt,True,False,1,NA,NA,NA,NA,NA
2A,1ZMT,A,A:C,Ct,True,False,254,NA,NA,NA,NA,NA
2A,1ZMT,C,A:C,Nt,True,False,1,NA,NA,NA,NA,NA
2A,1ZMT,C,A:C,Ct,True,False,254,NA,NA,NA,NA,NA
3A,1ZMT,A,A:B,Nt,True,False,1,NA,NA,NA,NA,NA
3A,1ZMT,A,A:B,Ct,True,False,254,NA,NA,NA,NA,NA
3A,1ZMT,B,A:B,Nt,True,False,1,NA,NA,NA,NA,NA
3A,1ZMT,B,A:B,Ct,True,False,254,NA,NA,NA,NA,NA
4C,1ZMT,C,C:B,Nt,True,False,1,NA,NA,NA,NA,NA
4C,1ZMT,C,C:B,Ct,True,False,254,NA,NA,NA,NA,NA
4C,1ZMT,B,C:B,Nt,True,False,1,NA,NA,NA,NA,NA
4C,1ZMT,B,C:B,Ct,True,False,254,NA,NA,NA,NA,NA
5A,1UHV,A,A:C,Nt,False,False,1,1,60.9,60.9,0.0,surface
5A,1UHV,A,A:C,Ct,False,False,500,500,78.2,24.2,54.0,core
5A,1UHV,C,A:C,Nt,False,False,1,1,64.8,64.8,0.0,surface
5A,1UHV,C,A:C,Ct,False,False,500,500,76.5,22.1,54.4,core
6A,1UHV,A,A:B,Nt,False,False,1,1,60.9,60.9,0.0,surface
6A,1UHV,A,A:B,Ct,False,False,500,500,78.2,78.2,0.0,surface
6A,1UHV,B,A:B,Nt,False,False,1,1,74.6,74.6,0.0,surface
6A,1UHV,B,A:B,Ct,False,False,500,500,78.2,78.2,0.0,surface
7A,3IL8,A,A:B,Nt,True,False,1,NA,NA,NA,NA,NA
7A,3IL8,A,A:B,Ct,False,False,72,68,101.9,50.3,51.6,rim
7A,3IL8,B,A:B,Nt,True,False,1,NA,NA,NA,NA,NA
7A,3IL8,B,A:B,Ct,False,False,72,68,101.9,50.3,51.6,rim
8A,3FGY,A,A:B,Nt,False,False,0,1,211.2,211.2,0.0,surface
8A,3FGY,A,A:B,Ct,False,False,134,135,84.4,84.4,0.0,surface
8A,3FGY,B,A:B,Nt,False,False,0,1,84.9,84.9,0.0,surface
8A,3FGY,B,A:B,Ct,True,False,134,NA,NA,NA,NA,NA
9A,1J9J,A,A:B,Nt,False,False,1,1,59.5,59.5,0.0,surface
9A,1J9J,A,A:B,Ct,False,False,247,247,107.4,107.4,0.0,surface
9A,1J9J,B,A:B,Nt,False,False,1,1,59.7,59.7,0.0,surface
9A,1J9J,B,A:B,Ct,False,False,247,247,114.8,114.8,0.0,surface
10A,1ICR,A,A:B,Nt,True,False,1,NA,NA,NA,NA,NA
10A,1ICR,A,A:B,Ct,False,False,217,216,121.8,24.5,97.3,core
10A,1ICR,B,A:B,Nt,True,False,1,NA,NA,NA,NA,NA
10A,1ICR,B,A:B,Ct,False,False,217,216,123.5,25.2,98.3,rim
11A,1PXV,A,A:B,Nt,False,False,211,1,158.9,158.9,0.0,surface
11A,1PXV,A,A:B,Ct,False,False,393,183,0.5,0.5,0.0,interior
11A,1PXV,B,A:B,Nt,True,False,-1,NA,NA,NA,NA,NA
11A,1PXV,B,A:B,Ct,True,False,109,NA,NA,NA,NA,NA
12A,1AFW,A,A:B,Nt,False,False,25,1,50.9,50.9,0.0,surface
12A,1AFW,A,A:B,Ct,False,False,417,390,18.4,18.4,0.0,interior
12A,1AFW,B,A:B,Nt,False,False,25,1,56.9,56.9,0.0,surface
12A,1AFW,B,A:B,Ct,False,False,417,393,17.4,17.4,0.0,interior
13G,1H7N,H,G:H,Nt,False,False,1,1,112.7,112.7,0.0,surface
13G,1H7N,H,G:H,Ct,True,False,342,NA,NA,NA,NA,NA
13G,1H7N,G,G:H,Nt,False,False,1,1,112.7,112.7,0.0,surface
13G,1H7N,G,G:H,Ct,True,False,342,NA,NA,NA,NA,NA
14F,1H7N,H,F:H,Nt,False,False,1,1,112.7,112.7,0.0,surface
14F,1H7N,H,F:H,Ct,True,False,342,NA,NA,NA,NA,NA
14F,1H7N,F,F:H,Nt,False,False,1,1,112.7,112.7,0.0,surface
14F,1H7N,F,F:H,Ct,True,False,342,NA,NA,NA,NA,NA
15F,1H7N,G,F:G,Nt,False,False,1,1,112.7,112.7,0.0,surface
15F,1H7N,G,F:G,Ct,True,False,342,NA,NA,NA,NA,NA
15F,1H7N,F,F:G,Nt,False,False,1,1,112.7,112.7,0.0,surface
15F,1H7N,F,F:G,Ct,True,False,342,NA,NA,NA,NA,NA
16A,1YLX,A,A:B,Nt,True,False,-2,NA,NA,NA,NA,NA
16A,1YLX,A,A:B,Ct,False,False,100,100,80.6,80.6,0.0,surface
16A,1YLX,B,A:B,Nt,True,False,-2,NA,NA,NA,NA,NA
16A,1YLX,B,A:B,Ct,False,False,100,100,77.4,77.4,0.0,surface
17A,3NT1,A,A:B,Nt,False,False,33,1,71.4,71.4,0.0,surface
17A,3NT1,A,A:B,Ct,True,False,618,NA,NA,NA,NA,NA
17A,3NT1,B,A:B,Nt,False,False,33,1,80.1,80.1,0.0,surface
17A,3NT1,B,A:B,Ct,True,False,618,NA,NA,NA,NA,NA
18A,1P2J,A,A:B,Nt,False,False,16,1,1.1,1.1,0.0,interior
18A,1P2J,A,A:B,Ct,False,False,245,220,43.4,43.4,0.0,surface
18A,1P2J,B,A:B,Nt,True,False,1,NA,NA,NA,NA,NA
18A,1P2J,B,A:B,Ct,False,False,58,56,50.4,50.4,0.0,surface
19A,1YLA,A,A:B,Nt,False,True,-1,1,145.3,145.3,0.0,surface
19A,1YLA,A,A:B,Ct,True,False,200,NA,NA,NA,NA,NA
19A,1YLA,B,A:B,Nt,False,True,-1,1,153.3,153.3,0.0,surface
19A,1YLA,B,A:B,Ct,True,False,200,NA,NA,NA,NA,NA
20B,2PH3,B,B:D,Nt,False,False,1,1,50.9,50.9,0.0,surface
20B,2PH3,B,B:D,Ct,False,False,245,245,66.9,66.9,0.0,surface
20B,2PH3,D,B:D,Nt,True,False,1,NA,NA,NA,NA,NA
20B,2PH3,D,B:D,Ct,True,False,245,NA,NA,NA,NA,NA
1B,2PH3,C,B:C,Nt,True,False,1,NA,NA,NA,NA,NA
1B,2PH3,C,B:C,Ct,True,False,245,NA,NA,NA,NA,NA
1B,2PH3,B,B:C,Nt,False,False,1,1,50.9,50.9,0.0,surface
1B,2PH3,B,B:C,Ct,False,False,245,245,66.9,24.9,42.0,core
2A,1YLK,A,A:B,Nt,True,False,-8,NA,NA,NA,NA,NA
2A,1YLK,A,A:B,Ct,False,False,163,163,42.1,42.1,0.0,surface
2A,1YLK,B,A:B,Nt,True,False,-8,NA,NA,NA,NA,NA
2A,1YLK,B,A:B,Ct,False,False,163,163,87.2,87.2,0.0,surface
3B,3BJK,B,B:F,Nt,True,False,2,NA,NA,NA,NA,NA
3B,3BJK,B,B:F,Ct,True,False,154,NA,NA,NA,NA,NA
3B,3BJK,F,B:F,Nt,True,False,2,NA,NA,NA,NA,NA
3B,3BJK,F,B:F,Ct,True,False,154,NA,NA,NA,NA,NA
4E,3BJK,E,E:F,Nt,True,False,2,NA,NA,NA,NA,NA
4E,3BJK,E,E:F,Ct,True,False,154,NA,NA,NA,NA,NA
4E,3BJK,F,E:F,Nt,True,False,2,NA,NA,NA,NA,NA
4E,3BJK,F,E:F,Ct,True,False,154,NA,NA,NA,NA,NA
5B,3BJK,B,B:E,Nt,True,False,2,NA,NA,NA,NA,NA
5B,3BJK,B,B:E,Ct,True,False,154,NA,NA,NA,NA,NA
5B,3BJK,E,B:E,Nt,True,False,2,NA,NA,NA,NA,NA
5B,3BJK,E,B:E,Ct,True,False,154,NA,NA,NA,NA,NA
6A,2RDE,A,A:B,Nt,True,True,2,NA,NA,NA,NA,NA
6A,2RDE,A,A:B,Ct,True,False,252,NA,NA,NA,NA,NA
6A,2RDE,B,A:B,Nt,True,True,2,NA,NA,NA,NA,NA
6A,2RDE,B,A:B,Ct,True,False,252,NA,NA,NA,NA,NA
7H,1YLO,H,H:L,Nt,True,False,-2,NA,NA,NA,NA,NA
7H,1YLO,H,H:L,Ct,False,False,345,346,99.7,99.7,0.0,surface
7H,1YLO,L,H:L,Nt,True,False,-2,NA,NA,NA,NA,NA
7H,1YLO,L,H:L,Ct,False,False,345,346,105.1,74.3,30.8,rim
8B,1YLO,J,B:J,Nt,True,False,-2,NA,NA,NA,NA,NA
8B,1YLO,J,B:J,Ct,False,False,345,346,104.4,104.4,0.0,surface
8B,1YLO,B,B:J,Nt,True,False,-2,NA,NA,NA,NA,NA
8B,1YLO,B,B:J,Ct,False,False,345,346,101.1,101.1,0.0,surface
9A,1YLL,A,A:B,Nt,True,False,-1,NA,NA,NA,NA,NA
9A,1YLL,A,A:B,Ct,True,False,198,NA,NA,NA,NA,NA
9A,1YLL,B,A:B,Nt,True,False,-1,NA,NA,NA,NA,NA
9A,1YLL,B,A:B,Ct,True,False,198,NA,NA,NA,NA,NA
10A,1YLM,A,A:B,Nt,False,False,2,2,57.9,57.9,0.0,surface
10A,1YLM,A,A:B,Ct,True,False,144,NA,NA,NA,NA,NA
10A,1YLM,B,A:B,Nt,False,False,2,2,60.3,60.3,0.0,surface
10A,1YLM,B,A:B,Ct,True,False,144,NA,NA,NA,NA,NA
11A,1GYX,A,A:B,Nt,False,False,1,1,43.4,10.3,33.1,core
11A,1GYX,A,A:B,Ct,False,False,76,76,118.2,118.2,0.0,surface
11A,1GYX,B,A:B,Nt,False,False,1,1,43.3,10.1,33.2,core
11A,1GYX,B,A:B,Ct,False,False,76,76,130.5,130.5,0.0,surface
12A,3NRR,A,A:B,Nt,True,True,-3,NA,NA,NA,NA,NA
12A,3NRR,A,A:B,Ct,False,False,511,503,41.2,41.2,0.0,surface
12A,3NRR,B,A:B,Nt,True,True,-3,NA,NA,NA,NA,NA
12A,3NRR,B,A:B,Ct,False,False,511,501,48.6,48.6,0.0,surface
13A,3IRM,A,A:B,Nt,False,False,1,1,74.6,74.6,0.0,surface
13A,3IRM,A,A:B,Ct,True,False,521,NA,NA,NA,NA,NA
13A,3IRM,B,A:B,Nt,True,False,1,NA,NA,NA,NA,NA
13A,3IRM,B,A:B,Ct,False,False,521,519,132.9,132.9,0.0,surface
14A,1GYO,A,A:B,Nt,False,False,1,1,104.7,44.2,60.5,rim
14A,1GYO,A,A:B,Ct,True,False,109,NA,NA,NA,NA,NA
14A,1GYO,B,A:B,Nt,False,False,1,1,98.5,79.3,19.2,rim
14A,1GYO,B,A:B,Ct,True,False,109,NA,NA,NA,NA,NA
15A,1DOS,A,A:B,Nt,False,False,1,1,65.5,65.5,0.0,surface
15A,1DOS,A,A:B,Ct,False,False,358,358,21.2,21.2,0.0,interior
15A,1DOS,B,A:B,Nt,False,False,1,1,54.1,54.1,0.0,surface
15A,1DOS,B,A:B,Ct,False,False,358,358,19.0,19.0,0.0,interior
16C,1GOX,C,C:D,Nt,False,False,1,1,130.8,106.6,24.2,rim
16C,1GOX,C,C:D,Ct,True,False,369,NA,NA,NA,NA,NA
16C,1GOX,D,C:D,Nt,False,False,1,1,130.8,130.8,0.0,surface
16C,1GOX,D,C:D,Ct,True,False,369,NA,NA,NA,NA,NA
17A,3KJX,A,A:B,Nt,True,True,0,NA,NA,NA,NA,NA
17A,3KJX,A,A:B,Ct,True,False,342,NA,NA,NA,NA,NA
17A,3KJX,B,A:B,Nt,True,True,0,NA,NA,NA,NA,NA
17A,3KJX,B,A:B,Ct,True,False,342,NA,NA,NA,NA,NA
18A,1GY7,A,A:B,Nt,True,False,1,NA,NA,NA,NA,NA
18A,1GY7,A,A:B,Ct,True,False,125,NA,NA,NA,NA,NA
18A,1GY7,B,A:B,Nt,True,False,1,NA,NA,NA,NA,NA
18A,1GY7,B,A:B,Ct,True,False,125,NA,NA,NA,NA,NA
19B,1GYG,C,B:C,Nt,False,False,1,1,0.6,0.6,0.0,interior
19B,1GYG,C,B:C,Ct,False,False,370,370,50.5,50.5,0.0,surface
19B,1GYG,B,B:C,Nt,False,False,1,1,0.6,0.6,0.0,interior
19B,1GYG,B,B:C,Ct,False,False,370,370,50.5,50.5,0.0,surface
20A,3KJH,A,A:B,Nt,False,False,1,1,15.2,15.2,0.0,interior
20A,3KJH,A,A:B,Ct,False,False,254,254,113.4,113.4,0.0,surface
20A,3KJH,B,A:B,Nt,False,False,1,1,15.2,15.2,0.0,interior
20A,3KJH,B,A:B,Ct,False,False,254,254,113.4,113.4,0.0,surface
1C,3IDS,C,C:D,Nt,False,False,1,1,73.9,73.9,0.0,surface
1C,3IDS,C,C:D,Ct,False,False,359,359,56.0,56.0,0.0,surface
1C,3IDS,D,C:D,Nt,False,False,1,1,75.0,75.0,0.0,surface
1C,3IDS,D,C:D,Ct,False,False,359,359,74.0,74.0,0.0,surface
2A,3IDS,A,A:D,Nt,False,False,1,1,69.7,69.7,0.0,surface
2A,3IDS,A,A:D,Ct,False,False,359,359,54.7,54.7,0.0,surface
2A,3IDS,D,A:D,Nt,False,False,1,1,75.0,75.0,0.0,surface
2A,3IDS,D,A:D,Ct,False,False,359,359,74.0,74.0,0.0,surface
3A,3KJL,A,A:B,Nt,True,False,1,NA,NA,NA,NA,NA
3A,3KJL,A,A:B,Ct,True,False,96,NA,NA,NA,NA,NA
3A,3KJL,B,A:B,Nt,False,False,2,1,125.4,125.4,0.0,surface
3A,3KJL,B,A:B,Ct,False,False,33,32,115.8,114.2,1.6,rim
4D,1GYT,D,D:F,Nt,False,False,1,1,23.5,23.5,0.0,interior
4D,1GYT,D,D:F,Ct,False,False,503,503,125.3,125.3,0.0,surface
4D,1GYT,F,D:F,Nt,False,False,1,1,21.9,21.9,0.0,interior
4D,1GYT,F,D:F,Ct,False,False,503,503,89.3,89.3,0.0,surface
5C,1GYT,C,C:E,Nt,False,False,1,1,24.1,24.1,0.0,interior
5C,1GYT,C,C:E,Ct,False,False,503,503,82.4,82.4,0.0,surface
5C,1GYT,E,C:E,Nt,False,False,1,1,21.7,21.7,0.0,interior
5C,1GYT,E,C:E,Ct,False,False,503,503,102.7,102.7,0.0,surface
6C,1GYT,C,C:D,Nt,False,False,1,1,24.1,24.1,0.0,interior
6C,1GYT,C,C:D,Ct,False,False,503,503,82.4,82.4,0.0,surface
6C,1GYT,D,C:D,Nt,False,False,1,1,23.5,23.5,0.0,interior
6C,1GYT,D,C:D,Ct,False,False,503,503,125.3,125.3,0.0,surface
7A,1WZD,A,A:B,Nt,True,False,1,NA,NA,NA,NA,NA
7A,1WZD,A,A:B,Ct,False,False,215,209,68.2,68.2,0.0,surface
7A,1WZD,B,A:B,Nt,True,False,1,NA,NA,NA,NA,NA
7A,1WZD,B,A:B,Ct,True,False,215,NA,NA,NA,NA,NA
8A,1Y7T,A,A:B,Nt,False,False,0,1,89.6,89.6,0.0,surface
8A,1Y7T,A,A:B,Ct,False,False,332,327,37.1,37.1,0.0,surface
8A,1Y7T,B,A:B,Nt,False,False,0,1,126.1,126.1,0.0,surface
8A,1Y7T,B,A:B,Ct,False,False,332,327,32.4,32.4,0.0,surface
9B,1WZN,B,B:D,Nt,False,False,1,1,76.0,76.0,0.0,surface
9B,1WZN,B,B:D,Ct,True,False,252,NA,NA,NA,NA,NA
9B,1WZN,D,B:D,Nt,False,False,1,1,77.9,77.9,0.0,surface
9B,1WZN,D,B:D,Ct,True,False,252,NA,NA,NA,NA,NA
10B,1WZN,C,B:C,Nt,False,False,1,1,77.9,77.9,0.0,surface
10B,1WZN,C,B:C,Ct,True,False,252,NA,NA,NA,NA,NA
10B,1WZN,B,B:C,Nt,False,False,1,1,76.0,76.0,0.0,surface
10B,1WZN,B,B:C,Ct,True,False,252,NA,NA,NA,NA,NA
11B,1WZO,B,B:D,Nt,False,False,1,1,43.6,43.6,0.0,surface
11B,1WZO,B,B:D,Ct,False,False,246,238,120.9,87.3,33.6,rim
11B,1WZO,D,B:D,Nt,False,False,1,1,62.6,62.6,0.0,surface
11B,1WZO,D,B:D,Ct,False,False,246,238,124.7,93.7,31.0,rim
12C,1WZO,C,C:D,Nt,False,False,1,1,51.5,51.5,0.0,surface
12C,1WZO,C,C:D,Ct,True,False,246,NA,NA,NA,NA,NA
12C,1WZO,D,C:D,Nt,False,False,1,1,62.6,62.6,0.0,surface
12C,1WZO,D,C:D,Ct,False,False,246,238,124.7,120.5,4.2,rim
13A,1WZO,A,A:D,Nt,False,False,1,1,50.5,45.8,4.7,rim
13A,1WZO,A,A:D,Ct,False,False,246,236,114.4,114.4,0.0,surface
13A,1WZO,D,A:D,Nt,False,False,1,1,62.6,53.8,8.8,rim
13A,1WZO,D,A:D,Ct,False,False,246,238,124.7,124.7,0.0,surface
14A,1WZL,A,A:B,Nt,False,False,1,1,26.3,26.3,0.0,surface
14A,1WZL,A,A:B,Ct,False,False,585,585,67.9,67.9,0.0,surface
14A,1WZL,B,A:B,Nt,False,False,1,1,36.1,36.1,0.0,surface
14A,1WZL,B,A:B,Ct,False,False,585,585,49.6,49.6,0.0,surface
15A,1WMX,A,A:B,Nt,True,False,1,NA,NA,NA,NA,NA
15A,1WMX,A,A:B,Ct,True,False,205,NA,NA,NA,NA,NA
15A,1WMX,B,A:B,Nt,True,False,1,NA,NA,NA,NA,NA
15A,1WMX,B,A:B,Ct,True,False,205,NA,NA,NA,NA,NA
16A,2JIF,A,A:C,Nt,True,False,29,NA,NA,NA,NA,NA
16A,2JIF,A,A:C,Ct,False,False,432,381,101.0,101.0,0.0,surface
16A,2JIF,C,A:C,Nt,True,False,29,NA,NA,NA,NA,NA
16A,2JIF,C,A:C,Ct,False,False,432,377,99.8,99.8,0.0,surface
17A,2JIF,A,A:B,Nt,True,False,29,NA,NA,NA,NA,NA
17A,2JIF,A,A:B,Ct,False,False,432,381,101.0,38.1,62.9,rim
17A,2JIF,B,A:B,Nt,True,False,29,NA,NA,NA,NA,NA
17A,2JIF,B,A:B,Ct,False,False,432,377,99.9,38.7,61.2,rim
18A,3KJ4,A,A:C,Nt,False,False,1,1,117.3,117.3,0.0,surface
18A,3KJ4,A,A:C,Ct,False,False,219,219,133.0,133.0,0.0,surface
18A,3KJ4,C,A:C,Nt,False,False,27,1,70.1,70.1,0.0,surface
18A,3KJ4,C,A:C,Ct,True,False,312,NA,NA,NA,NA,NA
19C,3KJ4,C,C:B,Nt,False,False,27,1,70.1,60.1,10.0,rim
19C,3KJ4,C,C:B,Ct,True,False,312,NA,NA,NA,NA,NA
19C,3KJ4,B,C:B,Nt,True,False,1,NA,NA,NA,NA,NA
19C,3KJ4,B,C:B,Ct,False,False,220,219,85.0,85.0,0.0,surface
20A,2R4R,A,A:C,Nt,True,False,1,NA,NA,NA,NA,NA
20A,2R4R,A,A:C,Ct,True,False,365,NA,NA,NA,NA,NA
20A,2R4R,C,A:C,Nt,False,False,1,1,113.4,113.4,0.0,surface
20A,2R4R,C,A:C,Ct,False,False,217,217,60.5,60.5,0.0,surface
1A,2R4R,A,A:B,Nt,True,False,1,NA,NA,NA,NA,NA
1A,2R4R,A,A:B,Ct,True,False,365,NA,NA,NA,NA,NA
1A,2R4R,B,A:B,Nt,False,False,1,1,102.1,102.1,0.0,surface
1A,2R4R,B,A:B,Ct,False,False,214,214,81.7,81.7,0.0,surface
2A,3C1M,A,A:C,Nt,True,False,1,NA,NA,NA,NA,NA
2A,3C1M,A,A:C,Ct,True,False,473,NA,NA,NA,NA,NA
2A,3C1M,C,A:C,Nt,True,False,1,NA,NA,NA,NA,NA
2A,3C1M,C,A:C,Ct,True,False,473,NA,NA,NA,NA,NA
3C,3C1M,C,C:D,Nt,True,False,1,NA,NA,NA,NA,NA
3C,3C1M,C,C:D,Ct,True,False,473,NA,NA,NA,NA,NA
3C,3C1M,D,C:D,Nt,True,False,1,NA,NA,NA,NA,NA
3C,3C1M,D,C:D,Ct,True,False,473,NA,NA,NA,NA,NA
4A,1OTJ,A,A:B,Nt,True,False,1,NA,NA,NA,NA,NA
4A,1OTJ,A,A:B,Ct,True,False,283,NA,NA,NA,NA,NA
4A,1OTJ,B,A:B,Nt,True,False,1,NA,NA,NA,NA,NA
4A,1OTJ,B,A:B,Ct,True,False,283,NA,NA,NA,NA,NA
5A,1GY8,A,A:B,Nt,False,False,-1,1,81.2,81.2,0.0,surface
5A,1GY8,A,A:B,Ct,True,False,395,NA,NA,NA,NA,NA
5A,1GY8,B,A:B,Nt,False,False,-1,1,68.1,68.1,0.0,surface
5A,1GY8,B,A:B,Ct,True,False,395,NA,NA,NA,NA,NA
6A,2NML,A,A:B,Nt,True,False,1,NA,NA,NA,NA,NA
6A,2NML,A,A:B,Ct,True,False,104,NA,NA,NA,NA,NA
6A,2NML,B,A:B,Nt,True,False,1,NA,NA,NA,NA,NA
6A,2NML,B,A:B,Ct,True,False,104,NA,NA,NA,NA,NA
7A,1WZ3,A,A:B,Nt,True,False,-1,NA,NA,NA,NA,NA
7A,1WZ3,A,A:B,Ct,True,False,94,NA,NA,NA,NA,NA
7A,1WZ3,B,A:B,Nt,True,False,-1,NA,NA,NA,NA,NA
7A,1WZ3,B,A:B,Ct,True,False,94,NA,NA,NA,NA,NA
8A,1DLF,A,A:B,Nt,False,False,1,1,96.1,96.1,0.0,surface
8A,1DLF,A,A:B,Ct,False,False,108,113,115.3,115.3,0.0,surface
8A,1DLF,B,A:B,Nt,False,False,1,1,101.4,101.4,0.0,surface
8A,1DLF,B,A:B,Ct,True,False,118,NA,NA,NA,NA,NA
9D,1WZ8,D,D:F,Nt,True,False,1,NA,NA,NA,NA,NA
9D,1WZ8,D,D:F,Ct,False,False,264,263,73.0,49.6,23.4,rim
9D,1WZ8,F,D:F,Nt,True,False,1,NA,NA,NA,NA,NA
9D,1WZ8,F,D:F,Ct,False,False,264,263,92.4,92.4,0.0,surface
10B,1WZ8,B,B:D,Nt,True,False,1,NA,NA,NA,NA,NA
10B,1WZ8,B,B:D,Ct,False,False,264,263,87.7,87.7,0.0,surface
10B,1WZ8,D,B:D,Nt,True,False,1,NA,NA,NA,NA,NA
10B,1WZ8,D,B:D,Ct,False,False,264,263,73.0,73.0,0.0,surface
11C,1WZ8,C,C:E,Nt,True,False,1,NA,NA,NA,NA,NA
11C,1WZ8,C,C:E,Ct,False,False,264,263,75.8,75.8,0.0,surface
11C,1WZ8,E,C:E,Nt,True,False,1,NA,NA,NA,NA,NA
11C,1WZ8,E,C:E,Ct,False,False,264,263,84.2,84.2,0.0,surface
12A,1FUX,A,A:B,Nt,True,False,-1,NA,NA,NA,NA,NA
12A,1FUX,A,A:B,Ct,False,False,164,165,58.0,58.0,0.0,surface
12A,1FUX,B,A:B,Nt,False,False,-1,1,105.0,105.0,0.0,surface
12A,1FUX,B,A:B,Ct,True,False,164,NA,NA,NA,NA,NA
13B,1QOP,B,B:D,Nt,False,False,1,1,81.6,81.6,0.0,surface
13B,1QOP,B,B:D,Ct,True,False,268,NA,NA,NA,NA,NA
13B,1QOP,D,B:D,Nt,False,False,2,1,123.0,105.5,17.5,rim
13B,1QOP,D,B:D,Ct,True,False,397,NA,NA,NA,NA,NA
14A,1FUR,A,A:B,Nt,True,False,1,NA,NA,NA,NA,NA
14A,1FUR,A,A:B,Ct,True,False,467,NA,NA,NA,NA,NA
14A,1FUR,B,A:B,Nt,True,False,1,NA,NA,NA,NA,NA
14A,1FUR,B,A:B,Ct,True,False,467,NA,NA,NA,NA,NA
15B,1FUR,B,B:D,Nt,True,False,1,NA,NA,NA,NA,NA
15B,1FUR,B,B:D,Ct,True,False,467,NA,NA,NA,NA,NA
15B,1FUR,D,B:D,Nt,False,False,1,1,79.4,79.4,0.0,surface
15B,1FUR,D,B:D,Ct,True,False,467,NA,NA,NA,NA,NA
16B,1FUR,C,B:C,Nt,False,False,1,1,79.4,79.4,0.0,surface
16B,1FUR,C,B:C,Ct,True,False,467,NA,NA,NA,NA,NA
16B,1FUR,B,B:C,Nt,True,False,1,NA,NA,NA,NA,NA
16B,1FUR,B,B:C,Ct,True,False,467,NA,NA,NA,NA,NA
17C,1FUI,C,C:B,Nt,False,False,1,1,77.1,77.1,0.0,surface
17C,1FUI,C,C:B,Ct,False,False,591,591,106.3,106.3,0.0,surface
17C,1FUI,B,C:B,Nt,False,False,1,1,108.4,108.4,0.0,surface
17C,1FUI,B,C:B,Ct,False,False,591,591,107.2,107.2,0.0,surface
18D,2X4H,C,D:C,Nt,True,True,0,NA,NA,NA,NA,NA
18D,2X4H,C,D:C,Ct,False,False,138,129,99.6,99.6,0.0,surface
18D,2X4H,D,D:C,Nt,True,True,0,NA,NA,NA,NA,NA
18D,2X4H,D,D:C,Ct,False,False,138,131,84.0,84.0,0.0,surface
19D,2X4H,B,D:B,Nt,True,True,0,NA,NA,NA,NA,NA
19D,2X4H,B,D:B,Ct,False,False,138,130,97.2,97.2,0.0,surface
19D,2X4H,D,D:B,Nt,True,True,0,NA,NA,NA,NA,NA
19D,2X4H,D,D:B,Ct,False,False,138,131,84.0,84.0,0.0,surface
20B,2X4H,C,B:C,Nt,True,True,0,NA,NA,NA,NA,NA
20B,2X4H,C,B:C,Ct,False,False,138,129,99.6,99.6,0.0,surface
20B,2X4H,B,B:C,Nt,True,True,0,NA,NA,NA,NA,NA
20B,2X4H,B,B:C,Ct,False,False,138,130,97.2,97.2,0.0,surface
1A,2X4I,A,A:B,Nt,True,False,1,NA,NA,NA,NA,NA
1A,2X4I,A,A:B,Ct,True,False,114,NA,NA,NA,NA,NA
1A,2X4I,B,A:B,Nt,True,False,1,NA,NA,NA,NA,NA
1A,2X4I,B,A:B,Ct,True,False,114,NA,NA,NA,NA,NA
2F,1MSO,L,F:L,Nt,False,False,1,1,75.2,75.2,0.0,surface
2F,1MSO,L,F:L,Ct,False,False,30,30,116.7,116.7,0.0,surface
2F,1MSO,F,F:L,Nt,False,False,1,1,127.5,127.5,0.0,surface
2F,1MSO,F,F:L,Ct,False,False,30,30,140.1,114.3,25.8,rim
3F,1MSO,J,F:J,Nt,False,False,1,1,75.2,55.5,19.7,rim
3F,1MSO,J,F:J,Ct,False,False,30,30,116.7,116.7,0.0,surface
3F,1MSO,F,F:J,Nt,False,False,1,1,127.5,97.1,30.4,rim
3F,1MSO,F,F:J,Ct,False,False,30,30,140.1,140.1,0.0,surface
4A,2X4G,A,A:B,Nt,True,False,0,NA,NA,NA,NA,NA
4A,2X4G,A,A:B,Ct,True,False,341,NA,NA,NA,NA,NA
4A,2X4G,B,A:B,Nt,True,False,0,NA,NA,NA,NA,NA
4A,2X4G,B,A:B,Ct,True,False,341,NA,NA,NA,NA,NA
5A,2X4D,A,A:B,Nt,False,False,0,1,139.5,139.5,0.0,surface
5A,2X4D,A,A:B,Ct,True,False,270,NA,NA,NA,NA,NA
5A,2X4D,B,A:B,Nt,True,False,0,NA,NA,NA,NA,NA
5A,2X4D,B,A:B,Ct,True,False,270,NA,NA,NA,NA,NA
6C,1E4C,C,C:D,Nt,False,False,1,1,112.3,112.3,0.0,surface
6C,1E4C,C,C:D,Ct,True,False,215,NA,NA,NA,NA,NA
6C,1E4C,D,C:D,Nt,False,False,1,1,112.3,112.3,0.0,surface
6C,1E4C,D,C:D,Ct,True,False,215,NA,NA,NA,NA,NA
7A,3IML,A,A:B,Nt,True,True,-3,NA,NA,NA,NA,NA
7A,3IML,A,A:B,Ct,True,False,395,NA,NA,NA,NA,NA
7A,3IML,B,A:B,Nt,True,True,-3,NA,NA,NA,NA,NA
7A,3IML,B,A:B,Ct,True,False,395,NA,NA,NA,NA,NA
8A,3GVE,A,A:B,Nt,True,True,-2,NA,NA,NA,NA,NA
8A,3GVE,A,A:B,Ct,False,False,338,334,98.6,68.3,30.3,rim
8A,3GVE,B,A:B,Nt,True,True,-2,NA,NA,NA,NA,NA
8A,3GVE,B,A:B,Ct,False,False,338,334,99.5,66.1,33.4,rim
9A,3GVI,A,A:D,Nt,True,True,-3,NA,NA,NA,NA,NA
9A,3GVI,A,A:D,Ct,False,False,320,314,44.6,44.6,0.0,surface
9A,3GVI,D,A:D,Nt,True,True,-3,NA,NA,NA,NA,NA
9A,3GVI,D,A:D,Ct,False,False,320,314,42.9,42.9,0.0,surface
10D,3GVI,B,D:B,Nt,True,True,-3,NA,NA,NA,NA,NA
10D,3GVI,B,D:B,Ct,True,False,320,NA,NA,NA,NA,NA
10D,3GVI,D,D:B,Nt,True,True,-3,NA,NA,NA,NA,NA
10D,3GVI,D,D:B,Ct,False,False,320,314,42.9,42.9,0.0,surface
11D,3GVI,C,D:C,Nt,True,True,-3,NA,NA,NA,NA,NA
11D,3GVI,C,D:C,Ct,False,False,320,314,41.9,41.9,0.0,surface
11D,3GVI,D,D:C,Nt,True,True,-3,NA,NA,NA,NA,NA
11D,3GVI,D,D:C,Ct,False,False,320,314,42.9,42.9,0.0,surface
12A,3P96,A,A:B,Nt,True,True,-3,NA,NA,NA,NA,NA
12A,3P96,A,A:B,Ct,True,False,411,NA,NA,NA,NA,NA
12A,3P96,B,A:B,Nt,True,True,-3,NA,NA,NA,NA,NA
12A,3P96,B,A:B,Ct,True,False,411,NA,NA,NA,NA,NA
13B,3JU4,C,B:C,Nt,False,True,241,1,124.8,124.8,0.0,surface
13B,3JU4,C,B:C,Ct,False,False,910,670,120.7,99.6,21.1,rim
13B,3JU4,B,B:C,Nt,False,True,241,1,124.8,124.8,0.0,surface
13B,3JU4,B,B:C,Ct,False,False,910,670,120.7,88.8,31.9,rim
14I,3MI0,I,I:J,Nt,True,False,1,NA,NA,NA,NA,NA
14I,3MI0,I,I:J,Ct,True,False,248,NA,NA,NA,NA,NA
14I,3MI0,J,I:J,Nt,False,False,301,1,21.4,21.4,0.0,interior
14I,3MI0,J,I:J,Ct,True,False,540,NA,NA,NA,NA,NA
15U,3MI0,1,U:1,Nt,False,False,301,1,21.9,21.9,0.0,interior
15U,3MI0,1,U:1,Ct,True,False,540,NA,NA,NA,NA,NA
15U,3MI0,U,U:1,Nt,True,False,1,NA,NA,NA,NA,NA
15U,3MI0,U,U:1,Ct,True,False,248,NA,NA,NA,NA,NA
16R,3MI0,Z,R:Z,Nt,False,False,301,1,21.1,21.1,0.0,interior
16R,3MI0,Z,R:Z,Ct,True,False,540,NA,NA,NA,NA,NA
16R,3MI0,R,R:Z,Nt,False,False,301,1,21.1,21.1,0.0,interior
16R,3MI0,R,R:Z,Ct,True,False,540,NA,NA,NA,NA,NA
17N,3MI0,V,N:V,Nt,False,False,301,1,21.5,21.5,0.0,interior
17N,3MI0,V,N:V,Ct,True,False,540,NA,NA,NA,NA,NA
17N,3MI0,N,N:V,Nt,False,False,301,1,21.4,21.4,0.0,interior
17N,3MI0,N,N:V,Ct,True,False,540,NA,NA,NA,NA,NA
18J,3MI0,R,J:R,Nt,False,False,301,1,21.1,21.1,0.0,interior
18J,3MI0,R,J:R,Ct,True,False,540,NA,NA,NA,NA,NA
18J,3MI0,J,J:R,Nt,False,False,301,1,21.4,21.4,0.0,interior
18J,3MI0,J,J:R,Ct,True,False,540,NA,NA,NA,NA,NA
19F,3PLX,H,F:H,Nt,False,False,26,1,5.1,5.1,0.0,interior
19F,3PLX,H,F:H,Ct,True,False,126,NA,NA,NA,NA,NA
19F,3PLX,F,F:H,Nt,False,False,26,1,5.1,5.1,0.0,interior
19F,3PLX,F,F:H,Ct,True,False,126,NA,NA,NA,NA,NA
20A,1IX9,A,A:B,Nt,False,False,1,1,105.9,105.9,0.0,surface
20A,1IX9,A,A:B,Ct,False,False,205,205,62.3,62.3,0.0,surface
20A,1IX9,B,A:B,Nt,False,False,1,1,95.0,95.0,0.0,surface
20A,1IX9,B,A:B,Ct,False,False,205,205,91.2,91.2,0.0,surface
1C,2CVZ,C,C:D,Nt,False,False,2,2,84.1,84.1,0.0,surface
1C,2CVZ,C,C:D,Ct,False,False,289,289,65.6,65.6,0.0,surface
1C,2CVZ,D,C:D,Nt,True,False,2,1,56.6,56.6,0.0,surface
1C,2CVZ,D,C:D,Ct,False,False,289,288,64.2,64.2,0.0,surface
2A,3K8T,A,A:B,Nt,True,False,1,NA,NA,NA,NA,NA
2A,3K8T,A,A:B,Ct,True,False,888,NA,NA,NA,NA,NA
2A,3K8T,B,A:B,Nt,True,False,1,NA,NA,NA,NA,NA
2A,3K8T,B,A:B,Ct,True,False,888,NA,NA,NA,NA,NA
3A,1XYG,A,A:C,Nt,True,False,1,NA,NA,NA,NA,NA
3A,1XYG,A,A:C,Ct,False,False,359,345,97.6,97.6,0.0,surface
3A,1XYG,C,A:C,Nt,True,False,1,NA,NA,NA,NA,NA
3A,1XYG,C,A:C,Ct,False,False,359,345,95.8,95.8,0.0,surface
4A,1XYG,A,A:B,Nt,True,False,1,NA,NA,NA,NA,NA
4A,1XYG,A,A:B,Ct,False,False,359,345,97.6,7.6,90.0,core
4A,1XYG,B,A:B,Nt,True,False,1,NA,NA,NA,NA,NA
4A,1XYG,B,A:B,Ct,False,False,359,345,97.3,8.2,89.1,core
5A,1XYG,A,A:D,Nt,True,False,1,NA,NA,NA,NA,NA
5A,1XYG,A,A:D,Ct,False,False,359,345,97.6,74.9,22.7,rim
5A,1XYG,D,A:D,Nt,True,False,1,NA,NA,NA,NA,NA
5A,1XYG,D,A:D,Ct,False,False,359,345,96.8,74.2,22.6,rim
6A,3GVX,A,A:B,Nt,False,False,1,1,77.3,77.3,0.0,surface
6A,3GVX,A,A:B,Ct,True,False,290,NA,NA,NA,NA,NA
6A,3GVX,B,A:B,Nt,False,False,1,1,57.5,57.5,0.0,surface
6A,3GVX,B,A:B,Ct,False,False,290,290,41.4,41.4,0.0,surface
7A,2CVL,A,A:C,Nt,False,False,2,2,84.5,84.5,0.0,surface
7A,2CVL,A,A:C,Ct,False,False,124,124,78.0,78.0,0.0,surface
7A,2CVL,C,A:C,Nt,False,False,2,2,81.8,76.9,4.9,rim
7A,2CVL,C,A:C,Ct,False,False,124,124,95.3,95.3,0.0,surface
8A,2CVI,A,A:B,Nt,False,False,1,1,82.1,82.1,0.0,surface
8A,2CVI,A,A:B,Ct,False,True,83,83,109.9,109.9,0.0,surface
8A,2CVI,B,A:B,Nt,False,False,1,1,42.8,42.8,0.0,surface
8A,2CVI,B,A:B,Ct,False,True,83,83,121.2,121.2,0.0,surface
9A,3MBD,A,A:B,Nt,True,True,-3,NA,NA,NA,NA,NA
9A,3MBD,A,A:B,Ct,True,False,338,NA,NA,NA,NA,NA
9A,3MBD,B,A:B,Nt,True,True,-3,NA,NA,NA,NA,NA
9A,3MBD,B,A:B,Ct,True,False,338,NA,NA,NA,NA,NA
10A,2Z06,A,A:B,Nt,False,False,1,1,5.0,5.0,0.0,interior
10A,2Z06,A,A:B,Ct,False,False,252,252,95.6,95.6,0.0,surface
10A,2Z06,B,A:B,Nt,False,False,1,1,6.0,6.0,0.0,interior
10A,2Z06,B,A:B,Ct,False,False,252,252,99.2,99.2,0.0,surface
11A,2Z06,A,A:C,Nt,False,False,1,1,5.0,5.0,0.0,interior
11A,2Z06,A,A:C,Ct,False,False,252,252,95.6,95.6,0.0,surface
11A,2Z06,C,A:C,Nt,False,False,1,1,5.4,5.4,0.0,interior
11A,2Z06,C,A:C,Ct,False,False,252,252,94.8,94.8,0.0,surface
1A,3GME,A,A:C,Nt,False,False,1,1,105.0,103.8,1.2,rim
1A,3GME,A,A:C,Ct,True,False,549,NA,NA,NA,NA,NA
1A,3GME,C,A:C,Nt,False,False,1,1,105.0,105.0,0.0,surface
1A,3GME,C,A:C,Ct,True,False,549,NA,NA,NA,NA,NA
2A,3GCG,A,A:B,Nt,True,True,-3,NA,NA,NA,NA,NA
2A,3GCG,A,A:B,Ct,False,False,178,173,106.1,106.1,0.0,surface
2A,3GCG,B,A:B,Nt,True,True,32,NA,NA,NA,NA,NA
2A,3GCG,B,A:B,Ct,True,False,203,NA,NA,NA,NA,NA
3B,3GCF,C,B:C,Nt,True,False,1,NA,NA,NA,NA,NA
3B,3GCF,C,B:C,Ct,True,False,394,NA,NA,NA,NA,NA
3B,3GCF,B,B:C,Nt,True,False,1,NA,NA,NA,NA,NA
3B,3GCF,B,B:C,Ct,True,False,394,NA,NA,NA,NA,NA
4E,2E01,E,E:F,Nt,False,True,-3,1,92.2,92.2,0.0,surface
4E,2E01,E,E:F,Ct,False,False,453,445,54.0,54.0,0.0,surface
4E,2E01,F,E:F,Nt,False,True,-3,1,92.2,92.2,0.0,surface
4E,2E01,F,E:F,Ct,False,False,453,445,54.0,54.0,0.0,surface
5C,2E01,C,C:E,Nt,False,True,-3,1,92.2,92.2,0.0,surface
5C,2E01,C,C:E,Ct,False,False,453,445,54.0,54.0,0.0,surface
5C,2E01,E,C:E,Nt,False,True,-3,1,92.2,92.2,0.0,surface
5C,2E01,E,C:E,Ct,False,False,453,445,54.0,54.0,0.0,surface
6C,2E01,C,C:D,Nt,False,True,-3,1,92.2,92.2,0.0,surface
6C,2E01,C,C:D,Ct,False,False,453,445,54.0,54.0,0.0,surface
6C,2E01,D,C:D,Nt,False,True,-3,1,92.2,92.2,0.0,surface
6C,2E01,D,C:D,Ct,False,False,453,445,54.0,54.0,0.0,surface
7A,3PL2,A,A:B,Nt,True,False,0,NA,NA,NA,NA,NA
7A,3PL2,A,A:B,Ct,True,False,318,NA,NA,NA,NA,NA
7A,3PL2,B,A:B,Nt,True,False,0,NA,NA,NA,NA,NA
7A,3PL2,B,A:B,Ct,True,False,318,NA,NA,NA,NA,NA
8A,3GCU,A,A:B,Nt,True,True,1,NA,NA,NA,NA,NA
8A,3GCU,A,A:B,Ct,True,False,360,NA,NA,NA,NA,NA
8A,3GCU,B,A:B,Nt,True,True,1,NA,NA,NA,NA,NA
8A,3GCU,B,A:B,Ct,True,False,360,NA,NA,NA,NA,NA
9A,3HSS,A,A:B,Nt,True,False,-30,NA,NA,NA,NA,NA
9A,3HSS,A,A:B,Ct,True,False,262,NA,NA,NA,NA,NA
9A,3HSS,B,A:B,Nt,True,False,-30,NA,NA,NA,NA,NA
9A,3HSS,B,A:B,Ct,False,False,262,261,57.0,57.0,0.0,surface
10A,3LXU,A,A:B,Nt,True,False,2,NA,NA,NA,NA,NA
10A,3LXU,A,A:B,Ct,False,False,1354,1217,32.9,32.9,0.0,surface
10A,3LXU,B,A:B,Nt,True,False,2,NA,NA,NA,NA,NA
10A,3LXU,B,A:B,Ct,False,False,1354,1217,32.9,32.9,0.0,surface
11A,3GC6,A,A:B,Nt,True,False,32,NA,NA,NA,NA,NA
11A,3GC6,A,A:B,Ct,True,False,278,NA,NA,NA,NA,NA
11A,3GC6,B,A:B,Nt,True,False,32,NA,NA,NA,NA,NA
11A,3GC6,B,A:B,Ct,True,False,278,NA,NA,NA,NA,NA
12A,3BLD,A,A:B,Nt,True,False,1,NA,NA,NA,NA,NA
12A,3BLD,A,A:B,Ct,True,False,386,NA,NA,NA,NA,NA
12A,3BLD,B,A:B,Nt,True,False,1,NA,NA,NA,NA,NA
12A,3BLD,B,A:B,Ct,True,False,386,NA,NA,NA,NA,NA
13A,3R7F,A,A:B,Nt,False,False,1,1,71.6,71.6,0.0,surface
13A,3R7F,A,A:B,Ct,True,False,304,NA,NA,NA,NA,NA
13A,3R7F,B,A:B,Nt,False,False,1,1,64.2,64.2,0.0,surface
13A,3R7F,B,A:B,Ct,True,False,304,NA,NA,NA,NA,NA
14A,3R7K,A,A:C,Nt,True,True,-3,NA,NA,NA,NA,NA
14A,3R7K,A,A:C,Ct,True,False,399,NA,NA,NA,NA,NA
14A,3R7K,C,A:C,Nt,True,True,-3,NA,NA,NA,NA,NA
14A,3R7K,C,A:C,Ct,False,False,399,377,82.9,30.8,52.1,rim
15A,3R7K,A,A:B,Nt,True,True,-3,NA,NA,NA,NA,NA
15A,3R7K,A,A:B,Ct,True,False,399,NA,NA,NA,NA,NA
15A,3R7K,B,A:B,Nt,True,True,-3,NA,NA,NA,NA,NA
15A,3R7K,B,A:B,Ct,True,False,399,NA,NA,NA,NA,NA
16B,3R7T,B,B:D,Nt,True,True,-2,NA,NA,NA,NA,NA
16B,3R7T,B,B:D,Ct,False,False,416,408,36.9,36.9,0.0,surface
16B,3R7T,D,B:D,Nt,True,True,-2,NA,NA,NA,NA,NA
16B,3R7T,D,B:D,Ct,False,False,416,408,36.9,36.9,0.0,surface
17B,3R7T,C,B:C,Nt,True,True,-2,NA,NA,NA,NA,NA
17B,3R7T,C,B:C,Ct,False,False,416,408,36.9,36.9,0.0,surface
17B,3R7T,B,B:C,Nt,True,True,-2,NA,NA,NA,NA,NA
17B,3R7T,B,B:C,Ct,False,False,416,408,36.9,36.9,0.0,surface
18D,3HQN,B,D:B,Nt,True,False,0,NA,NA,NA,NA,NA
18D,3HQN,B,D:B,Ct,False,False,498,493,96.1,96.1,0.0,surface
18D,3HQN,D,D:B,Nt,True,False,0,NA,NA,NA,NA,NA
18D,3HQN,D,D:B,Ct,False,False,498,492,95.7,95.7,0.0,surface
19D,3HQN,A,D:A,Nt,True,False,0,NA,NA,NA,NA,NA
19D,3HQN,A,D:A,Ct,False,False,498,493,96.1,96.1,0.0,surface
19D,3HQN,D,D:A,Nt,True,False,0,NA,NA,NA,NA,NA
19D,3HQN,D,D:A,Ct,False,False,498,492,95.7,95.7,0.0,surface
3A,1MQI,A,A:B,Nt,True,False,1,NA,NA,NA,NA,NA
3A,1MQI,A,A:B,Ct,True,False,263,NA,NA,NA,NA,NA
3A,1MQI,B,A:B,Nt,True,False,1,NA,NA,NA,NA,NA
3A,1MQI,B,A:B,Ct,True,False,263,NA,NA,NA,NA,NA
4A,1TV8,A,A:B,Nt,True,False,1,NA,NA,NA,NA,NA
4A,1TV8,A,A:B,Ct,True,False,340,NA,NA,NA,NA,NA
4A,1TV8,B,A:B,Nt,True,False,1,NA,NA,NA,NA,NA
4A,1TV8,B,A:B,Ct,True,False,340,NA,NA,NA,NA,NA
5A,2FB0,A,A:B,Nt,False,False,-2,1,106.4,106.4,0.0,surface
5A,2FB0,A,A:B,Ct,False,False,91,94,80.0,64.0,16.0,rim
5A,2FB0,B,A:B,Nt,False,False,-2,1,106.5,106.5,0.0,surface
5A,2FB0,B,A:B,Ct,False,False,91,94,79.8,64.4,15.4,rim
7A,1U07,A,A:B,Nt,False,False,150,1,122.9,122.9,0.0,surface
7A,1U07,A,A:B,Ct,False,False,239,90,110.9,65.2,45.7,rim
7A,1U07,B,A:B,Nt,True,False,150,NA,NA,NA,NA,NA
7A,1U07,B,A:B,Ct,False,False,239,88,108.6,59.4,49.2,rim
8B,3FCY,B,B:F,Nt,True,True,-25,NA,NA,NA,NA,NA
8B,3FCY,B,B:F,Ct,False,False,320,317,116.9,116.9,0.0,surface
8B,3FCY,F,B:F,Nt,True,True,-25,NA,NA,NA,NA,NA
8B,3FCY,F,B:F,Ct,False,False,320,317,117.0,117.0,0.0,surface
9A,3FCY,A,A:B,Nt,True,True,-25,NA,NA,NA,NA,NA
9A,3FCY,A,A:B,Ct,False,False,320,317,116.9,116.9,0.0,surface
9A,3FCY,B,A:B,Nt,True,True,-25,NA,NA,NA,NA,NA
9A,3FCY,B,A:B,Ct,False,False,320,317,116.9,116.9,0.0,surface
10B,3FCY,B,B:D,Nt,True,True,-25,NA,NA,NA,NA,NA
10B,3FCY,B,B:D,Ct,False,False,320,317,116.9,116.9,0.0,surface
10B,3FCY,D,B:D,Nt,True,True,-25,NA,NA,NA,NA,NA
10B,3FCY,D,B:D,Ct,False,False,320,317,139.8,139.8,0.0,surface
11B,3EM1,C,B:C,Nt,True,True,-4,NA,NA,NA,NA,NA
11B,3EM1,C,B:C,Ct,True,False,141,NA,NA,NA,NA,NA
11B,3EM1,B,B:C,Nt,True,True,-4,NA,NA,NA,NA,NA
11B,3EM1,B,B:C,Ct,True,False,141,NA,NA,NA,NA,NA
12C,3EM1,C,C:F,Nt,True,True,-4,NA,NA,NA,NA,NA
12C,3EM1,C,C:F,Ct,True,False,141,NA,NA,NA,NA,NA
12C,3EM1,F,C:F,Nt,True,True,-4,NA,NA,NA,NA,NA
12C,3EM1,F,C:F,Ct,True,False,141,NA,NA,NA,NA,NA
13A,3AUY,A,A:B,Nt,False,False,1,1,30.6,30.6,0.0,surface
13A,3AUY,A,A:B,Ct,False,False,1005,366,105.6,105.6,0.0,surface
13A,3AUY,B,A:B,Nt,False,False,1,1,32.9,32.9,0.0,surface
13A,3AUY,B,A:B,Ct,False,False,1005,357,97.1,97.1,0.0,surface
14A,3GJU,A,A:B,Nt,False,False,0,1,120.2,120.2,0.0,surface
14A,3GJU,A,A:B,Ct,True,False,459,NA,NA,NA,NA,NA
14A,3GJU,B,A:B,Nt,False,False,0,1,120.2,120.2,0.0,surface
14A,3GJU,B,A:B,Ct,True,False,459,NA,NA,NA,NA,NA
15A,2L5X,A,A:C,Nt,False,False,9,1,120.7,120.7,0.0,surface
15A,2L5X,A,A:C,Ct,False,False,159,151,96.0,96.0,0.0,surface
15A,2L5X,C,A:C,Nt,False,False,1,1,125.4,125.4,0.0,surface
15A,2L5X,C,A:C,Ct,False,False,98,98,117.8,117.8,0.0,surface
16A,2L5X,A,A:B,Nt,False,False,9,1,120.7,120.7,0.0,surface
16A,2L5X,A,A:B,Ct,False,False,159,151,96.0,96.0,0.0,surface
16A,2L5X,B,A:B,Nt,False,False,1,1,126.9,87.0,39.9,rim
16A,2L5X,B,A:B,Ct,False,False,98,98,116.9,116.9,0.0,surface
17E,3FCP,H,E:H,Nt,True,False,1,NA,NA,NA,NA,NA
17E,3FCP,H,E:H,Ct,True,False,381,NA,NA,NA,NA,NA
17E,3FCP,E,E:H,Nt,True,False,1,NA,NA,NA,NA,NA
17E,3FCP,E,E:H,Ct,True,False,381,NA,NA,NA,NA,NA
18F,3FCP,H,F:H,Nt,True,False,1,NA,NA,NA,NA,NA
18F,3FCP,H,F:H,Ct,True,False,381,NA,NA,NA,NA,NA
18F,3FCP,F,F:H,Nt,True,False,1,NA,NA,NA,NA,NA
18F,3FCP,F,F:H,Ct,True,False,381,NA,NA,NA,NA,NA
19A,3FCP,A,A:B,Nt,True,False,1,NA,NA,NA,NA,NA
19A,3FCP,A,A:B,Ct,True,False,381,NA,NA,NA,NA,NA
19A,3FCP,B,A:B,Nt,True,False,1,NA,NA,NA,NA,NA
19A,3FCP,B,A:B,Ct,True,False,381,NA,NA,NA,NA,NA
20C,1U8F,C,C:B,Nt,True,False,1,NA,NA,NA,NA,NA
20C,1U8F,C,C:B,Ct,False,False,335,333,62.1,62.1,0.0,surface
20C,1U8F,B,C:B,Nt,True,False,1,NA,NA,NA,NA,NA
20C,1U8F,B,C:B,Ct,False,False,335,333,60.2,60.2,0.0,surface
1C,1U8F,C,C:D,Nt,True,False,1,NA,NA,NA,NA,NA
1C,1U8F,C,C:D,Ct,False,False,335,333,62.1,62.1,0.0,surface
1C,1U8F,D,C:D,Nt,True,False,1,NA,NA,NA,NA,NA
1C,1U8F,D,C:D,Ct,False,False,335,333,60.3,60.3,0.0,surface
2B,1U8F,B,B:D,Nt,True,False,1,NA,NA,NA,NA,NA
2B,1U8F,B,B:D,Ct,False,False,335,333,60.2,60.2,0.0,surface
2B,1U8F,D,B:D,Nt,True,False,1,NA,NA,NA,NA,NA
2B,1U8F,D,B:D,Ct,False,False,335,333,60.3,60.3,0.0,surface
3A,3FCN,A,A:B,Nt,True,False,0,NA,NA,NA,NA,NA
3A,3FCN,A,A:B,Ct,True,False,163,NA,NA,NA,NA,NA
3A,3FCN,B,A:B,Nt,True,False,0,NA,NA,NA,NA,NA
3A,3FCN,B,A:B,Ct,True,False,163,NA,NA,NA,NA,NA
4A,1XU9,A,A:B,Nt,True,False,7,NA,NA,NA,NA,NA
4A,1XU9,A,A:B,Ct,True,False,292,NA,NA,NA,NA,NA
4A,1XU9,B,A:B,Nt,True,False,7,NA,NA,NA,NA,NA
4A,1XU9,B,A:B,Ct,True,False,292,NA,NA,NA,NA,NA
5C,1NNS,C,C:D,Nt,False,False,1,1,76.5,76.5,0.0,surface
5C,1NNS,C,C:D,Ct,False,False,326,326,8.5,8.5,0.0,interior
5C,1NNS,D,C:D,Nt,False,False,1,1,76.5,76.5,0.0,surface
5C,1NNS,D,C:D,Ct,False,False,326,326,8.5,8.5,0.0,interior
6B,1NNS,B,B:D,Nt,False,False,1,1,77.5,77.5,0.0,surface
6B,1NNS,B,B:D,Ct,False,False,326,326,8.8,8.8,0.0,interior
6B,1NNS,D,B:D,Nt,False,False,1,1,76.5,76.5,0.0,surface
6B,1NNS,D,B:D,Ct,False,False,326,326,8.5,8.5,0.0,interior
7B,1NNS,C,B:C,Nt,False,False,1,1,76.5,76.5,0.0,surface
7B,1NNS,C,B:C,Ct,False,False,326,326,8.5,8.5,0.0,interior
7B,1NNS,B,B:C,Nt,False,False,1,1,77.5,77.5,0.0,surface
7B,1NNS,B,B:C,Ct,False,False,326,326,8.8,8.8,0.0,interior
8A,3FCM,A,A:B,Nt,True,False,0,NA,NA,NA,NA,NA
8A,3FCM,A,A:B,Ct,True,False,195,NA,NA,NA,NA,NA
8A,3FCM,B,A:B,Nt,True,False,0,NA,NA,NA,NA,NA
8A,3FCM,B,A:B,Ct,True,False,195,NA,NA,NA,NA,NA
9A,2C12,A,A:C,Nt,True,False,1,NA,NA,NA,NA,NA
9A,2C12,A,A:C,Ct,True,False,439,NA,NA,NA,NA,NA
9A,2C12,C,A:C,Nt,True,False,1,NA,NA,NA,NA,NA
9A,2C12,C,A:C,Ct,True,False,439,NA,NA,NA,NA,NA
10A,1JLJ,A,A:C,Nt,True,False,1,NA,NA,NA,NA,NA
10A,1JLJ,A,A:C,Ct,True,True,189,NA,NA,NA,NA,NA
10A,1JLJ,C,A:C,Nt,True,False,1,NA,NA,NA,NA,NA
10A,1JLJ,C,A:C,Ct,True,True,189,NA,NA,NA,NA,NA
11B,3FCH,C,B:C,Nt,True,True,-24,NA,NA,NA,NA,NA
11B,3FCH,C,B:C,Ct,True,False,256,NA,NA,NA,NA,NA
11B,3FCH,B,B:C,Nt,True,True,-24,NA,NA,NA,NA,NA
11B,3FCH,B,B:C,Ct,True,False,256,NA,NA,NA,NA,NA
12C,3FCH,C,C:D,Nt,True,True,-24,NA,NA,NA,NA,NA
12C,3FCH,C,C:D,Ct,True,False,256,NA,NA,NA,NA,NA
12C,3FCH,D,C:D,Nt,True,True,-24,NA,NA,NA,NA,NA
12C,3FCH,D,C:D,Ct,True,False,256,NA,NA,NA,NA,NA
13A,1IHO,A,A:B,Nt,False,False,1,1,39.5,39.5,0.0,surface
13A,1IHO,A,A:B,Ct,True,False,283,NA,NA,NA,NA,NA
13A,1IHO,B,A:B,Nt,False,False,1,1,40.1,40.1,0.0,surface
13A,1IHO,B,A:B,Ct,True,False,283,NA,NA,NA,NA,NA
14A,3FCD,A,A:B,Nt,True,False,0,NA,NA,NA,NA,NA
14A,3FCD,A,A:B,Ct,True,False,132,NA,NA,NA,NA,NA
14A,3FCD,B,A:B,Nt,True,False,0,NA,NA,NA,NA,NA
14A,3FCD,B,A:B,Ct,True,False,132,NA,NA,NA,NA,NA
15A,1IHM,A,A:C,Nt,True,False,1001,NA,NA,NA,NA,NA
15A,1IHM,A,A:C,Ct,True,False,1530,NA,NA,NA,NA,NA
15A,1IHM,C,A:C,Nt,True,False,3001,NA,NA,NA,NA,NA
15A,1IHM,C,A:C,Ct,True,False,3530,NA,NA,NA,NA,NA
16A,1IHM,A,A:B,Nt,True,False,1001,NA,NA,NA,NA,NA
16A,1IHM,A,A:B,Ct,True,False,1530,NA,NA,NA,NA,NA
16A,1IHM,B,A:B,Nt,True,False,2001,NA,NA,NA,NA,NA
16A,1IHM,B,A:B,Ct,True,False,2530,NA,NA,NA,NA,NA
17C,1IHM,C,C:B,Nt,True,False,3001,NA,NA,NA,NA,NA
17C,1IHM,C,C:B,Ct,True,False,3530,NA,NA,NA,NA,NA
17C,1IHM,B,C:B,Nt,True,False,2001,NA,NA,NA,NA,NA
17C,1IHM,B,C:B,Ct,True,False,2530,NA,NA,NA,NA,NA
18B,1O58,B,B:D,Nt,True,False,-11,NA,NA,NA,NA,NA
18B,1O58,B,B:D,Ct,False,False,291,285,29.4,29.4,0.0,surface
18B,1O58,D,B:D,Nt,True,False,-11,NA,NA,NA,NA,NA
18B,1O58,D,B:D,Ct,False,False,291,279,32.5,32.5,0.0,surface
19A,1O58,A,A:B,Nt,True,False,-11,NA,NA,NA,NA,NA
19A,1O58,A,A:B,Ct,False,False,291,293,30.8,11.9,18.9,core
19A,1O58,B,A:B,Nt,True,False,-11,NA,NA,NA,NA,NA
19A,1O58,B,A:B,Ct,False,False,291,285,29.4,10.8,18.6,core
20C,3QVL,C,C:E,Nt,False,False,3,1,106.0,106.0,0.0,surface
20C,3QVL,C,C:E,Ct,False,False,247,245,50.9,50.9,0.0,surface
20C,3QVL,E,C:E,Nt,False,False,3,1,106.0,106.0,0.0,surface
20C,3QVL,E,C:E,Ct,False,False,247,245,50.9,50.9,0.0,surface
1C,3QVL,C,C:D,Nt,False,False,3,1,106.0,106.0,0.0,surface
1C,3QVL,C,C:D,Ct,False,False,247,245,50.9,50.9,0.0,surface
1C,3QVL,D,C:D,Nt,False,False,3,1,106.0,106.0,0.0,surface
1C,3QVL,D,C:D,Ct,False,False,247,245,50.9,50.9,0.0,surface
2A,3QVG,A,A:B,Nt,True,True,834,NA,NA,NA,NA,NA
2A,3QVG,A,A:B,Ct,False,True,922,82,58.0,58.0,0.0,surface
2A,3QVG,B,A:B,Nt,True,True,526,NA,NA,NA,NA,NA
2A,3QVG,B,A:B,Ct,False,False,631,104,141.2,141.2,0.0,surface
3B,3QVG,B,B:D,Nt,True,True,526,NA,NA,NA,NA,NA
3B,3QVG,B,B:D,Ct,False,False,631,104,141.2,125.2,16.0,rim
3B,3QVG,D,B:D,Nt,True,True,526,NA,NA,NA,NA,NA
3B,3QVG,D,B:D,Ct,False,False,631,104,132.1,132.1,0.0,surface
4A,1NNQ,A,A:B,Nt,True,False,1,NA,NA,NA,NA,NA
4A,1NNQ,A,A:B,Ct,False,False,171,170,98.3,92.8,5.5,rim
4A,1NNQ,B,A:B,Nt,True,False,1,NA,NA,NA,NA,NA
4A,1NNQ,B,A:B,Ct,False,False,171,170,101.6,82.9,18.7,rim
5A,1LL2,A,A:B,Nt,False,False,1,1,57.6,57.6,0.0,surface
5A,1LL2,A,A:B,Ct,True,False,332,NA,NA,NA,NA,NA
5A,1LL2,B,A:B,Nt,False,False,1,1,57.6,57.6,0.0,surface
5A,1LL2,B,A:B,Ct,True,False,332,NA,NA,NA,NA,NA
6A,3R75,A,A:B,Nt,True,True,-1,NA,NA,NA,NA,NA
6A,3R75,A,A:B,Ct,True,False,643,NA,NA,NA,NA,NA
6A,3R75,B,A:B,Nt,True,True,-1,NA,NA,NA,NA,NA
6A,3R75,B,A:B,Ct,True,False,643,NA,NA,NA,NA,NA
7A,1NF9,A,A:B,Nt,False,False,1,1,106.7,106.7,0.0,surface
7A,1NF9,A,A:B,Ct,False,False,207,207,97.7,97.7,0.0,surface
7A,1NF9,B,A:B,Nt,False,False,1,1,106.7,106.7,0.0,surface
7A,1NF9,B,A:B,Ct,False,False,207,207,97.7,97.7,0.0,surface
8A,256B,A,A:B,Nt,False,False,1,1,78.2,78.2,0.0,surface
8A,256B,A,A:B,Ct,False,False,106,106,85.2,46.8,38.4,rim
8A,256B,B,A:B,Nt,True,False,1,NA,NA,NA,NA,NA
8A,256B,B,A:B,Ct,True,False,106,NA,NA,NA,NA,NA
9A,3QVQ,A,A:B,Nt,False,False,0,1,48.9,48.9,0.0,surface
9A,3QVQ,A,A:B,Ct,True,False,251,NA,NA,NA,NA,NA
9A,3QVQ,B,A:B,Nt,True,False,0,NA,NA,NA,NA,NA
9A,3QVQ,B,A:B,Ct,True,False,251,NA,NA,NA,NA,NA
10C,2QVU,C,C:D,Nt,True,False,1,NA,NA,NA,NA,NA
10C,2QVU,C,C:D,Ct,False,False,337,329,91.9,91.9,0.0,surface
10C,2QVU,D,C:D,Nt,True,False,1,NA,NA,NA,NA,NA
10C,2QVU,D,C:D,Ct,False,False,337,329,91.9,91.9,0.0,surface
11B,2QVU,B,B:D,Nt,True,False,1,NA,NA,NA,NA,NA
11B,2QVU,B,B:D,Ct,False,False,337,329,123.6,123.6,0.0,surface
11B,2QVU,D,B:D,Nt,True,False,1,NA,NA,NA,NA,NA
11B,2QVU,D,B:D,Ct,False,False,337,329,91.9,91.9,0.0,surface
12B,2QVU,C,B:C,Nt,True,False,1,NA,NA,NA,NA,NA
12B,2QVU,C,B:C,Ct,False,False,337,329,91.9,91.9,0.0,surface
12B,2QVU,B,B:C,Nt,True,False,1,NA,NA,NA,NA,NA
12B,2QVU,B,B:C,Ct,False,False,337,329,123.6,123.6,0.0,surface
13B,1J4N,C,B:C,Nt,False,False,1,1,72.0,72.0,0.0,surface
13B,1J4N,C,B:C,Ct,True,False,271,NA,NA,NA,NA,NA
13B,1J4N,B,B:C,Nt,False,False,1,1,72.0,72.0,0.0,surface
13B,1J4N,B,B:C,Ct,True,False,271,NA,NA,NA,NA,NA
14A,3NXA,A,A:B,Nt,False,False,3,1,147.3,147.3,0.0,surface
14A,3NXA,A,A:B,Ct,False,False,102,100,119.3,119.3,0.0,surface
14A,3NXA,B,A:B,Nt,True,False,3,NA,NA,NA,NA,NA
14A,3NXA,B,A:B,Ct,True,False,102,NA,NA,NA,NA,NA
15A,2H88,A,A:B,Nt,True,False,1,NA,NA,NA,NA,NA
15A,2H88,A,A:B,Ct,False,False,621,612,17.0,17.0,0.0,interior
15A,2H88,B,A:B,Nt,True,False,1,NA,NA,NA,NA,NA
15A,2H88,B,A:B,Ct,True,False,252,NA,NA,NA,NA,NA
16C,2H88,C,C:B,Nt,True,False,1,NA,NA,NA,NA,NA
16C,2H88,C,C:B,Ct,False,False,140,139,90.2,90.2,0.0,surface
16C,2H88,B,C:B,Nt,True,False,1,NA,NA,NA,NA,NA
16C,2H88,B,C:B,Ct,True,False,252,NA,NA,NA,NA,NA
17C,2H88,C,C:D,Nt,True,False,1,NA,NA,NA,NA,NA
17C,2H88,C,C:D,Ct,False,False,140,139,90.2,77.5,12.7,rim
17C,2H88,D,C:D,Nt,True,False,1,NA,NA,NA,NA,NA
17C,2H88,D,C:D,Ct,False,False,103,101,103.0,27.2,75.8,rim
18B,2H88,B,B:D,Nt,True,False,1,NA,NA,NA,NA,NA
18B,2H88,B,B:D,Ct,True,False,252,NA,NA,NA,NA,NA
18B,2H88,D,B:D,Nt,True,False,1,NA,NA,NA,NA,NA
18B,2H88,D,B:D,Ct,False,False,103,101,103.0,103.0,0.0,surface
19A,2L53,A,A:B,Nt,False,False,1,1,81.2,81.2,0.0,surface
19A,2L53,A,A:B,Ct,False,False,148,148,118.2,116.7,1.5,rim
19A,2L53,B,A:B,Nt,False,True,-4,1,154.2,154.2,0.0,surface
19A,2L53,B,A:B,Ct,False,False,1927,31,121.6,121.6,0.0,surface
20A,1M7V,A,A:B,Nt,False,False,-3,1,127.4,127.4,0.0,surface
20A,1M7V,A,A:B,Ct,False,False,359,361,84.1,84.1,0.0,surface
20A,1M7V,B,A:B,Nt,False,False,-3,1,127.4,127.4,0.0,surface
20A,1M7V,B,A:B,Ct,False,False,359,361,84.1,84.1,0.0,surface
1A,3FC2,A,A:B,Nt,True,True,11,NA,NA,NA,NA,NA
1A,3FC2,A,A:B,Ct,True,False,345,NA,NA,NA,NA,NA
1A,3FC2,B,A:B,Nt,True,True,11,NA,NA,NA,NA,NA
1A,3FC2,B,A:B,Ct,True,False,345,NA,NA,NA,NA,NA
2A,3GOX,A,A:B,Nt,True,True,-9,NA,NA,NA,NA,NA
2A,3GOX,A,A:B,Ct,True,False,190,NA,NA,NA,NA,NA
2A,3GOX,B,A:B,Nt,True,True,-9,NA,NA,NA,NA,NA
2A,3GOX,B,A:B,Ct,True,False,190,NA,NA,NA,NA,NA
3A,1KQP,A,A:B,Nt,False,False,1,1,77.9,77.9,0.0,surface
3A,1KQP,A,A:B,Ct,False,False,271,271,82.2,67.4,14.8,rim
3A,1KQP,B,A:B,Nt,False,False,1,1,86.9,86.9,0.0,surface
3A,1KQP,B,A:B,Ct,False,False,271,271,81.8,65.3,16.5,rim
4A,2FBJ,A,A:B,Nt,False,False,1,1,109.6,109.2,0.4,rim
4A,2FBJ,A,A:B,Ct,False,False,213,213,113.6,113.6,0.0,surface
4A,2FBJ,B,A:B,Nt,False,False,1,1,121.1,121.1,0.0,surface
4A,2FBJ,B,A:B,Ct,False,False,220,220,86.7,86.7,0.0,surface
5A,2FBK,A,A:B,Nt,True,False,1,NA,NA,NA,NA,NA
5A,2FBK,A,A:B,Ct,True,False,181,NA,NA,NA,NA,NA
5A,2FBK,B,A:B,Nt,True,False,1,NA,NA,NA,NA,NA
5A,2FBK,B,A:B,Ct,True,False,181,NA,NA,NA,NA,NA
6A,2FBH,A,A:B,Nt,True,False,-1,NA,NA,NA,NA,NA
6A,2FBH,A,A:B,Ct,False,False,144,137,89.8,55.3,34.5,rim
6A,2FBH,B,A:B,Nt,True,False,-1,NA,NA,NA,NA,NA
6A,2FBH,B,A:B,Ct,False,False,144,137,89.8,55.3,34.5,rim
7A,2FBI,A,A:B,Nt,True,False,-1,NA,NA,NA,NA,NA
7A,2FBI,A,A:B,Ct,False,False,140,136,128.9,88.5,40.4,rim
7A,2FBI,B,A:B,Nt,True,False,-1,NA,NA,NA,NA,NA
7A,2FBI,B,A:B,Ct,False,False,140,136,128.9,88.5,40.4,rim
8A,2FBN,A,A:B,Nt,True,False,1,NA,NA,NA,NA,NA
8A,2FBN,A,A:B,Ct,True,False,198,NA,NA,NA,NA,NA
8A,2FBN,B,A:B,Nt,True,False,1,NA,NA,NA,NA,NA
8A,2FBN,B,A:B,Ct,True,False,198,NA,NA,NA,NA,NA
9A,2FBL,A,A:B,Nt,True,False,-1,NA,NA,NA,NA,NA
9A,2FBL,A,A:B,Ct,False,False,151,144,96.6,96.6,0.0,surface
9A,2FBL,B,A:B,Nt,True,False,-1,NA,NA,NA,NA,NA
9A,2FBL,B,A:B,Ct,False,False,151,148,94.6,94.6,0.0,surface
10A,2GTR,A,A:B,Nt,True,False,1,NA,NA,NA,NA,NA
10A,2GTR,A,A:B,Ct,True,False,261,NA,NA,NA,NA,NA
10A,2GTR,B,A:B,Nt,True,False,1,NA,NA,NA,NA,NA
10A,2GTR,B,A:B,Ct,False,False,261,258,12.7,12.7,0.0,interior
11A,1PKV,A,A:B,Nt,False,False,1,1,96.9,72.8,24.1,rim
11A,1PKV,A,A:B,Ct,True,False,97,NA,NA,NA,NA,NA
11A,1PKV,B,A:B,Nt,False,False,1,1,91.8,77.7,14.1,rim
11A,1PKV,B,A:B,Ct,True,False,97,NA,NA,NA,NA,NA
12B,3KWD,C,B:C,Nt,True,True,-19,NA,NA,NA,NA,NA
12B,3KWD,C,B:C,Ct,True,False,193,NA,NA,NA,NA,NA
12B,3KWD,B,B:C,Nt,True,True,-19,NA,NA,NA,NA,NA
12B,3KWD,B,B:C,Ct,True,False,193,NA,NA,NA,NA,NA
13A,1C9O,A,A:B,Nt,False,False,1,1,72.5,72.5,0.0,surface
13A,1C9O,A,A:B,Ct,False,False,66,66,59.3,59.3,0.0,surface
13A,1C9O,B,A:B,Nt,False,False,1,1,91.0,91.0,0.0,surface
13A,1C9O,B,A:B,Ct,False,False,66,66,62.9,62.9,0.0,surface
1A,1EK6,A,A:B,Nt,False,False,1,1,57.3,57.3,0.0,surface
1A,1EK6,A,A:B,Ct,True,False,348,NA,NA,NA,NA,NA
1A,1EK6,B,A:B,Nt,True,False,1,NA,NA,NA,NA,NA
1A,1EK6,B,A:B,Ct,True,False,348,NA,NA,NA,NA,NA
2A,1NIR,A,A:B,Nt,True,False,1,NA,NA,NA,NA,NA
2A,1NIR,A,A:B,Ct,False,False,543,538,6.1,6.1,0.0,interior
2A,1NIR,B,A:B,Nt,True,False,1,NA,NA,NA,NA,NA
2A,1NIR,B,A:B,Ct,False,False,543,539,6.0,6.0,0.0,interior
3D,3KWV,D,D:L,Nt,True,False,168,NA,NA,NA,NA,NA
3D,3KWV,D,D:L,Ct,False,False,735,527,42.4,42.4,0.0,surface
3D,3KWV,L,D:L,Nt,True,False,1,NA,NA,NA,NA,NA
3D,3KWV,L,D:L,Ct,True,False,263,NA,NA,NA,NA,NA
4H,3KWV,H,H:L,Nt,True,False,168,NA,NA,NA,NA,NA
4H,3KWV,H,H:L,Ct,False,False,735,526,31.8,31.8,0.0,surface
4H,3KWV,L,H:L,Nt,True,False,1,NA,NA,NA,NA,NA
4H,3KWV,L,H:L,Ct,True,False,263,NA,NA,NA,NA,NA
5A,3KWS,A,A:B,Nt,True,False,0,NA,NA,NA,NA,NA
5A,3KWS,A,A:B,Ct,False,False,312,265,21.9,21.9,0.0,interior
5A,3KWS,B,A:B,Nt,True,False,0,NA,NA,NA,NA,NA
5A,3KWS,B,A:B,Ct,False,False,312,265,22.6,22.6,0.0,interior
6A,1U6E,A,A:B,Nt,False,False,-10,1,125.3,109.2,16.1,rim
6A,1U6E,A,A:B,Ct,True,False,318,NA,NA,NA,NA,NA
6A,1U6E,B,A:B,Nt,False,False,-10,1,117.2,76.2,41.0,rim
6A,1U6E,B,A:B,Ct,True,False,318,NA,NA,NA,NA,NA
7A,3KWP,A,A:B,Nt,True,False,-2,NA,NA,NA,NA,NA
7A,3KWP,A,A:B,Ct,True,False,293,NA,NA,NA,NA,NA
7A,3KWP,B,A:B,Nt,True,False,-2,NA,NA,NA,NA,NA
7A,3KWP,B,A:B,Ct,True,False,293,NA,NA,NA,NA,NA
8A,2OB3,A,A:B,Nt,False,False,35,1,86.9,86.9,0.0,surface
8A,2OB3,A,A:B,Ct,False,False,364,330,51.0,51.0,0.0,surface
8A,2OB3,B,A:B,Nt,False,False,35,1,88.0,88.0,0.0,surface
8A,2OB3,B,A:B,Ct,False,False,364,330,51.8,51.8,0.0,surface
9A,1U2G,A,A:C,Nt,False,False,1,1,32.3,32.3,0.0,surface
9A,1U2G,A,A:C,Ct,True,False,384,NA,NA,NA,NA,NA
9A,1U2G,C,A:C,Nt,True,False,1,NA,NA,NA,NA,NA
9A,1U2G,C,A:C,Ct,False,False,203,174,95.1,95.1,0.0,surface
10B,1U2G,C,B:C,Nt,True,False,1,NA,NA,NA,NA,NA
10B,1U2G,C,B:C,Ct,False,False,203,174,95.1,95.1,0.0,surface
10B,1U2G,B,B:C,Nt,False,False,1,1,35.1,35.1,0.0,surface
10B,1U2G,B,B:C,Ct,True,False,384,NA,NA,NA,NA,NA
11C,2A7K,C,C:B,Nt,False,False,1,1,40.0,40.0,0.0,surface
11C,2A7K,C,C:B,Ct,True,False,250,NA,NA,NA,NA,NA
11C,2A7K,B,C:B,Nt,False,False,1,1,40.0,40.0,0.0,surface
11C,2A7K,B,C:B,Ct,True,False,250,NA,NA,NA,NA,NA
12A,2A87,A,A:B,Nt,True,False,1,NA,NA,NA,NA,NA
12A,2A87,A,A:B,Ct,True,False,335,NA,NA,NA,NA,NA
12A,2A87,B,A:B,Nt,True,False,1,NA,NA,NA,NA,NA
12A,2A87,B,A:B,Ct,True,False,335,NA,NA,NA,NA,NA
13A,3COV,A,A:B,Nt,True,True,0,NA,NA,NA,NA,NA
13A,3COV,A,A:B,Ct,True,False,300,NA,NA,NA,NA,NA
13A,3COV,B,A:B,Nt,True,True,0,NA,NA,NA,NA,NA
13A,3COV,B,A:B,Ct,True,False,300,NA,NA,NA,NA,NA
14B,1P4C,B,B:D,Nt,True,False,1,NA,NA,NA,NA,NA
14B,1P4C,B,B:D,Ct,True,True,380,NA,NA,NA,NA,NA
14B,1P4C,D,B:D,Nt,True,False,1,NA,NA,NA,NA,NA
14B,1P4C,D,B:D,Ct,True,True,380,NA,NA,NA,NA,NA
15A,1VKJ,A,A:B,Nt,True,True,27,NA,NA,NA,NA,NA
15A,1VKJ,A,A:B,Ct,False,False,311,258,64.7,64.7,0.0,surface
15A,1VKJ,B,A:B,Nt,True,True,27,NA,NA,NA,NA,NA
15A,1VKJ,B,A:B,Ct,False,False,311,258,59.4,15.3,44.1,core
16C,1VKJ,C,C:B,Nt,True,True,27,NA,NA,NA,NA,NA
16C,1VKJ,C,C:B,Ct,False,False,311,247,67.2,67.2,0.0,surface
16C,1VKJ,B,C:B,Nt,True,True,27,NA,NA,NA,NA,NA
16C,1VKJ,B,C:B,Ct,False,False,311,258,59.4,59.4,0.0,surface
17A,1HZ4,A,A:B,Nt,True,False,-1,NA,NA,NA,NA,NA
17A,1HZ4,A,A:B,Ct,True,False,371,NA,NA,NA,NA,NA
17A,1HZ4,B,A:B,Nt,True,False,-1,NA,NA,NA,NA,NA
17A,1HZ4,B,A:B,Ct,True,False,371,NA,NA,NA,NA,NA
18A,3IFW,A,A:B,Nt,True,False,-4,NA,NA,NA,NA,NA
18A,3IFW,A,A:B,Ct,False,False,223,223,106.0,106.0,0.0,surface
18A,3IFW,B,A:B,Nt,False,False,1,1,43.0,43.0,0.0,surface
18A,3IFW,B,A:B,Ct,False,False,75,75,152.2,5.5,146.7,core
19A,3KW3,A,A:B,Nt,True,True,-3,NA,NA,NA,NA,NA
19A,3KW3,A,A:B,Ct,False,False,372,344,55.6,55.6,0.0,surface
19A,3KW3,B,A:B,Nt,True,True,-3,NA,NA,NA,NA,NA
19A,3KW3,B,A:B,Ct,False,False,372,359,56.1,56.1,0.0,surface
20A,3KW2,A,A:B,Nt,True,True,0,NA,NA,NA,NA,NA
20A,3KW2,A,A:B,Ct,True,False,255,NA,NA,NA,NA,NA
20A,3KW2,B,A:B,Nt,True,True,0,NA,NA,NA,NA,NA
20A,3KW2,B,A:B,Ct,True,False,255,NA,NA,NA,NA,NA
1A,3KUV,A,A:B,Nt,True,False,1,NA,NA,NA,NA,NA
1A,3KUV,A,A:B,Ct,True,False,139,NA,NA,NA,NA,NA
1A,3KUV,B,A:B,Nt,True,False,1,NA,NA,NA,NA,NA
1A,3KUV,B,A:B,Ct,True,False,139,NA,NA,NA,NA,NA
2C,3KW0,C,C:D,Nt,True,False,-17,NA,NA,NA,NA,NA
2C,3KW0,C,C:D,Ct,False,False,195,197,66.0,66.0,0.0,surface
2C,3KW0,D,C:D,Nt,True,False,-17,NA,NA,NA,NA,NA
2C,3KW0,D,C:D,Ct,False,False,195,190,65.6,65.6,0.0,surface
3A,3KW0,A,A:C,Nt,True,False,-17,NA,NA,NA,NA,NA
3A,3KW0,A,A:C,Ct,False,False,195,189,59.5,59.5,0.0,surface
3A,3KW0,C,A:C,Nt,True,False,-17,NA,NA,NA,NA,NA
3A,3KW0,C,A:C,Ct,False,False,195,197,66.0,66.0,0.0,surface
4B,3KW8,C,B:C,Nt,True,False,42,NA,NA,NA,NA,NA
4B,3KW8,C,B:C,Ct,False,False,317,273,129.0,129.0,0.0,surface
4B,3KW8,B,B:C,Nt,True,False,42,NA,NA,NA,NA,NA
4B,3KW8,B,B:C,Ct,False,False,317,273,129.1,129.1,0.0,surface
5A,1U20,A,A:B,Nt,True,False,1,NA,NA,NA,NA,NA
5A,1U20,A,A:B,Ct,True,False,212,NA,NA,NA,NA,NA
5A,1U20,B,A:B,Nt,True,False,1,NA,NA,NA,NA,NA
5A,1U20,B,A:B,Ct,True,False,212,NA,NA,NA,NA,NA
6D,2A8Y,D,D:F,Nt,True,False,1,NA,NA,NA,NA,NA
6D,2A8Y,D,D:F,Ct,True,False,270,NA,NA,NA,NA,NA
6D,2A8Y,F,D:F,Nt,True,False,1,NA,NA,NA,NA,NA
6D,2A8Y,F,D:F,Ct,True,False,270,NA,NA,NA,NA,NA
7C,2A8Y,C,C:F,Nt,False,False,1,1,104.7,15.7,89.0,core
7C,2A8Y,C,C:F,Ct,False,False,270,263,98.5,96.0,2.5,rim
7C,2A8Y,F,C:F,Nt,True,False,1,NA,NA,NA,NA,NA
7C,2A8Y,F,C:F,Ct,True,False,270,NA,NA,NA,NA,NA
8A,2A8Y,A,A:D,Nt,False,False,1,1,103.3,103.3,0.0,surface
8A,2A8Y,A,A:D,Ct,False,False,270,263,96.9,96.9,0.0,surface
8A,2A8Y,D,A:D,Nt,True,False,1,NA,NA,NA,NA,NA
8A,2A8Y,D,A:D,Ct,True,False,270,NA,NA,NA,NA,NA
9A,2A8X,A,A:B,Nt,False,False,2,2,90.1,90.1,0.0,surface
9A,2A8X,A,A:B,Ct,False,False,464,464,91.5,62.4,29.1,rim
9A,2A8X,B,A:B,Nt,False,False,2,2,75.2,75.2,0.0,surface
9A,2A8X,B,A:B,Ct,False,False,464,464,87.4,55.9,31.5,rim
10C,3E3I,C,C:D,Nt,False,False,1,1,82.7,55.4,27.3,rim
10C,3E3I,C,C:D,Ct,True,False,229,NA,NA,NA,NA,NA
10C,3E3I,D,C:D,Nt,False,False,1,1,75.2,46.7,28.5,rim
10C,3E3I,D,C:D,Ct,True,False,229,NA,NA,NA,NA,NA
11B,3D1K,B,B:D,Nt,False,False,1,1,121.0,121.0,0.0,surface
11B,3D1K,B,B:D,Ct,False,False,142,142,114.3,114.3,0.0,surface
11B,3D1K,D,B:D,Nt,False,False,1,1,67.4,67.4,0.0,surface
11B,3D1K,D,B:D,Ct,False,False,146,146,122.0,122.0,0.0,surface
12B,3D1K,C,B:C,Nt,False,False,1,1,67.4,67.4,0.0,surface
12B,3D1K,C,B:C,Ct,False,False,146,146,122.0,82.3,39.7,rim
12B,3D1K,B,B:C,Nt,False,False,1,1,121.0,121.0,0.0,surface
12B,3D1K,B,B:C,Ct,False,False,142,142,114.3,75.1,39.2,rim
13A,2AIB,A,A:B,Nt,False,False,1,1,105.0,105.0,0.0,surface
13A,2AIB,A,A:B,Ct,False,False,98,98,49.5,49.5,0.0,surface
13A,2AIB,B,A:B,Nt,False,False,1,1,106.1,106.1,0.0,surface
13A,2AIB,B,A:B,Ct,False,False,98,98,43.2,43.2,0.0,surface
14A,2Q3M,A,A:B,Nt,True,False,1,NA,NA,NA,NA,NA
14A,2Q3M,A,A:B,Ct,True,False,326,NA,NA,NA,NA,NA
14A,2Q3M,B,A:B,Nt,True,False,1,NA,NA,NA,NA,NA
14A,2Q3M,B,A:B,Ct,True,False,326,NA,NA,NA,NA,NA
15A,2A8J,A,A:B,Nt,True,False,1,NA,NA,NA,NA,NA
15A,2A8J,A,A:B,Ct,True,False,420,NA,NA,NA,NA,NA
15A,2A8J,B,A:B,Nt,True,False,1,NA,NA,NA,NA,NA
15A,2A8J,B,A:B,Ct,True,False,420,NA,NA,NA,NA,NA
16A,2A8N,A,A:B,Nt,True,False,1,NA,NA,NA,NA,NA
16A,2A8N,A,A:B,Ct,True,False,144,NA,NA,NA,NA,NA
16A,2A8N,B,A:B,Nt,True,False,1,NA,NA,NA,NA,NA
16A,2A8N,B,A:B,Ct,True,False,144,NA,NA,NA,NA,NA
17A,1YTV,A,A:C,Nt,False,False,15,1,83.8,83.8,0.0,surface
17A,1YTV,A,A:C,Ct,False,False,380,366,86.8,86.8,0.0,surface
17A,1YTV,C,A:C,Nt,False,False,15,1,101.8,101.8,0.0,surface
17A,1YTV,C,A:C,Ct,False,False,380,366,86.8,86.8,0.0,surface
18A,1VKC,A,A:B,Nt,True,True,-7,NA,NA,NA,NA,NA
18A,1VKC,A,A:B,Ct,False,False,150,149,119.9,119.9,0.0,surface
18A,1VKC,B,A:B,Nt,True,True,-7,NA,NA,NA,NA,NA
18A,1VKC,B,A:B,Ct,False,False,150,149,118.2,118.2,0.0,surface
1A,2QTC,A,A:B,Nt,True,False,1,NA,NA,NA,NA,NA
1A,2QTC,A,A:B,Ct,False,False,886,801,49.8,31.7,18.1,rim
1A,2QTC,B,A:B,Nt,True,False,1,NA,NA,NA,NA,NA
1A,2QTC,B,A:B,Ct,False,False,886,801,50.4,31.9,18.5,rim
2B,1AZS,B,B:F,Nt,True,False,356,NA,NA,NA,NA,NA
2B,1AZS,B,B:F,Ct,True,False,575,NA,NA,NA,NA,NA
2B,1AZS,F,B:F,Nt,True,False,1,NA,NA,NA,NA,NA
2B,1AZS,F,B:F,Ct,True,False,402,NA,NA,NA,NA,NA
3B,1AZS,B,B:D,Nt,True,False,356,NA,NA,NA,NA,NA
3B,1AZS,B,B:D,Ct,True,False,575,NA,NA,NA,NA,NA
3B,1AZS,D,B:D,Nt,True,False,870,NA,NA,NA,NA,NA
3B,1AZS,D,B:D,Ct,True,False,1081,NA,NA,NA,NA,NA
4F,1AZS,D,F:D,Nt,True,False,870,NA,NA,NA,NA,NA
4F,1AZS,D,F:D,Ct,True,False,1081,NA,NA,NA,NA,NA
4F,1AZS,F,F:D,Nt,True,False,1,NA,NA,NA,NA,NA
4F,1AZS,F,F:D,Ct,True,False,402,NA,NA,NA,NA,NA
5A,1AZS,A,A:B,Nt,True,False,356,NA,NA,NA,NA,NA
5A,1AZS,A,A:B,Ct,True,False,575,NA,NA,NA,NA,NA
5A,1AZS,B,A:B,Nt,True,False,356,NA,NA,NA,NA,NA
5A,1AZS,B,A:B,Ct,True,False,575,NA,NA,NA,NA,NA
6C,1AZS,C,C:D,Nt,True,False,870,NA,NA,NA,NA,NA
6C,1AZS,C,C:D,Ct,True,False,1081,NA,NA,NA,NA,NA
6C,1AZS,D,C:D,Nt,True,False,870,NA,NA,NA,NA,NA
6C,1AZS,D,C:D,Ct,True,False,1081,NA,NA,NA,NA,NA
7A,2VRO,A,A:B,Nt,False,False,0,1,120.2,120.2,0.0,surface
7A,2VRO,A,A:B,Ct,True,False,531,NA,NA,NA,NA,NA
7A,2VRO,B,A:B,Nt,False,False,0,1,134.3,134.3,0.0,surface
7A,2VRO,B,A:B,Ct,True,False,531,NA,NA,NA,NA,NA
8B,2G2D,C,B:C,Nt,True,False,1,NA,NA,NA,NA,NA
8B,2G2D,C,B:C,Ct,True,False,193,NA,NA,NA,NA,NA
8B,2G2D,B,B:C,Nt,True,False,1,NA,NA,NA,NA,NA
8B,2G2D,B,B:C,Ct,True,False,193,NA,NA,NA,NA,NA
9A,2G2N,A,A:C,Nt,True,False,1,NA,NA,NA,NA,NA
9A,2G2N,A,A:C,Ct,False,False,114,111,114.3,74.9,39.4,rim
9A,2G2N,C,A:C,Nt,True,False,1,NA,NA,NA,NA,NA
9A,2G2N,C,A:C,Ct,False,False,114,112,110.6,60.0,50.6,rim
10C,2G2N,C,C:D,Nt,True,False,1,NA,NA,NA,NA,NA
10C,2G2N,C,C:D,Ct,False,False,114,112,110.6,110.6,0.0,surface
10C,2G2N,D,C:D,Nt,True,False,1,NA,NA,NA,NA,NA
10C,2G2N,D,C:D,Ct,False,False,114,112,104.1,104.1,0.0,surface
11C,2G2N,C,C:B,Nt,True,False,1,NA,NA,NA,NA,NA
11C,2G2N,C,C:B,Ct,False,False,114,112,110.6,110.6,0.0,surface
11C,2G2N,B,C:B,Nt,True,False,1,NA,NA,NA,NA,NA
11C,2G2N,B,C:B,Ct,False,False,114,111,120.1,120.1,0.0,surface
12A,2G2U,A,A:B,Nt,False,False,26,1,110.2,110.2,0.0,surface
12A,2G2U,A,A:B,Ct,False,False,292,265,80.6,80.6,0.0,surface
12A,2G2U,B,A:B,Nt,False,False,1,1,122.3,122.3,0.0,surface
12A,2G2U,B,A:B,Ct,False,False,165,165,86.2,86.2,0.0,surface
13A,3IK0,A,A:B,Nt,False,False,1,1,68.8,68.8,0.0,surface
13A,3IK0,A,A:B,Ct,True,False,316,NA,NA,NA,NA,NA
13A,3IK0,B,A:B,Nt,False,False,1,1,68.8,68.8,0.0,surface
13A,3IK0,B,A:B,Ct,True,False,316,NA,NA,NA,NA,NA
15A,3TMK,A,A:B,Nt,False,False,1,1,86.5,86.5,0.0,surface
15A,3TMK,A,A:B,Ct,False,False,216,216,17.4,17.4,0.0,interior
15A,3TMK,B,A:B,Nt,False,False,1,1,101.5,101.5,0.0,surface
15A,3TMK,B,A:B,Ct,False,False,216,216,18.5,18.5,0.0,interior
16A,3HG3,A,A:B,Nt,False,False,32,1,17.2,17.2,0.0,interior
16A,3HG3,A,A:B,Ct,True,True,435,NA,NA,NA,NA,NA
16A,3HG3,B,A:B,Nt,False,False,32,1,19.4,19.4,0.0,interior
16A,3HG3,B,A:B,Ct,True,True,435,NA,NA,NA,NA,NA
17B,3D82,A,B:A,Nt,True,False,0,NA,NA,NA,NA,NA
17B,3D82,A,B:A,Ct,True,False,101,NA,NA,NA,NA,NA
17B,3D82,B,B:A,Nt,True,False,0,NA,NA,NA,NA,NA
17B,3D82,B,B:A,Ct,True,False,101,NA,NA,NA,NA,NA
18C,3D85,A,C:A,Nt,True,False,1,NA,NA,NA,NA,NA
18C,3D85,A,C:A,Ct,True,True,178,NA,NA,NA,NA,NA
18C,3D85,C,C:A,Nt,False,False,1,1,90.3,90.3,0.0,surface
18C,3D85,C,C:A,Ct,True,False,214,NA,NA,NA,NA,NA
19A,3D85,A,A:D,Nt,True,False,1,NA,NA,NA,NA,NA
19A,3D85,A,A:D,Ct,True,True,178,NA,NA,NA,NA,NA
19A,3D85,D,A:D,Nt,False,False,1,1,95.0,95.0,0.0,surface
19A,3D85,D,A:D,Ct,True,False,223,NA,NA,NA,NA,NA
20A,3AXJ,A,A:B,Nt,True,True,-12,NA,NA,NA,NA,NA
20A,3AXJ,A,A:B,Ct,True,False,235,NA,NA,NA,NA,NA
20A,3AXJ,B,A:B,Nt,True,False,2,NA,NA,NA,NA,NA
20A,3AXJ,B,A:B,Ct,True,False,298,NA,NA,NA,NA,NA
1A,3D8H,A,A:B,Nt,True,True,1,NA,NA,NA,NA,NA
1A,3D8H,A,A:B,Ct,True,False,267,NA,NA,NA,NA,NA
1A,3D8H,B,A:B,Nt,True,True,1,NA,NA,NA,NA,NA
1A,3D8H,B,A:B,Ct,True,False,267,NA,NA,NA,NA,NA
2A,3D8K,A,A:B,Nt,False,False,77,2,128.6,128.6,0.0,surface
2A,3D8K,A,A:B,Ct,True,False,452,NA,NA,NA,NA,NA
2A,3D8K,B,A:B,Nt,False,False,77,2,124.5,124.5,0.0,surface
2A,3D8K,B,A:B,Ct,True,False,452,NA,NA,NA,NA,NA
3A,3D8K,A,A:D,Nt,False,False,77,2,128.6,128.6,0.0,surface
3A,3D8K,A,A:D,Ct,True,False,452,NA,NA,NA,NA,NA
3A,3D8K,D,A:D,Nt,True,False,77,1,91.7,91.7,0.0,surface
3A,3D8K,D,A:D,Ct,True,False,452,NA,NA,NA,NA,NA
4C,3D8K,C,C:B,Nt,True,False,77,1,105.0,105.0,0.0,surface
4C,3D8K,C,C:B,Ct,True,False,452,NA,NA,NA,NA,NA
4C,3D8K,B,C:B,Nt,False,False,77,2,124.5,124.5,0.0,surface
4C,3D8K,B,C:B,Ct,True,False,452,NA,NA,NA,NA,NA
5C,3DA0,C,C:B,Nt,False,False,33,1,157.1,157.1,0.0,surface
5C,3DA0,C,C:B,Ct,True,True,168,NA,NA,NA,NA,NA
5C,3DA0,B,C:B,Nt,True,False,33,NA,NA,NA,NA,NA
5C,3DA0,B,C:B,Ct,False,True,168,135,112.6,75.2,37.4,rim
6A,3D8L,A,A:B,Nt,False,False,1,1,152.6,152.6,0.0,surface
6A,3D8L,A,A:B,Ct,False,False,91,91,83.8,83.8,0.0,surface
6A,3D8L,B,A:B,Nt,False,False,1,1,150.1,150.1,0.0,surface
6A,3D8L,B,A:B,Ct,False,False,91,91,76.9,76.9,0.0,surface
7C,3D8L,C,C:B,Nt,True,False,1,NA,NA,NA,NA,NA
7C,3D8L,C,C:B,Ct,False,False,91,88,82.5,47.5,35.0,rim
7C,3D8L,B,C:B,Nt,False,False,1,1,150.1,150.1,0.0,surface
7C,3D8L,B,C:B,Ct,False,False,91,91,76.9,76.9,0.0,surface
8B,2G7O,B,B:D,Nt,True,False,58,NA,NA,NA,NA,NA
8B,2G7O,B,B:D,Ct,False,False,127,68,94.3,94.3,0.0,surface
8B,2G7O,D,B:D,Nt,True,False,58,NA,NA,NA,NA,NA
8B,2G7O,D,B:D,Ct,False,False,127,68,94.3,94.3,0.0,surface
9A,3D8C,A,A:B,Nt,True,True,1,NA,NA,NA,NA,NA
9A,3D8C,A,A:B,Ct,False,False,349,341,83.3,75.1,8.2,rim
9A,3D8C,B,A:B,Nt,True,True,1,NA,NA,NA,NA,NA
9A,3D8C,B,A:B,Ct,False,False,349,341,83.3,75.1,8.2,rim
10A,3D8B,A,A:B,Nt,True,True,318,NA,NA,NA,NA,NA
10A,3D8B,A,A:B,Ct,False,False,674,281,77.6,77.6,0.0,surface
10A,3D8B,B,A:B,Nt,True,True,318,NA,NA,NA,NA,NA
10A,3D8B,B,A:B,Ct,True,False,674,NA,NA,NA,NA,NA
11A,3ITJ,A,A:B,Nt,True,True,-19,NA,NA,NA,NA,NA
11A,3ITJ,A,A:B,Ct,True,False,318,NA,NA,NA,NA,NA
11A,3ITJ,B,A:B,Nt,True,True,-19,NA,NA,NA,NA,NA
11A,3ITJ,B,A:B,Ct,True,False,318,NA,NA,NA,NA,NA
12A,3D8U,A,A:B,Nt,True,True,68,NA,NA,NA,NA,NA
12A,3D8U,A,A:B,Ct,True,False,342,NA,NA,NA,NA,NA
12A,3D8U,B,A:B,Nt,True,True,68,NA,NA,NA,NA,NA
12A,3D8U,B,A:B,Ct,False,False,342,270,127.6,127.6,0.0,surface
13B,3DK5,C,B:C,Nt,True,False,1,NA,NA,NA,NA,NA
13B,3DK5,C,B:C,Ct,True,False,495,NA,NA,NA,NA,NA
13B,3DK5,B,B:C,Nt,True,False,1,NA,NA,NA,NA,NA
13B,3DK5,B,B:C,Ct,True,False,495,NA,NA,NA,NA,NA
14A,2NGR,A,A:B,Nt,False,False,1,1,78.1,78.1,0.0,surface
14A,2NGR,A,A:B,Ct,False,False,191,191,125.5,125.5,0.0,surface
14A,2NGR,B,A:B,Nt,True,False,229,NA,NA,NA,NA,NA
14A,2NGR,B,A:B,Ct,True,False,462,NA,NA,NA,NA,NA
15A,1AM7,A,A:C,Nt,False,False,1,1,58.1,58.1,0.0,surface
15A,1AM7,A,A:C,Ct,True,False,158,NA,NA,NA,NA,NA
15A,1AM7,C,A:C,Nt,False,False,1,1,87.9,87.9,0.0,surface
15A,1AM7,C,A:C,Ct,True,False,158,NA,NA,NA,NA,NA
16C,1AM7,C,C:B,Nt,False,False,1,1,87.9,86.0,1.9,rim
16C,1AM7,C,C:B,Ct,True,False,158,NA,NA,NA,NA,NA
16C,1AM7,B,C:B,Nt,False,False,1,1,65.9,65.9,0.0,surface
16C,1AM7,B,C:B,Ct,True,False,158,NA,NA,NA,NA,NA
17A,1D0C,A,A:B,Nt,True,False,39,NA,NA,NA,NA,NA
17A,1D0C,A,A:B,Ct,False,False,482,416,44.4,44.4,0.0,surface
17A,1D0C,B,A:B,Nt,True,False,39,NA,NA,NA,NA,NA
17A,1D0C,B,A:B,Ct,False,False,482,414,43.7,43.7,0.0,surface
18A,1AM2,A,A:B,Nt,False,False,0,1,39.2,39.2,0.0,surface
18A,1AM2,A,A:B,Ct,False,False,198,181,21.5,21.5,0.0,interior
18A,1AM2,B,A:B,Nt,False,False,0,1,39.2,39.2,0.0,surface
18A,1AM2,B,A:B,Ct,False,False,198,181,21.5,21.5,0.0,interior
19A,1XVI,A,A:B,Nt,True,False,-1,NA,NA,NA,NA,NA
19A,1XVI,A,A:B,Ct,True,False,273,NA,NA,NA,NA,NA
19A,1XVI,B,A:B,Nt,True,False,-1,NA,NA,NA,NA,NA
19A,1XVI,B,A:B,Ct,True,False,273,NA,NA,NA,NA,NA
1A,1XVJ,A,A:B,Nt,False,False,1,1,81.0,81.0,0.0,surface
1A,1XVJ,A,A:B,Ct,False,False,109,109,16.6,16.6,0.0,interior
1A,1XVJ,B,A:B,Nt,False,False,1,1,75.8,75.8,0.0,surface
1A,1XVJ,B,A:B,Ct,False,False,109,109,22.6,12.6,10.0,support
2A,2Q7W,A,A:B,Nt,False,False,1,1,47.3,29.6,17.7,rim
2A,2Q7W,A,A:B,Ct,False,False,396,378,45.0,45.0,0.0,surface
2A,2Q7W,B,A:B,Nt,False,False,1,1,47.3,29.6,17.7,rim
2A,2Q7W,B,A:B,Ct,False,False,396,378,45.0,45.0,0.0,surface
3A,1AMP,A,A:B,Nt,False,False,1,1,54.0,54.0,0.0,surface
3A,1AMP,A,A:B,Ct,False,False,291,291,111.3,111.3,0.0,surface
3A,1AMP,B,A:B,Nt,False,False,1,1,54.0,54.0,0.0,surface
3A,1AMP,B,A:B,Ct,False,False,291,291,111.3,111.3,0.0,surface
4A,3O2G,A,A:B,Nt,False,False,0,1,87.5,87.5,0.0,surface
4A,3O2G,A,A:B,Ct,True,False,387,NA,NA,NA,NA,NA
4A,3O2G,B,A:B,Nt,False,False,0,1,87.5,87.5,0.0,surface
4A,3O2G,B,A:B,Ct,True,False,387,NA,NA,NA,NA,NA
5A,3HSY,A,A:B,Nt,False,False,4,1,65.0,65.0,0.0,surface
5A,3HSY,A,A:B,Ct,True,False,379,NA,NA,NA,NA,NA
5A,3HSY,B,A:B,Nt,False,False,4,1,45.7,45.7,0.0,surface
5A,3HSY,B,A:B,Ct,False,False,379,376,135.6,135.6,0.0,surface
6C,3N6Q,C,C:D,Nt,True,False,1,NA,NA,NA,NA,NA
6C,3N6Q,C,C:D,Ct,True,False,346,NA,NA,NA,NA,NA
6C,3N6Q,D,C:D,Nt,True,False,1,NA,NA,NA,NA,NA
6C,3N6Q,D,C:D,Ct,True,False,346,NA,NA,NA,NA,NA
7A,3N6R,A,A:B,Nt,True,False,62,NA,NA,NA,NA,NA
7A,3N6R,A,A:B,Ct,False,False,728,591,72.1,72.1,0.0,surface
7A,3N6R,B,A:B,Nt,True,False,11,NA,NA,NA,NA,NA
7A,3N6R,B,A:B,Ct,False,False,539,506,96.7,96.7,0.0,surface
8A,3N6R,A,A:D,Nt,True,False,62,NA,NA,NA,NA,NA
8A,3N6R,A,A:D,Ct,False,False,728,591,72.1,72.1,0.0,surface
8A,3N6R,D,A:D,Nt,True,False,11,NA,NA,NA,NA,NA
8A,3N6R,D,A:D,Ct,False,False,539,506,97.0,97.0,0.0,surface
9B,3N6R,B,B:D,Nt,True,False,11,NA,NA,NA,NA,NA
9B,3N6R,B,B:D,Ct,False,False,539,506,96.7,96.7,0.0,surface
9B,3N6R,D,B:D,Nt,True,False,11,NA,NA,NA,NA,NA
9B,3N6R,D,B:D,Ct,False,False,539,506,97.0,97.0,0.0,surface
10D,3N6R,D,D:L,Nt,True,False,11,NA,NA,NA,NA,NA
10D,3N6R,D,D:L,Ct,False,False,539,506,97.0,2.5,94.5,core
10D,3N6R,L,D:L,Nt,True,False,11,NA,NA,NA,NA,NA
10D,3N6R,L,D:L,Ct,False,False,539,506,97.9,2.4,95.5,core
11A,7AAT,A,A:B,Nt,False,False,3,1,109.5,50.2,59.3,rim
11A,7AAT,A,A:B,Ct,False,False,410,401,73.0,73.0,0.0,surface
11A,7AAT,B,A:B,Nt,False,False,3,1,111.9,62.2,49.7,rim
11A,7AAT,B,A:B,Ct,False,False,410,401,78.2,78.2,0.0,surface
12A,3N6H,A,A:C,Nt,True,True,2,NA,NA,NA,NA,NA
12A,3N6H,A,A:C,Ct,True,False,455,NA,NA,NA,NA,NA
12A,3N6H,C,A:C,Nt,True,True,2,NA,NA,NA,NA,NA
12A,3N6H,C,A:C,Ct,True,False,455,NA,NA,NA,NA,NA
13A,3N6H,A,A:B,Nt,True,True,2,NA,NA,NA,NA,NA
13A,3N6H,A,A:B,Ct,True,False,455,NA,NA,NA,NA,NA
13A,3N6H,B,A:B,Nt,True,True,2,NA,NA,NA,NA,NA
13A,3N6H,B,A:B,Ct,True,False,455,NA,NA,NA,NA,NA
14A,3N6H,A,A:D,Nt,True,True,2,NA,NA,NA,NA,NA
14A,3N6H,A,A:D,Ct,True,False,455,NA,NA,NA,NA,NA
14A,3N6H,D,A:D,Nt,True,True,2,NA,NA,NA,NA,NA
14A,3N6H,D,A:D,Ct,True,False,455,NA,NA,NA,NA,NA
15A,1A0J,A,A:B,Nt,False,False,16,1,1.0,1.0,0.0,interior
15A,1A0J,A,A:B,Ct,False,False,245,223,41.8,31.5,10.3,rim
15A,1A0J,B,A:B,Nt,False,False,16,1,0.9,0.9,0.0,interior
15A,1A0J,B,A:B,Ct,False,False,245,223,43.8,33.5,10.3,rim
16A,1A0J,A,A:D,Nt,False,False,16,1,1.0,1.0,0.0,interior
16A,1A0J,A,A:D,Ct,False,False,245,223,41.8,41.8,0.0,surface
16A,1A0J,D,A:D,Nt,False,False,16,1,0.7,0.7,0.0,interior
16A,1A0J,D,A:D,Ct,False,False,245,223,42.7,42.7,0.0,surface
17C,1A0J,C,C:B,Nt,False,False,16,1,0.3,0.3,0.0,interior
17C,1A0J,C,C:B,Ct,False,False,245,223,41.4,41.4,0.0,surface
17C,1A0J,B,C:B,Nt,False,False,16,1,0.9,0.9,0.0,interior
17C,1A0J,B,C:B,Ct,False,False,245,223,43.8,43.8,0.0,surface
18C,1A0J,C,C:D,Nt,False,False,16,1,0.3,0.3,0.0,interior
18C,1A0J,C,C:D,Ct,False,False,245,223,41.4,41.4,0.0,surface
18C,1A0J,D,C:D,Nt,False,False,16,1,0.7,0.7,0.0,interior
18C,1A0J,D,C:D,Ct,False,False,245,223,42.7,42.7,0.0,surface
19A,3FL7,A,A:B,Nt,True,True,-4,NA,NA,NA,NA,NA
19A,3FL7,A,A:B,Ct,True,False,531,NA,NA,NA,NA,NA
19A,3FL7,B,A:B,Nt,True,True,-4,NA,NA,NA,NA,NA
19A,3FL7,B,A:B,Ct,True,False,531,NA,NA,NA,NA,NA
20A,1WXC,A,A:B,Nt,True,False,1,NA,NA,NA,NA,NA
20A,1WXC,A,A:B,Ct,True,False,281,NA,NA,NA,NA,NA
20A,1WXC,B,A:B,Nt,True,False,1,NA,NA,NA,NA,NA
20A,1WXC,B,A:B,Ct,True,False,134,NA,NA,NA,NA,NA
1A,3LB6,A,A:B,Nt,True,False,-18,NA,NA,NA,NA,NA
1A,3LB6,A,A:B,Ct,False,False,113,109,94.5,94.5,0.0,surface
1A,3LB6,B,A:B,Nt,True,False,1,NA,NA,NA,NA,NA
1A,3LB6,B,A:B,Ct,True,False,380,NA,NA,NA,NA,NA
2B,2PCQ,B,B:D,Nt,False,False,2,2,4.3,4.3,0.0,interior
2B,2PCQ,B,B:D,Ct,False,False,283,283,30.2,30.2,0.0,surface
2B,2PCQ,D,B:D,Nt,False,False,2,2,4.3,4.3,0.0,interior
2B,2PCQ,D,B:D,Ct,False,False,283,283,30.2,30.2,0.0,surface
3B,2PCQ,C,B:C,Nt,False,False,2,2,4.3,4.3,0.0,interior
3B,2PCQ,C,B:C,Ct,False,False,283,283,30.2,30.2,0.0,surface
3B,2PCQ,B,B:C,Nt,False,False,2,2,4.3,4.3,0.0,interior
3B,2PCQ,B,B:C,Ct,False,False,283,283,30.2,30.2,0.0,surface
4A,3LB2,A,A:B,Nt,False,False,1,1,80.5,80.5,0.0,surface
4A,3LB2,A,A:B,Ct,False,False,137,137,35.9,35.9,0.0,surface
4A,3LB2,B,A:B,Nt,False,False,1,1,80.4,13.3,67.1,core
4A,3LB2,B,A:B,Ct,False,False,137,137,36.1,36.1,0.0,surface
5A,2OPL,A,A:B,Nt,True,False,0,NA,NA,NA,NA,NA
5A,2OPL,A,A:B,Ct,True,False,186,NA,NA,NA,NA,NA
5A,2OPL,B,A:B,Nt,True,False,0,NA,NA,NA,NA,NA
5A,2OPL,B,A:B,Ct,False,False,186,182,125.9,118.5,7.4,rim
6B,2NWR,B,B:D,Nt,True,False,1001,NA,NA,NA,NA,NA
6B,2NWR,B,B:D,Ct,True,False,1267,NA,NA,NA,NA,NA
6B,2NWR,D,B:D,Nt,True,False,2001,NA,NA,NA,NA,NA
6B,2NWR,D,B:D,Ct,True,False,2267,NA,NA,NA,NA,NA
7B,2NWR,C,B:C,Nt,True,False,2001,NA,NA,NA,NA,NA
7B,2NWR,C,B:C,Ct,True,False,2267,NA,NA,NA,NA,NA
7B,2NWR,B,B:C,Nt,True,False,1001,NA,NA,NA,NA,NA
7B,2NWR,B,B:C,Ct,True,False,1267,NA,NA,NA,NA,NA
8A,2EF8,A,A:B,Nt,False,False,5,1,124.1,124.1,0.0,surface
8A,2EF8,A,A:B,Ct,False,False,88,84,125.3,125.3,0.0,surface
8A,2EF8,B,A:B,Nt,False,False,5,1,126.5,126.5,0.0,surface
8A,2EF8,B,A:B,Ct,True,False,88,NA,NA,NA,NA,NA
9B,2EF5,B,B:D,Nt,False,False,2,1,84.6,84.6,0.0,surface
9B,2EF5,B,B:D,Ct,False,False,291,273,106.4,28.4,78.0,rim
9B,2EF5,D,B:D,Nt,False,False,2,1,85.4,85.4,0.0,surface
9B,2EF5,D,B:D,Ct,False,False,291,273,105.7,105.7,0.0,surface
10D,2EF5,C,D:C,Nt,False,False,2,1,84.1,84.1,0.0,surface
10D,2EF5,C,D:C,Ct,False,False,291,273,105.4,105.4,0.0,surface
10D,2EF5,D,D:C,Nt,False,False,2,1,85.4,85.4,0.0,surface
10D,2EF5,D,D:C,Ct,False,False,291,273,105.7,105.7,0.0,surface
11D,2EF5,D,D:F,Nt,False,False,2,1,85.4,85.4,0.0,surface
11D,2EF5,D,D:F,Ct,False,False,291,273,105.7,105.7,0.0,surface
11D,2EF5,F,D:F,Nt,False,False,2,1,85.0,85.0,0.0,surface
11D,2EF5,F,D:F,Ct,False,False,291,273,105.5,105.5,0.0,surface
12F,2EF5,E,F:E,Nt,False,False,2,1,83.9,37.5,46.4,rim
12F,2EF5,E,F:E,Ct,False,False,291,273,105.1,105.1,0.0,surface
12F,2EF5,F,F:E,Nt,False,False,2,1,85.0,85.0,0.0,surface
12F,2EF5,F,F:E,Ct,False,False,291,273,105.5,105.5,0.0,surface
13B,2EF7,B,B:D,Nt,False,False,2,2,129.8,129.8,0.0,surface
13B,2EF7,B,B:D,Ct,True,False,133,NA,NA,NA,NA,NA
13B,2EF7,D,B:D,Nt,True,False,2,NA,NA,NA,NA,NA
13B,2EF7,D,B:D,Ct,True,False,133,NA,NA,NA,NA,NA
14B,2EF7,C,B:C,Nt,True,False,2,NA,NA,NA,NA,NA
14B,2EF7,C,B:C,Ct,True,False,133,NA,NA,NA,NA,NA
14B,2EF7,B,B:C,Nt,False,False,2,2,129.8,115.6,14.2,rim
14B,2EF7,B,B:C,Ct,True,False,133,NA,NA,NA,NA,NA
16A,3AJF,A,A:B,Nt,True,False,21,NA,NA,NA,NA,NA
16A,3AJF,A,A:B,Ct,True,False,114,NA,NA,NA,NA,NA
16A,3AJF,B,A:B,Nt,True,False,21,NA,NA,NA,NA,NA
16A,3AJF,B,A:B,Ct,True,False,114,NA,NA,NA,NA,NA
17A,1P22,A,A:B,Nt,False,False,135,1,139.6,38.2,101.4,rim
17A,1P22,A,A:B,Ct,True,False,569,NA,NA,NA,NA,NA
17A,1P22,B,A:B,Nt,True,False,1,NA,NA,NA,NA,NA
17A,1P22,B,A:B,Ct,True,False,142,NA,NA,NA,NA,NA
18A,3AJI,A,A:B,Nt,True,False,1,NA,NA,NA,NA,NA
18A,3AJI,A,A:B,Ct,False,False,231,228,105.5,105.5,0.0,surface
18A,3AJI,B,A:B,Nt,False,True,336,1,39.3,39.3,0.0,surface
18A,3AJI,B,A:B,Ct,True,False,418,NA,NA,NA,NA,NA
19U,2CIH,U,U:W,Nt,True,False,0,NA,NA,NA,NA,NA
19U,2CIH,U,U:W,Ct,True,False,182,NA,NA,NA,NA,NA
19U,2CIH,W,U:W,Nt,True,False,0,NA,NA,NA,NA,NA
19U,2CIH,W,U:W,Ct,True,False,182,NA,NA,NA,NA,NA
20S,2CIH,X,S:X,Nt,True,False,0,NA,NA,NA,NA,NA
20S,2CIH,X,S:X,Ct,True,False,182,NA,NA,NA,NA,NA
20S,2CIH,S,S:X,Nt,True,False,0,NA,NA,NA,NA,NA
20S,2CIH,S,S:X,Ct,True,False,182,NA,NA,NA,NA,NA
1V,2CIH,X,V:X,Nt,True,False,0,NA,NA,NA,NA,NA
1V,2CIH,X,V:X,Ct,True,False,182,NA,NA,NA,NA,NA
1V,2CIH,V,V:X,Nt,True,False,0,NA,NA,NA,NA,NA
1V,2CIH,V,V:X,Ct,True,False,182,NA,NA,NA,NA,NA
2A,3AJM,A,A:B,Nt,True,False,8,NA,NA,NA,NA,NA
2A,3AJM,A,A:B,Ct,True,True,220,NA,NA,NA,NA,NA
2A,3AJM,B,A:B,Nt,True,False,8,NA,NA,NA,NA,NA
2A,3AJM,B,A:B,Ct,True,True,220,NA,NA,NA,NA,NA
3A,3A4V,A,A:B,Nt,False,False,1,1,31.1,31.1,0.0,surface
3A,3A4V,A,A:B,Ct,True,False,317,NA,NA,NA,NA,NA
3A,3A4V,B,A:B,Nt,False,False,1,1,32.8,32.8,0.0,surface
3A,3A4V,B,A:B,Ct,True,False,317,NA,NA,NA,NA,NA
4C,3AJV,C,C:D,Nt,True,True,-19,NA,NA,NA,NA,NA
4C,3AJV,C,C:D,Ct,False,False,170,161,91.7,76.0,15.7,rim
4C,3AJV,D,C:D,Nt,True,False,1,NA,NA,NA,NA,NA
4C,3AJV,D,C:D,Ct,False,False,186,178,115.7,21.6,94.1,core
5A,3AJV,A,A:D,Nt,True,True,-19,NA,NA,NA,NA,NA
5A,3AJV,A,A:D,Ct,False,False,170,168,93.4,93.4,0.0,surface
5A,3AJV,D,A:D,Nt,True,False,1,NA,NA,NA,NA,NA
5A,3AJV,D,A:D,Ct,False,False,186,178,115.7,115.7,0.0,surface
6B,3AJV,B,B:D,Nt,True,False,1,NA,NA,NA,NA,NA
6B,3AJV,B,B:D,Ct,False,False,186,180,117.9,117.9,0.0,surface
6B,3AJV,D,B:D,Nt,True,False,1,NA,NA,NA,NA,NA
6B,3AJV,D,B:D,Ct,False,False,186,178,115.7,115.7,0.0,surface
7A,3AJW,A,A:B,Nt,True,True,-2,NA,NA,NA,NA,NA
7A,3AJW,A,A:B,Ct,True,False,147,NA,NA,NA,NA,NA
7A,3AJW,B,A:B,Nt,True,True,-2,NA,NA,NA,NA,NA
7A,3AJW,B,A:B,Ct,True,False,147,NA,NA,NA,NA,NA
8A,3AJX,A,A:B,Nt,False,False,1001,1,26.5,26.5,0.0,surface
8A,3AJX,A,A:B,Ct,False,False,1207,207,115.5,115.5,0.0,surface
8A,3AJX,B,A:B,Nt,False,False,2001,1,28.2,28.2,0.0,surface
8A,3AJX,B,A:B,Ct,False,False,2207,207,112.8,112.8,0.0,surface
9A,1IS3,A,A:B,Nt,True,False,1,NA,NA,NA,NA,NA
9A,1IS3,A,A:B,Ct,False,False,135,134,80.8,51.1,29.7,rim
9A,1IS3,B,A:B,Nt,True,False,1,NA,NA,NA,NA,NA
9A,1IS3,B,A:B,Ct,False,False,135,134,80.8,51.1,29.7,rim
10A,1VE1,A,A:B,Nt,False,False,1,1,97.2,48.3,48.9,rim
10A,1VE1,A,A:B,Ct,True,False,304,NA,NA,NA,NA,NA
10A,1VE1,B,A:B,Nt,False,False,1,1,97.3,48.3,49.0,rim
10A,1VE1,B,A:B,Ct,True,False,304,NA,NA,NA,NA,NA
11F,2PN6,H,F:H,Nt,False,False,1,1,68.5,68.5,0.0,surface
11F,2PN6,H,F:H,Ct,True,False,150,NA,NA,NA,NA,NA
11F,2PN6,F,F:H,Nt,False,False,1,1,68.5,68.5,0.0,surface
11F,2PN6,F,F:H,Ct,True,False,150,NA,NA,NA,NA,NA
12D,2PN6,D,D:F,Nt,False,False,1,1,68.5,56.9,11.6,rim
12D,2PN6,D,D:F,Ct,True,False,150,NA,NA,NA,NA,NA
12D,2PN6,F,D:F,Nt,False,False,1,1,68.5,56.9,11.6,rim
12D,2PN6,F,D:F,Ct,True,False,150,NA,NA,NA,NA,NA
13A,2EFR,A,A:B,Nt,False,False,147,1,91.3,85.0,6.3,rim
13A,2EFR,A,A:B,Ct,False,True,301,155,90.6,90.6,0.0,surface
13A,2EFR,B,A:B,Nt,True,False,147,NA,NA,NA,NA,NA
13A,2EFR,B,A:B,Ct,False,True,301,154,90.6,90.6,0.0,surface
14A,1HNJ,A,A:B,Nt,False,False,1,1,53.6,53.6,0.0,surface
14A,1HNJ,A,A:B,Ct,False,False,317,317,27.2,27.2,0.0,surface
14A,1HNJ,B,A:B,Nt,False,False,1,1,53.6,53.6,0.0,surface
14A,1HNJ,B,A:B,Ct,False,False,317,317,27.2,27.2,0.0,surface
15A,1BM9,A,A:B,Nt,True,False,1,NA,NA,NA,NA,NA
15A,1BM9,A,A:B,Ct,False,False,122,120,101.8,56.6,45.2,rim
15A,1BM9,B,A:B,Nt,True,False,1,NA,NA,NA,NA,NA
15A,1BM9,B,A:B,Ct,False,False,122,120,101.8,56.6,45.2,rim
16A,2EFV,A,A:B,Nt,True,False,1,NA,NA,NA,NA,NA
16A,2EFV,A,A:B,Ct,True,False,92,NA,NA,NA,NA,NA
16A,2EFV,B,A:B,Nt,True,False,1,NA,NA,NA,NA,NA
16A,2EFV,B,A:B,Ct,True,False,92,NA,NA,NA,NA,NA
17A,2EFE,A,A:B,Nt,True,True,-1,NA,NA,NA,NA,NA
17A,2EFE,A,A:B,Ct,True,False,265,NA,NA,NA,NA,NA
17A,2EFE,B,A:B,Nt,True,True,-1,NA,NA,NA,NA,NA
17A,2EFE,B,A:B,Ct,True,False,179,NA,NA,NA,NA,NA
18A,2EFK,A,A:B,Nt,True,False,3,NA,NA,NA,NA,NA
18A,2EFK,A,A:B,Ct,True,False,303,NA,NA,NA,NA,NA
18A,2EFK,B,A:B,Nt,True,False,3,NA,NA,NA,NA,NA
18A,2EFK,B,A:B,Ct,True,False,303,NA,NA,NA,NA,NA
19A,2EFJ,A,A:B,Nt,True,False,1,NA,NA,NA,NA,NA
19A,2EFJ,A,A:B,Ct,True,False,384,NA,NA,NA,NA,NA
19A,2EFJ,B,A:B,Nt,True,False,1,NA,NA,NA,NA,NA
19A,2EFJ,B,A:B,Ct,True,False,384,NA,NA,NA,NA,NA
20A,2EFL,A,A:B,Nt,True,False,-4,NA,NA,NA,NA,NA
20A,2EFL,A,A:B,Ct,True,False,300,NA,NA,NA,NA,NA
20A,2EFL,B,A:B,Nt,True,False,-4,NA,NA,NA,NA,NA
20A,2EFL,B,A:B,Ct,True,False,300,NA,NA,NA,NA,NA
1A,1T8O,A,A:B,Nt,False,False,1,1,76.8,76.8,0.0,surface
1A,1T8O,A,A:B,Ct,False,False,245,239,51.9,51.9,0.0,surface
1A,1T8O,B,A:B,Nt,False,False,1,1,63.4,63.4,0.0,surface
1A,1T8O,B,A:B,Ct,False,False,58,58,35.2,35.2,0.0,surface
2B,3AJ1,H,B:H,Nt,True,True,-9,NA,NA,NA,NA,NA
2B,3AJ1,H,B:H,Ct,False,False,156,156,132.6,132.6,0.0,surface
2B,3AJ1,B,B:H,Nt,True,True,-9,NA,NA,NA,NA,NA
2B,3AJ1,B,B:H,Ct,False,False,156,156,83.2,83.2,0.0,surface
3A,3AJ1,A,A:B,Nt,True,True,-9,NA,NA,NA,NA,NA
3A,3AJ1,A,A:B,Ct,False,False,156,151,80.0,80.0,0.0,surface
3A,3AJ1,B,A:B,Nt,True,True,-9,NA,NA,NA,NA,NA
3A,3AJ1,B,A:B,Ct,False,False,156,156,83.2,83.2,0.0,surface
4A,1YQV,A,A:C,Nt,False,False,0,1,95.3,95.3,0.0,surface
4A,1YQV,A,A:C,Ct,False,False,212,211,93.3,93.3,0.0,surface
4A,1YQV,C,A:C,Nt,False,False,1,1,38.8,38.8,0.0,surface
4A,1YQV,C,A:C,Ct,False,False,129,129,46.6,46.6,0.0,surface
5C,1YQV,C,C:B,Nt,False,False,1,1,38.8,38.8,0.0,surface
5C,1YQV,C,C:B,Ct,False,False,129,129,46.6,46.6,0.0,surface
5C,1YQV,B,C:B,Nt,False,False,1,1,104.4,104.4,0.0,surface
5C,1YQV,B,C:B,Ct,False,False,225,215,93.2,93.2,0.0,surface
6B,1OFH,H,B:H,Nt,True,False,1,NA,NA,NA,NA,NA
6B,1OFH,H,B:H,Ct,True,False,174,NA,NA,NA,NA,NA
6B,1OFH,B,B:H,Nt,True,False,1,NA,NA,NA,NA,NA
6B,1OFH,B,B:H,Ct,False,False,444,309,121.6,90.7,30.9,rim
7C,1OFH,C,C:G,Nt,True,False,1,NA,NA,NA,NA,NA
7C,1OFH,C,C:G,Ct,False,False,444,309,121.6,30.7,90.9,rim
7C,1OFH,G,C:G,Nt,True,False,1,NA,NA,NA,NA,NA
7C,1OFH,G,C:G,Ct,True,False,174,NA,NA,NA,NA,NA
8A,1G3J,A,A:B,Nt,True,False,133,NA,NA,NA,NA,NA
8A,1G3J,A,A:B,Ct,False,False,664,522,87.0,87.0,0.0,surface
8A,1G3J,B,A:B,Nt,True,False,1,NA,NA,NA,NA,NA
8A,1G3J,B,A:B,Ct,True,False,61,NA,NA,NA,NA,NA
9A,1AQU,A,A:B,Nt,True,False,-1,NA,NA,NA,NA,NA
9A,1AQU,A,A:B,Ct,True,False,295,NA,NA,NA,NA,NA
9A,1AQU,B,A:B,Nt,True,False,-1,NA,NA,NA,NA,NA
9A,1AQU,B,A:B,Ct,True,False,295,NA,NA,NA,NA,NA
10B,1FXO,B,B:D,Nt,False,False,1,1,96.8,96.8,0.0,surface
10B,1FXO,B,B:D,Ct,False,False,293,293,113.2,48.7,64.5,rim
10B,1FXO,D,B:D,Nt,True,False,1,NA,NA,NA,NA,NA
10B,1FXO,D,B:D,Ct,False,False,293,292,114.3,49.0,65.3,rim
11A,1FXO,A,A:B,Nt,True,False,1,NA,NA,NA,NA,NA
11A,1FXO,A,A:B,Ct,False,False,293,292,112.4,112.4,0.0,surface
11A,1FXO,B,A:B,Nt,False,False,1,1,96.8,96.8,0.0,surface
11A,1FXO,B,A:B,Ct,False,False,293,293,113.2,113.2,0.0,surface
12A,1G3N,A,A:C,Nt,True,False,1,NA,NA,NA,NA,NA
12A,1G3N,A,A:C,Ct,True,False,326,NA,NA,NA,NA,NA
12A,1G3N,C,A:C,Nt,True,False,1,NA,NA,NA,NA,NA
12A,1G3N,C,A:C,Ct,True,False,257,NA,NA,NA,NA,NA
13A,1G3N,A,A:B,Nt,True,False,1,NA,NA,NA,NA,NA
13A,1G3N,A,A:B,Ct,True,False,326,NA,NA,NA,NA,NA
13A,1G3N,B,A:B,Nt,True,False,1,NA,NA,NA,NA,NA
13A,1G3N,B,A:B,Ct,True,False,168,NA,NA,NA,NA,NA
14A,1GTV,A,A:B,Nt,True,False,1,NA,NA,NA,NA,NA
14A,1GTV,A,A:B,Ct,True,False,214,NA,NA,NA,NA,NA
14A,1GTV,B,A:B,Nt,True,False,1,NA,NA,NA,NA,NA
14A,1GTV,B,A:B,Ct,True,False,214,NA,NA,NA,NA,NA
15A,2QMO,A,A:B,Nt,False,True,-1,1,121.7,121.7,0.0,surface
15A,2QMO,A,A:B,Ct,False,False,218,220,74.8,74.8,0.0,surface
15A,2QMO,B,A:B,Nt,False,True,-1,1,121.7,121.7,0.0,surface
15A,2QMO,B,A:B,Ct,False,False,218,220,74.8,74.8,0.0,surface
16A,1G31,A,A:B,Nt,True,False,1,NA,NA,NA,NA,NA
16A,1G31,A,A:B,Ct,False,False,111,107,87.0,87.0,0.0,surface
16A,1G31,B,A:B,Nt,True,False,1,NA,NA,NA,NA,NA
16A,1G31,B,A:B,Ct,False,False,111,107,81.1,48.7,32.4,rim
17A,1NKD,A,A:B,Nt,False,False,1,1,49.7,49.7,0.0,surface
17A,1NKD,A,A:B,Ct,True,False,65,NA,NA,NA,NA,NA
17A,1NKD,B,A:B,Nt,False,False,1,1,49.7,49.7,0.0,surface
17A,1NKD,B,A:B,Ct,True,False,65,NA,NA,NA,NA,NA
18B,1RLZ,C,B:C,Nt,True,False,1,NA,NA,NA,NA,NA
18B,1RLZ,C,B:C,Ct,False,False,369,344,70.6,70.6,0.0,surface
18B,1RLZ,B,B:C,Nt,True,False,1,NA,NA,NA,NA,NA
18B,1RLZ,B,B:C,Ct,False,False,369,344,70.6,70.6,0.0,surface
19C,1RLZ,C,C:D,Nt,True,False,1,NA,NA,NA,NA,NA
19C,1RLZ,C,C:D,Ct,False,False,369,344,70.6,70.6,0.0,surface
19C,1RLZ,D,C:D,Nt,True,False,1,NA,NA,NA,NA,NA
19C,1RLZ,D,C:D,Ct,False,False,369,344,70.6,70.6,0.0,surface
20A,2R32,A,A:C,Nt,True,False,12,NA,NA,NA,NA,NA
20A,2R32,A,A:C,Ct,True,False,177,NA,NA,NA,NA,NA
20A,2R32,C,A:C,Nt,True,False,12,NA,NA,NA,NA,NA
20A,2R32,C,A:C,Ct,True,False,177,NA,NA,NA,NA,NA
1A,1H34,A,A:B,Nt,True,False,1,NA,NA,NA,NA,NA
1A,1H34,A,A:B,Ct,True,False,83,NA,NA,NA,NA,NA
1A,1H34,B,A:B,Nt,True,False,1,NA,NA,NA,NA,NA
1A,1H34,B,A:B,Ct,True,False,83,NA,NA,NA,NA,NA
2A,2R37,A,A:B,Nt,True,False,24,NA,NA,NA,NA,NA
2A,2R37,A,A:B,Ct,True,True,230,NA,NA,NA,NA,NA
2A,2R37,B,A:B,Nt,True,False,24,NA,NA,NA,NA,NA
2A,2R37,B,A:B,Ct,True,True,230,NA,NA,NA,NA,NA
3A,1MB4,A,A:B,Nt,False,False,1,1,36.5,36.5,0.0,surface
3A,1MB4,A,A:B,Ct,True,False,370,NA,NA,NA,NA,NA
3A,1MB4,B,A:B,Nt,False,False,1,1,41.3,41.3,0.0,surface
3A,1MB4,B,A:B,Ct,True,False,370,NA,NA,NA,NA,NA
4A,1I6K,A,A:B,Nt,False,False,2,2,77.6,77.6,0.0,surface
4A,1I6K,A,A:B,Ct,True,False,328,NA,NA,NA,NA,NA
4A,1I6K,B,A:B,Nt,False,False,2,2,77.6,77.6,0.0,surface
4A,1I6K,B,A:B,Ct,True,False,328,NA,NA,NA,NA,NA
5A,1RO7,A,A:C,Nt,False,False,2,2,64.1,64.1,0.0,surface
5A,1RO7,A,A:C,Ct,True,False,259,NA,NA,NA,NA,NA
5A,1RO7,C,A:C,Nt,False,False,2,2,62.3,62.3,0.0,surface
5A,1RO7,C,A:C,Ct,True,False,259,NA,NA,NA,NA,NA
6A,1O7Z,A,A:B,Nt,True,False,1,NA,NA,NA,NA,NA
6A,1O7Z,A,A:B,Ct,True,False,77,NA,NA,NA,NA,NA
6A,1O7Z,B,A:B,Nt,True,False,1,NA,NA,NA,NA,NA
6A,1O7Z,B,A:B,Ct,True,False,77,NA,NA,NA,NA,NA
7A,1K68,A,A:B,Nt,False,False,9,1,119.9,119.9,0.0,surface
7A,1K68,A,A:B,Ct,False,False,148,139,122.5,122.5,0.0,surface
7A,1K68,B,A:B,Nt,False,False,9,1,122.3,122.3,0.0,surface
7A,1K68,B,A:B,Ct,False,False,148,139,80.9,80.9,0.0,surface
8A,2R3S,A,A:B,Nt,True,False,0,NA,NA,NA,NA,NA
8A,2R3S,A,A:B,Ct,False,False,334,330,37.5,37.5,0.0,surface
8A,2R3S,B,A:B,Nt,True,False,0,NA,NA,NA,NA,NA
8A,2R3S,B,A:B,Ct,False,False,334,325,37.0,37.0,0.0,surface
9A,3LGI,A,A:B,Nt,True,False,26,NA,NA,NA,NA,NA
9A,3LGI,A,A:B,Ct,True,True,262,NA,NA,NA,NA,NA
9A,3LGI,B,A:B,Nt,True,False,26,NA,NA,NA,NA,NA
9A,3LGI,B,A:B,Ct,True,True,262,NA,NA,NA,NA,NA
10A,1MBX,A,A:B,Nt,False,False,1,1,88.9,88.9,0.0,surface
10A,1MBX,A,A:B,Ct,False,False,142,142,109.7,109.7,0.0,surface
10A,1MBX,B,A:B,Nt,True,False,1,NA,NA,NA,NA,NA
10A,1MBX,B,A:B,Ct,True,False,106,NA,NA,NA,NA,NA
11A,1MBY,A,A:B,Nt,True,False,838,NA,NA,NA,NA,NA
11A,1MBY,A,A:B,Ct,True,False,925,NA,NA,NA,NA,NA
11A,1MBY,B,A:B,Nt,True,False,838,NA,NA,NA,NA,NA
11A,1MBY,B,A:B,Ct,True,False,925,NA,NA,NA,NA,NA
1A,2A1H,A,A:B,Nt,True,False,1,NA,NA,NA,NA,NA
1A,2A1H,A,A:B,Ct,False,False,365,363,20.2,20.2,0.0,interior
1A,2A1H,B,A:B,Nt,True,False,1,NA,NA,NA,NA,NA
1A,2A1H,B,A:B,Ct,False,False,365,363,20.3,20.3,0.0,interior
2A,2ORT,A,A:B,Nt,False,False,114,1,120.1,54.6,65.5,rim
2A,2ORT,A,A:B,Ct,True,True,502,NA,NA,NA,NA,NA
2A,2ORT,B,A:B,Nt,False,False,114,1,120.1,120.1,0.0,surface
2A,2ORT,B,A:B,Ct,True,True,502,NA,NA,NA,NA,NA
3C,1QW2,C,C:D,Nt,False,False,14,1,144.5,144.5,0.0,surface
3C,1QW2,C,C:D,Ct,False,False,115,102,10.8,10.8,0.0,interior
3C,1QW2,D,C:D,Nt,False,False,14,1,144.5,144.5,0.0,surface
3C,1QW2,D,C:D,Ct,False,False,115,102,10.8,10.8,0.0,interior
4B,1QW2,C,B:C,Nt,False,False,14,1,144.5,104.7,39.8,rim
4B,1QW2,C,B:C,Ct,False,False,115,102,10.8,10.8,0.0,interior
4B,1QW2,B,B:C,Nt,False,False,14,1,144.5,104.7,39.8,rim
4B,1QW2,B,B:C,Ct,False,False,115,102,10.8,10.8,0.0,interior
5D,1QW9,D,D:F,Nt,True,False,1,NA,NA,NA,NA,NA
5D,1QW9,D,D:F,Ct,True,False,502,NA,NA,NA,NA,NA
5D,1QW9,F,D:F,Nt,True,False,1,NA,NA,NA,NA,NA
5D,1QW9,F,D:F,Ct,True,False,502,NA,NA,NA,NA,NA
6C,1QW9,C,C:F,Nt,True,False,1,NA,NA,NA,NA,NA
6C,1QW9,C,C:F,Ct,True,False,502,NA,NA,NA,NA,NA
6C,1QW9,F,C:F,Nt,True,False,1,NA,NA,NA,NA,NA
6C,1QW9,F,C:F,Ct,True,False,502,NA,NA,NA,NA,NA
7A,1T4B,A,A:B,Nt,False,False,1,1,73.5,73.5,0.0,surface
7A,1T4B,A,A:B,Ct,False,False,367,367,48.0,48.0,0.0,surface
7A,1T4B,B,A:B,Nt,False,False,1,1,77.5,77.5,0.0,surface
7A,1T4B,B,A:B,Ct,False,False,367,367,52.4,52.4,0.0,surface
8A,1KTR,A,A:C,Nt,True,False,-2,NA,NA,NA,NA,NA
8A,1KTR,A,A:C,Ct,False,False,149,113,106.3,106.3,0.0,surface
8A,1KTR,C,A:C,Nt,False,False,1,1,102.5,102.5,0.0,surface
8A,1KTR,C,A:C,Ct,False,False,149,114,97.9,97.9,0.0,surface
9A,2ZVY,A,A:B,Nt,False,False,99,1,100.9,100.9,0.0,surface
9A,2ZVY,A,A:B,Ct,False,True,281,183,123.5,72.3,51.2,rim
9A,2ZVY,B,A:B,Nt,True,False,99,NA,NA,NA,NA,NA
9A,2ZVY,B,A:B,Ct,False,True,281,180,94.4,1.2,93.2,core
10A,1KTB,A,A:B,Nt,False,False,1,1,16.9,16.9,0.0,interior
10A,1KTB,A,A:B,Ct,True,False,405,NA,NA,NA,NA,NA
10A,1KTB,B,A:B,Nt,False,False,1,1,16.9,16.9,0.0,interior
10A,1KTB,B,A:B,Ct,True,False,405,NA,NA,NA,NA,NA
11A,1KTJ,A,A:B,Nt,False,False,1,1,60.4,60.4,0.0,surface
11A,1KTJ,A,A:B,Ct,False,False,129,129,61.4,61.4,0.0,surface
11A,1KTJ,B,A:B,Nt,False,False,1,1,48.7,48.7,0.0,surface
11A,1KTJ,B,A:B,Ct,False,False,129,129,61.6,61.6,0.0,surface
12A,1KTK,A,A:C,Nt,True,False,1,NA,NA,NA,NA,NA
12A,1KTK,A,A:C,Ct,False,False,208,203,57.8,57.8,0.0,surface
12A,1KTK,C,A:C,Nt,False,False,1,1,133.6,133.6,0.0,surface
12A,1KTK,C,A:C,Ct,False,False,208,208,66.7,66.7,0.0,surface
13A,1KTK,A,A:E,Nt,True,False,1,NA,NA,NA,NA,NA
13A,1KTK,A,A:E,Ct,False,False,208,203,57.8,57.8,0.0,surface
13A,1KTK,E,A:E,Nt,False,False,1,1,126.9,126.9,0.0,surface
13A,1KTK,E,A:E,Ct,False,False,246,247,113.8,113.8,0.0,surface
14A,1KTN,A,A:B,Nt,False,False,1,1,82.2,82.2,0.0,surface
14A,1KTN,A,A:B,Ct,False,False,250,250,64.2,64.2,0.0,surface
14A,1KTN,B,A:B,Nt,True,False,1,NA,NA,NA,NA,NA
14A,1KTN,B,A:B,Ct,False,False,250,249,65.7,65.7,0.0,surface
15A,3O1C,A,A:B,Nt,True,False,1,NA,NA,NA,NA,NA
15A,3O1C,A,A:B,Ct,False,False,126,115,127.1,15.0,112.1,core
15A,3O1C,B,A:B,Nt,True,False,1,NA,NA,NA,NA,NA
15A,3O1C,B,A:B,Ct,False,False,126,115,127.1,15.0,112.1,core
1A,2IA1,A,A:B,Nt,False,False,0,1,84.5,84.5,0.0,surface
1A,2IA1,A,A:B,Ct,False,True,177,169,128.8,128.8,0.0,surface
1A,2IA1,B,A:B,Nt,False,False,0,1,81.4,81.4,0.0,surface
1A,2IA1,B,A:B,Ct,False,True,177,170,129.1,129.1,0.0,surface
2A,2IA2,A,A:B,Nt,True,False,2,NA,NA,NA,NA,NA
2A,2IA2,A,A:B,Ct,False,False,265,250,82.9,43.0,39.9,rim
2A,2IA2,B,A:B,Nt,True,False,2,NA,NA,NA,NA,NA
2A,2IA2,B,A:B,Ct,True,False,265,NA,NA,NA,NA,NA
3C,1LTQ,C,C:D,Nt,False,False,2,2,38.2,38.2,0.0,surface
3C,1LTQ,C,C:D,Ct,False,False,301,298,72.9,72.9,0.0,surface
3C,1LTQ,D,C:D,Nt,False,False,2,2,38.2,38.2,0.0,surface
3C,1LTQ,D,C:D,Ct,False,False,301,298,72.9,72.9,0.0,surface
4B,1LTQ,C,B:C,Nt,False,False,2,2,38.2,38.2,0.0,surface
4B,1LTQ,C,B:C,Ct,False,False,301,298,72.9,72.9,0.0,surface
4B,1LTQ,B,B:C,Nt,False,False,2,2,38.2,38.2,0.0,surface
4B,1LTQ,B,B:C,Ct,False,False,301,298,72.9,72.9,0.0,surface
5A,2IA9,A,A:B,Nt,True,False,-2,NA,NA,NA,NA,NA
5A,2IA9,A,A:B,Ct,True,False,97,NA,NA,NA,NA,NA
5A,2IA9,B,A:B,Nt,True,False,-2,NA,NA,NA,NA,NA
5A,2IA9,B,A:B,Ct,True,False,97,NA,NA,NA,NA,NA
6A,2QCS,A,A:B,Nt,True,False,1,NA,NA,NA,NA,NA
6A,2QCS,A,A:B,Ct,False,False,350,338,2.0,2.0,0.0,interior
6A,2QCS,B,A:B,Nt,False,False,90,1,109.3,105.4,3.9,rim
6A,2QCS,B,A:B,Ct,False,True,380,291,108.2,108.2,0.0,surface
7A,1AVA,A,A:B,Nt,False,False,1,1,40.9,40.9,0.0,surface
7A,1AVA,A,A:B,Ct,False,False,403,403,97.4,97.4,0.0,surface
7A,1AVA,B,A:B,Nt,True,False,1,NA,NA,NA,NA,NA
7A,1AVA,B,A:B,Ct,True,False,181,NA,NA,NA,NA,NA
8A,1AVB,A,A:B,Nt,False,False,1,1,67.8,7.6,60.2,core
8A,1AVB,A,A:B,Ct,False,False,226,226,91.7,91.7,0.0,surface
8A,1AVB,B,A:B,Nt,False,False,1,1,68.1,7.4,60.7,core
8A,1AVB,B,A:B,Ct,False,False,226,226,87.9,87.9,0.0,surface
9A,3IGF,A,A:B,Nt,True,False,2,1,28.8,28.8,0.0,surface
9A,3IGF,A,A:B,Ct,True,False,374,NA,NA,NA,NA,NA
9A,3IGF,B,A:B,Nt,True,False,2,1,32.0,32.0,0.0,surface
9A,3IGF,B,A:B,Ct,True,False,374,NA,NA,NA,NA,NA
10A,3IGH,A,A:B,Nt,True,True,17,NA,NA,NA,NA,NA
10A,3IGH,A,A:B,Ct,True,True,502,NA,NA,NA,NA,NA
10A,3IGH,B,A:B,Nt,True,True,17,NA,NA,NA,NA,NA
10A,3IGH,B,A:B,Ct,True,True,502,NA,NA,NA,NA,NA
11A,3IGK,A,A:B,Nt,False,False,94,1,142.8,142.8,0.0,surface
11A,3IGK,A,A:B,Ct,False,False,293,197,113.1,113.1,0.0,surface
11A,3IGK,B,A:B,Nt,False,False,94,1,142.8,142.8,0.0,surface
11A,3IGK,B,A:B,Ct,False,False,293,197,113.1,113.1,0.0,surface
12A,2P2O,A,A:B,Nt,True,False,1,NA,NA,NA,NA,NA
12A,2P2O,A,A:B,Ct,False,False,185,184,94.3,63.4,30.9,rim
12A,2P2O,B,A:B,Nt,True,False,1,NA,NA,NA,NA,NA
12A,2P2O,B,A:B,Ct,False,False,185,184,86.2,86.2,0.0,surface
13A,3IGM,A,A:B,Nt,True,True,59,NA,NA,NA,NA,NA
13A,3IGM,A,A:B,Ct,True,True,135,NA,NA,NA,NA,NA
13A,3IGM,B,A:B,Nt,True,True,59,NA,NA,NA,NA,NA
13A,3IGM,B,A:B,Ct,True,True,135,NA,NA,NA,NA,NA
14F,3IGQ,D,F:D,Nt,True,True,1,NA,NA,NA,NA,NA
14F,3IGQ,D,F:D,Ct,True,True,201,NA,NA,NA,NA,NA
14F,3IGQ,F,F:D,Nt,True,True,1,NA,NA,NA,NA,NA
14F,3IGQ,F,F:D,Ct,True,True,201,NA,NA,NA,NA,NA
15A,1AVV,A,A:B,Nt,True,False,56,NA,NA,NA,NA,NA
15A,1AVV,A,A:B,Ct,True,False,206,NA,NA,NA,NA,NA
15A,1AVV,B,A:B,Nt,True,False,56,NA,NA,NA,NA,NA
15A,1AVV,B,A:B,Ct,True,False,206,NA,NA,NA,NA,NA
16A,1AVW,A,A:B,Nt,False,False,16,1,0.8,0.8,0.0,interior
16A,1AVW,A,A:B,Ct,False,False,245,223,44.6,44.6,0.0,surface
16A,1AVW,B,A:B,Nt,False,False,501,1,92.5,69.0,23.5,rim
16A,1AVW,B,A:B,Ct,False,False,677,171,63.1,63.1,0.0,surface
17A,1AVQ,A,A:C,Nt,False,False,-1,1,104.3,104.3,0.0,surface
17A,1AVQ,A,A:C,Ct,False,False,226,228,105.1,105.1,0.0,surface
17A,1AVQ,C,A:C,Nt,True,False,-1,NA,NA,NA,NA,NA
17A,1AVQ,C,A:C,Ct,False,False,226,225,97.9,97.9,0.0,surface
18B,1AVY,C,B:C,Nt,True,False,413,NA,NA,NA,NA,NA
18B,1AVY,C,B:C,Ct,False,False,486,68,109.2,109.2,0.0,surface
18B,1AVY,B,B:C,Nt,True,False,413,NA,NA,NA,NA,NA
18B,1AVY,B,B:C,Ct,False,False,486,68,109.2,109.2,0.0,surface
19A,1EFN,A,A:B,Nt,False,False,85,1,118.2,118.2,0.0,surface
19A,1EFN,A,A:B,Ct,True,False,143,NA,NA,NA,NA,NA
19A,1EFN,B,A:B,Nt,True,False,54,NA,NA,NA,NA,NA
19A,1EFN,B,A:B,Ct,True,False,205,NA,NA,NA,NA,NA
20B,1EFN,B,B:D,Nt,True,False,54,NA,NA,NA,NA,NA
20B,1EFN,B,B:D,Ct,True,False,205,NA,NA,NA,NA,NA
20B,1EFN,D,B:D,Nt,True,False,54,NA,NA,NA,NA,NA
20B,1EFN,D,B:D,Ct,True,False,205,NA,NA,NA,NA,NA
1A,1DAP,A,A:B,Nt,False,False,1,1,69.5,69.5,0.0,surface
1A,1DAP,A,A:B,Ct,False,False,320,320,102.9,3.4,99.5,core
1A,1DAP,B,A:B,Nt,False,False,1,1,81.5,81.5,0.0,surface
1A,1DAP,B,A:B,Ct,False,False,320,320,94.3,2.4,91.9,core
2C,2IAZ,C,C:B,Nt,True,False,0,NA,NA,NA,NA,NA
2C,2IAZ,C,C:B,Ct,True,False,112,NA,NA,NA,NA,NA
2C,2IAZ,B,C:B,Nt,False,False,0,1,129.0,129.0,0.0,surface
2C,2IAZ,B,C:B,Ct,False,False,112,113,111.8,111.8,0.0,surface
3B,2IAZ,B,B:D,Nt,False,False,0,1,129.0,103.0,26.0,rim
3B,2IAZ,B,B:D,Ct,False,False,112,113,111.8,103.9,7.9,rim
3B,2IAZ,D,B:D,Nt,False,False,0,1,114.9,109.3,5.6,rim
3B,2IAZ,D,B:D,Ct,False,False,112,113,87.5,76.3,11.2,rim
4A,2IAA,A,A:C,Nt,True,False,1,NA,NA,NA,NA,NA
4A,2IAA,A,A:C,Ct,True,False,390,NA,NA,NA,NA,NA
4A,2IAA,C,A:C,Nt,False,False,2,1,128.1,128.1,0.0,surface
4A,2IAA,C,A:C,Ct,False,False,129,128,123.4,123.4,0.0,surface
5C,2IAA,C,C:B,Nt,False,False,2,1,128.1,128.1,0.0,surface
5C,2IAA,C,C:B,Ct,False,False,129,128,123.4,123.4,0.0,surface
5C,2IAA,B,C:B,Nt,True,False,1,NA,NA,NA,NA,NA
5C,2IAA,B,C:B,Ct,True,False,135,NA,NA,NA,NA,NA
6A,2IAB,A,A:B,Nt,True,False,0,NA,NA,NA,NA,NA
6A,2IAB,A,A:B,Ct,False,False,154,153,131.9,131.9,0.0,surface
6A,2IAB,B,A:B,Nt,True,False,0,NA,NA,NA,NA,NA
6A,2IAB,B,A:B,Ct,True,False,154,NA,NA,NA,NA,NA
7A,2IAI,A,A:B,Nt,True,False,-19,NA,NA,NA,NA,NA
7A,2IAI,A,A:B,Ct,True,False,209,NA,NA,NA,NA,NA
7A,2IAI,B,A:B,Nt,True,False,-19,NA,NA,NA,NA,NA
7A,2IAI,B,A:B,Ct,True,False,209,NA,NA,NA,NA,NA
8A,2IAM,A,A:D,Nt,True,False,1,NA,NA,NA,NA,NA
8A,2IAM,A,A:D,Ct,True,False,182,NA,NA,NA,NA,NA
8A,2IAM,D,A:D,Nt,False,False,1,1,78.9,78.9,0.0,surface
8A,2IAM,D,A:D,Ct,True,False,202,NA,NA,NA,NA,NA
9B,2IAM,B,B:D,Nt,False,False,1,1,159.6,159.6,0.0,surface
9B,2IAM,B,B:D,Ct,False,False,190,182,57.3,57.3,0.0,surface
9B,2IAM,D,B:D,Nt,False,False,1,1,78.9,78.9,0.0,surface
9B,2IAM,D,B:D,Ct,True,False,202,NA,NA,NA,NA,NA
10A,3HO9,A,A:B,Nt,True,True,-14,NA,NA,NA,NA,NA
10A,3HO9,A,A:B,Ct,False,False,412,411,72.5,72.5,0.0,surface
10A,3HO9,B,A:B,Nt,True,True,-14,NA,NA,NA,NA,NA
10A,3HO9,B,A:B,Ct,False,False,412,411,72.5,72.5,0.0,surface
12A,2B82,A,A:B,Nt,False,False,2,1,133.8,133.8,0.0,surface
12A,2B82,A,A:B,Ct,False,False,212,211,58.5,58.5,0.0,surface
12A,2B82,B,A:B,Nt,False,False,2,1,133.8,133.8,0.0,surface
12A,2B82,B,A:B,Ct,False,False,212,211,58.5,58.5,0.0,surface
13B,2B82,B,B:D,Nt,False,False,2,1,133.8,133.8,0.0,surface
13B,2B82,B,B:D,Ct,False,False,212,211,58.5,32.9,25.6,rim
13B,2B82,D,B:D,Nt,False,False,2,1,128.0,128.0,0.0,surface
13B,2B82,D,B:D,Ct,False,False,212,211,59.0,33.1,25.9,rim
14A,3HO7,A,A:B,Nt,True,False,81,NA,NA,NA,NA,NA
14A,3HO7,A,A:B,Ct,True,True,312,NA,NA,NA,NA,NA
14A,3HO7,B,A:B,Nt,True,False,81,NA,NA,NA,NA,NA
14A,3HO7,B,A:B,Ct,True,True,312,NA,NA,NA,NA,NA
15A,3HBL,A,A:C,Nt,True,False,34,NA,NA,NA,NA,NA
15A,3HBL,A,A:C,Ct,True,False,1182,NA,NA,NA,NA,NA
15A,3HBL,C,A:C,Nt,True,False,34,NA,NA,NA,NA,NA
15A,3HBL,C,A:C,Ct,True,False,1182,NA,NA,NA,NA,NA
16A,3HBL,A,A:D,Nt,True,False,34,NA,NA,NA,NA,NA
16A,3HBL,A,A:D,Ct,True,False,1182,NA,NA,NA,NA,NA
16A,3HBL,D,A:D,Nt,True,False,34,NA,NA,NA,NA,NA
16A,3HBL,D,A:D,Ct,True,False,1182,NA,NA,NA,NA,NA
17A,3HBL,A,A:B,Nt,True,False,34,NA,NA,NA,NA,NA
17A,3HBL,A,A:B,Ct,True,False,1182,NA,NA,NA,NA,NA
17A,3HBL,B,A:B,Nt,True,False,34,NA,NA,NA,NA,NA
17A,3HBL,B,A:B,Ct,True,False,1182,NA,NA,NA,NA,NA
18C,3HBL,C,C:D,Nt,True,False,34,NA,NA,NA,NA,NA
18C,3HBL,C,C:D,Ct,True,False,1182,NA,NA,NA,NA,NA
18C,3HBL,D,C:D,Nt,True,False,34,NA,NA,NA,NA,NA
18C,3HBL,D,C:D,Ct,True,False,1182,NA,NA,NA,NA,NA
19A,1W7C,A,A:B,Nt,True,False,41,NA,NA,NA,NA,NA
19A,1W7C,A,A:B,Ct,True,False,787,NA,NA,NA,NA,NA
19A,1W7C,B,A:B,Nt,True,False,41,NA,NA,NA,NA,NA
19A,1W7C,B,A:B,Ct,True,False,787,NA,NA,NA,NA,NA
20A,2H6F,A,A:B,Nt,True,False,1,NA,NA,NA,NA,NA
20A,2H6F,A,A:B,Ct,True,False,382,NA,NA,NA,NA,NA
20A,2H6F,B,A:B,Nt,True,False,501,NA,NA,NA,NA,NA
20A,2H6F,B,A:B,Ct,True,False,937,NA,NA,NA,NA,NA
1A,2Q79,A,A:B,Nt,False,False,283,1,96.4,96.4,0.0,surface
1A,2Q79,A,A:B,Ct,True,True,375,NA,NA,NA,NA,NA
1A,2Q79,B,A:B,Nt,False,False,283,1,96.4,96.4,0.0,surface
1A,2Q79,B,A:B,Ct,True,True,375,NA,NA,NA,NA,NA
2G,1N9R,G,G:F,Nt,True,True,-6,NA,NA,NA,NA,NA
2G,1N9R,G,G:F,Ct,False,False,86,68,134.1,134.1,0.0,surface
2G,1N9R,F,G:F,Nt,True,True,-6,NA,NA,NA,NA,NA
2G,1N9R,F,G:F,Ct,False,False,86,69,133.4,133.4,0.0,surface
3B,1N9P,B,B:D,Nt,True,False,39,NA,NA,NA,NA,NA
3B,1N9P,B,B:D,Ct,True,False,371,NA,NA,NA,NA,NA
3B,1N9P,D,B:D,Nt,True,False,39,NA,NA,NA,NA,NA
3B,1N9P,D,B:D,Ct,True,False,371,NA,NA,NA,NA,NA
4A,3HOT,A,A:B,Nt,True,False,1,NA,NA,NA,NA,NA
4A,3HOT,A,A:B,Ct,False,False,345,338,70.5,59.7,10.8,rim
4A,3HOT,B,A:B,Nt,True,False,1,NA,NA,NA,NA,NA
4A,3HOT,B,A:B,Ct,False,False,345,338,94.1,63.4,30.7,rim
5A,3HOA,A,A:B,Nt,False,False,1,1,70.7,70.7,0.0,surface
5A,3HOA,A,A:B,Ct,False,False,509,509,13.1,13.1,0.0,interior
5A,3HOA,B,A:B,Nt,False,False,1,1,59.0,59.0,0.0,surface
5A,3HOA,B,A:B,Ct,False,False,509,509,18.3,18.3,0.0,interior
6A,2VUT,A,A:B,Nt,True,False,1,NA,NA,NA,NA,NA
6A,2VUT,A,A:B,Ct,False,False,352,318,83.0,83.0,0.0,surface
6A,2VUT,B,A:B,Nt,True,False,670,NA,NA,NA,NA,NA
6A,2VUT,B,A:B,Ct,True,False,712,NA,NA,NA,NA,NA
7C,3DJH,C,C:B,Nt,False,False,1,1,16.8,10.6,6.2,support
7C,3DJH,C,C:B,Ct,False,False,114,114,93.8,78.6,15.2,rim
7C,3DJH,B,C:B,Nt,False,False,1,1,16.7,16.7,0.0,interior
7C,3DJH,B,C:B,Ct,False,False,114,114,93.6,93.6,0.0,surface
8A,3HOG,A,A:B,Nt,False,False,1,1,48.4,48.4,0.0,surface
8A,3HOG,A,A:B,Ct,False,False,154,127,82.8,81.6,1.2,rim
8A,3HOG,B,A:B,Nt,False,False,1,1,48.4,48.4,0.0,surface
8A,3HOG,B,A:B,Ct,False,False,154,127,82.8,81.6,1.2,rim
9A,3HOI,A,A:B,Nt,False,False,0,1,148.2,148.2,0.0,surface
9A,3HOI,A,A:B,Ct,True,False,211,NA,NA,NA,NA,NA
9A,3HOI,B,A:B,Nt,False,False,0,1,148.2,148.2,0.0,surface
9A,3HOI,B,A:B,Ct,True,False,211,NA,NA,NA,NA,NA
10A,2JHF,A,A:B,Nt,False,False,1,1,114.9,114.9,0.0,surface
10A,2JHF,A,A:B,Ct,False,False,374,374,32.4,32.4,0.0,surface
10A,2JHF,B,A:B,Nt,False,False,1,1,120.1,120.1,0.0,surface
10A,2JHF,B,A:B,Ct,False,False,374,374,32.7,32.7,0.0,surface
11B,1N93,B,B:D,Nt,True,False,-4,NA,NA,NA,NA,NA
11B,1N93,B,B:D,Ct,False,False,370,335,142.0,142.0,0.0,surface
11B,1N93,D,B:D,Nt,True,False,-4,NA,NA,NA,NA,NA
11B,1N93,D,B:D,Ct,False,False,370,335,142.0,90.0,52.0,rim
12A,1D7U,A,A:C,Nt,True,False,1,NA,NA,NA,NA,NA
12A,1D7U,A,A:C,Ct,False,False,433,431,67.0,67.0,0.0,surface
12A,1D7U,C,A:C,Nt,True,False,1,NA,NA,NA,NA,NA
12A,1D7U,C,A:C,Ct,False,False,433,431,67.0,67.0,0.0,surface
13B,1D7U,C,B:C,Nt,True,False,1,NA,NA,NA,NA,NA
13B,1D7U,C,B:C,Ct,False,False,433,431,67.0,67.0,0.0,surface
13B,1D7U,B,B:C,Nt,True,False,1,NA,NA,NA,NA,NA
13B,1D7U,B,B:C,Ct,False,False,433,431,67.0,67.0,0.0,surface
14A,3QJO,A,A:B,Nt,False,False,2916,1,119.0,119.0,0.0,surface
14A,3QJO,A,A:B,Ct,False,False,3406,491,32.0,32.0,0.0,surface
14A,3QJO,B,A:B,Nt,False,False,2916,1,119.3,119.3,0.0,surface
14A,3QJO,B,A:B,Ct,False,False,3406,491,31.8,31.8,0.0,surface
15A,3L6U,A,A:B,Nt,True,False,2,NA,NA,NA,NA,NA
15A,3L6U,A,A:B,Ct,True,False,293,NA,NA,NA,NA,NA
15A,3L6U,B,A:B,Nt,True,False,2,NA,NA,NA,NA,NA
15A,3L6U,B,A:B,Ct,True,False,293,NA,NA,NA,NA,NA
18A,3L6B,A,A:B,Nt,True,False,1,NA,NA,NA,NA,NA
18A,3L6B,A,A:B,Ct,True,True,346,NA,NA,NA,NA,NA
18A,3L6B,B,A:B,Nt,True,False,1,NA,NA,NA,NA,NA
18A,3L6B,B,A:B,Ct,True,True,346,NA,NA,NA,NA,NA
19A,3LKW,A,A:B,Nt,True,False,1,NA,NA,NA,NA,NA
19A,3LKW,A,A:B,Ct,True,False,236,NA,NA,NA,NA,NA
19A,3LKW,B,A:B,Nt,True,False,1,NA,NA,NA,NA,NA
19A,3LKW,B,A:B,Ct,True,False,236,NA,NA,NA,NA,NA
20D,3LVF,A,D:A,Nt,True,True,-1,NA,NA,NA,NA,NA
20D,3LVF,A,D:A,Ct,True,False,336,NA,NA,NA,NA,NA
20D,3LVF,D,D:A,Nt,True,True,-1,NA,NA,NA,NA,NA
20D,3LVF,D,D:A,Ct,False,False,336,335,86.3,86.3,0.0,surface
1B,3LVF,A,B:A,Nt,True,True,-1,NA,NA,NA,NA,NA
1B,3LVF,A,B:A,Ct,True,False,336,NA,NA,NA,NA,NA
1B,3LVF,B,B:A,Nt,False,True,-1,1,158.7,158.7,0.0,surface
1B,3LVF,B,B:A,Ct,False,False,336,338,95.8,95.8,0.0,surface
2C,3LVF,A,C:A,Nt,True,True,-1,NA,NA,NA,NA,NA
2C,3LVF,A,C:A,Ct,True,False,336,NA,NA,NA,NA,NA
2C,3LVF,C,C:A,Nt,True,True,-1,NA,NA,NA,NA,NA
2C,3LVF,C,C:A,Ct,True,False,336,NA,NA,NA,NA,NA
3A,1D7B,A,A:B,Nt,False,False,2,2,107.2,107.2,0.0,surface
3A,1D7B,A,A:B,Ct,False,False,186,186,95.7,95.7,0.0,surface
3A,1D7B,B,A:B,Nt,False,False,2,2,108.9,108.9,0.0,surface
3A,1D7B,B,A:B,Ct,False,False,186,186,98.9,98.9,0.0,surface
4F,1QCZ,H,F:H,Nt,True,False,1,NA,NA,NA,NA,NA
4F,1QCZ,H,F:H,Ct,True,False,169,NA,NA,NA,NA,NA
4F,1QCZ,F,F:H,Nt,True,False,1,NA,NA,NA,NA,NA
4F,1QCZ,F,F:H,Ct,True,False,169,NA,NA,NA,NA,NA
5D,1QCZ,D,D:G,Nt,True,False,1,NA,NA,NA,NA,NA
5D,1QCZ,D,D:G,Ct,True,False,169,NA,NA,NA,NA,NA
5D,1QCZ,G,D:G,Nt,True,False,1,NA,NA,NA,NA,NA
5D,1QCZ,G,D:G,Ct,True,False,169,NA,NA,NA,NA,NA
6D,1QCZ,E,D:E,Nt,True,False,1,NA,NA,NA,NA,NA
6D,1QCZ,E,D:E,Ct,True,False,169,NA,NA,NA,NA,NA
6D,1QCZ,D,D:E,Nt,True,False,1,NA,NA,NA,NA,NA
6D,1QCZ,D,D:E,Ct,True,False,169,NA,NA,NA,NA,NA
7A,1D7F,A,A:B,Nt,False,False,1,1,54.9,54.9,0.0,surface
7A,1D7F,A,A:B,Ct,False,False,686,686,103.2,103.2,0.0,surface
7A,1D7F,B,A:B,Nt,False,False,1,1,52.4,52.4,0.0,surface
7A,1D7F,B,A:B,Ct,False,False,686,686,94.0,94.0,0.0,surface
8A,3L6E,A,A:B,Nt,True,True,2,NA,NA,NA,NA,NA
8A,3L6E,A,A:B,Ct,True,False,235,NA,NA,NA,NA,NA
8A,3L6E,B,A:B,Nt,True,True,2,NA,NA,NA,NA,NA
8A,3L6E,B,A:B,Ct,True,False,235,NA,NA,NA,NA,NA
9A,3L6D,A,A:B,Nt,True,True,2,1,129.6,129.6,0.0,surface
9A,3L6D,A,A:B,Ct,True,False,306,NA,NA,NA,NA,NA
9A,3L6D,B,A:B,Nt,True,True,2,1,94.1,94.1,0.0,surface
9A,3L6D,B,A:B,Ct,True,False,306,NA,NA,NA,NA,NA
10C,1D7O,C,C:D,Nt,False,False,11,1,162.0,162.0,0.0,surface
10C,1D7O,C,C:D,Ct,False,False,307,297,76.6,76.6,0.0,surface
10C,1D7O,D,C:D,Nt,False,False,11,1,162.0,162.0,0.0,surface
10C,1D7O,D,C:D,Ct,False,False,307,297,76.6,76.6,0.0,surface
11B,1D7O,B,B:D,Nt,False,False,11,1,162.0,85.2,76.8,rim
11B,1D7O,B,B:D,Ct,False,False,307,297,76.6,76.6,0.0,surface
11B,1D7O,D,B:D,Nt,False,False,11,1,162.0,85.2,76.8,rim
11B,1D7O,D,B:D,Ct,False,False,307,297,76.6,76.6,0.0,surface
12B,1D7O,C,B:C,Nt,False,False,11,1,162.0,162.0,0.0,surface
12B,1D7O,C,B:C,Ct,False,False,307,297,76.6,54.6,22.0,rim
12B,1D7O,B,B:C,Nt,False,False,11,1,162.0,162.0,0.0,surface
12B,1D7O,B,B:C,Ct,False,False,307,297,76.6,54.6,22.0,rim
13A,1D7M,A,A:B,Nt,False,False,243,1,80.3,79.8,0.5,rim
13A,1D7M,A,A:B,Ct,False,False,343,101,91.8,78.1,13.7,rim
13A,1D7M,B,A:B,Nt,False,False,243,1,94.3,94.3,0.0,surface
13A,1D7M,B,A:B,Ct,False,False,343,101,95.3,87.9,7.4,rim
14A,3L5L,A,A:B,Nt,True,False,1,NA,NA,NA,NA,NA
14A,3L5L,A,A:B,Ct,True,False,363,NA,NA,NA,NA,NA
14A,3L5L,B,A:B,Nt,True,False,1,NA,NA,NA,NA,NA
14A,3L5L,B,A:B,Ct,True,False,363,NA,NA,NA,NA,NA
15B,3L60,C,B:C,Nt,True,False,152,NA,NA,NA,NA,NA
15B,3L60,C,B:C,Ct,True,False,401,NA,NA,NA,NA,NA
15B,3L60,B,B:C,Nt,True,False,152,NA,NA,NA,NA,NA
15B,3L60,B,B:C,Ct,True,False,401,NA,NA,NA,NA,NA
16A,1MSC,A,A:B,Nt,False,False,1,1,148.7,84.3,64.4,rim
16A,1MSC,A,A:B,Ct,False,False,129,129,127.5,89.0,38.5,rim
16A,1MSC,B,A:B,Nt,False,False,1,1,148.7,84.3,64.4,rim
16A,1MSC,B,A:B,Ct,False,False,129,129,127.5,89.0,38.5,rim
17A,2Q7B,A,A:B,Nt,True,False,-17,NA,NA,NA,NA,NA
17A,2Q7B,A,A:B,Ct,True,False,162,NA,NA,NA,NA,NA
17A,2Q7B,B,A:B,Nt,True,False,-17,NA,NA,NA,NA,NA
17A,2Q7B,B,A:B,Ct,True,False,162,NA,NA,NA,NA,NA
18A,2ZIN,A,A:B,Nt,True,True,-21,NA,NA,NA,NA,NA
18A,2ZIN,A,A:B,Ct,False,False,454,258,35.2,8.1,27.1,core
18A,2ZIN,B,A:B,Nt,True,True,-21,NA,NA,NA,NA,NA
18A,2ZIN,B,A:B,Ct,False,False,454,258,35.2,8.1,27.1,core
19A,2Q7N,A,A:B,Nt,True,False,-1,NA,NA,NA,NA,NA
19A,2Q7N,A,A:B,Ct,False,False,486,480,125.8,125.8,0.0,surface
19A,2Q7N,B,A:B,Nt,False,False,1,1,96.8,96.8,0.0,surface
19A,2Q7N,B,A:B,Ct,False,False,180,180,7.2,7.2,0.0,interior
20C,3FUC,C,C:B,Nt,True,False,1,NA,NA,NA,NA,NA
20C,3FUC,C,C:B,Ct,False,False,284,274,97.3,97.3,0.0,surface
20C,3FUC,B,C:B,Nt,True,False,1,NA,NA,NA,NA,NA
20C,3FUC,B,C:B,Ct,False,False,284,274,92.4,92.4,0.0,surface
1A,2Q7R,A,A:B,Nt,False,False,2,2,91.7,91.7,0.0,surface
1A,2Q7R,A,A:B,Ct,True,False,161,NA,NA,NA,NA,NA
1A,2Q7R,B,A:B,Nt,False,False,2,2,87.3,87.3,0.0,surface
1A,2Q7R,B,A:B,Ct,True,False,161,NA,NA,NA,NA,NA
2B,2OIZ,B,B:D,Nt,True,False,48,NA,NA,NA,NA,NA
2B,2OIZ,B,B:D,Ct,True,False,182,NA,NA,NA,NA,NA
2B,2OIZ,D,B:D,Nt,False,False,73,1,117.8,65.4,52.4,rim
2B,2OIZ,D,B:D,Ct,False,False,433,361,119.1,119.1,0.0,surface
3C,2OIZ,C,C:D,Nt,True,False,73,NA,NA,NA,NA,NA
3C,2OIZ,C,C:D,Ct,False,False,433,360,79.7,79.7,0.0,surface
3C,2OIZ,D,C:D,Nt,False,False,73,1,117.8,117.8,0.0,surface
3C,2OIZ,D,C:D,Ct,False,False,433,361,119.1,119.1,0.0,surface
4A,2Q7V,A,A:B,Nt,True,False,1,NA,NA,NA,NA,NA
4A,2Q7V,A,A:B,Ct,True,False,325,NA,NA,NA,NA,NA
4A,2Q7V,B,A:B,Nt,True,False,1,NA,NA,NA,NA,NA
4A,2Q7V,B,A:B,Ct,True,False,325,NA,NA,NA,NA,NA
1B,3B2T,B,B:D,Nt,True,False,458,NA,NA,NA,NA,NA
1B,3B2T,B,B:D,Ct,False,False,768,288,109.5,109.5,0.0,surface
1B,3B2T,D,B:D,Nt,False,False,458,1,137.5,137.5,0.0,surface
1B,3B2T,D,B:D,Ct,True,False,768,NA,NA,NA,NA,NA
2B,3B2T,C,B:C,Nt,False,False,458,1,137.5,137.5,0.0,surface
2B,3B2T,C,B:C,Ct,True,False,768,NA,NA,NA,NA,NA
2B,3B2T,B,B:C,Nt,True,False,458,NA,NA,NA,NA,NA
2B,3B2T,B,B:C,Ct,False,False,768,288,109.5,109.5,0.0,surface
3A,2VKE,A,A:B,Nt,False,False,2,1,86.2,86.2,0.0,surface
3A,2VKE,A,A:B,Ct,False,False,208,200,75.9,52.3,23.6,rim
3A,2VKE,B,A:B,Nt,False,False,2,1,86.2,86.2,0.0,surface
3A,2VKE,B,A:B,Ct,False,False,208,200,75.9,52.3,23.6,rim
4A,1RY9,A,A:B,Nt,True,False,-11,NA,NA,NA,NA,NA
4A,1RY9,A,A:B,Ct,False,False,133,133,31.0,31.0,0.0,surface
4A,1RY9,B,A:B,Nt,True,False,-11,NA,NA,NA,NA,NA
4A,1RY9,B,A:B,Ct,False,False,133,133,33.5,33.5,0.0,surface
5A,2XGG,A,A:B,Nt,True,True,58,NA,NA,NA,NA,NA
5A,2XGG,A,A:B,Ct,True,True,235,NA,NA,NA,NA,NA
5A,2XGG,B,A:B,Nt,True,True,58,NA,NA,NA,NA,NA
5A,2XGG,B,A:B,Ct,True,True,235,NA,NA,NA,NA,NA
6A,2XGF,A,A:C,Nt,True,False,785,NA,NA,NA,NA,NA
6A,2XGF,A,A:C,Ct,False,False,1026,216,79.8,79.8,0.0,surface
6A,2XGF,C,A:C,Nt,True,False,785,NA,NA,NA,NA,NA
6A,2XGF,C,A:C,Ct,False,False,1026,216,79.0,79.0,0.0,surface
7A,2WLU,A,A:C,Nt,True,False,1,NA,NA,NA,NA,NA
7A,2WLU,A,A:C,Ct,False,False,175,166,72.8,72.8,0.0,surface
7A,2WLU,C,A:C,Nt,True,False,1,NA,NA,NA,NA,NA
7A,2WLU,C,A:C,Ct,False,False,175,166,72.9,54.5,18.4,rim
8C,2WLU,C,C:F,Nt,True,False,1,NA,NA,NA,NA,NA
8C,2WLU,C,C:F,Ct,False,False,175,166,72.9,72.9,0.0,surface
8C,2WLU,F,C:F,Nt,True,False,1,NA,NA,NA,NA,NA
8C,2WLU,F,C:F,Ct,False,False,175,166,72.8,72.8,0.0,surface
9B,2WLU,B,B:D,Nt,True,False,1,NA,NA,NA,NA,NA
9B,2WLU,B,B:D,Ct,False,False,175,166,73.1,73.1,0.0,surface
9B,2WLU,D,B:D,Nt,True,False,1,NA,NA,NA,NA,NA
9B,2WLU,D,B:D,Ct,False,False,175,166,73.1,73.1,0.0,surface
10A,2XGU,A,A:B,Nt,False,False,1,1,15.6,15.6,0.0,interior
10A,2XGU,A,A:B,Ct,True,False,149,NA,NA,NA,NA,NA
10A,2XGU,B,A:B,Nt,False,False,1,1,15.4,15.4,0.0,interior
10A,2XGU,B,A:B,Ct,True,False,149,NA,NA,NA,NA,NA
11A,2XGT,A,A:B,Nt,False,False,114,1,56.2,56.2,0.0,surface
11A,2XGT,A,A:B,Ct,False,False,548,427,48.9,2.6,46.3,core
11A,2XGT,B,A:B,Nt,False,False,114,1,61.9,61.9,0.0,surface
11A,2XGT,B,A:B,Ct,False,False,548,433,43.3,2.9,40.4,core
12A,2AL1,A,A:B,Nt,False,False,1,1,71.6,71.6,0.0,surface
12A,2AL1,A,A:B,Ct,False,False,436,436,39.9,39.9,0.0,surface
12A,2AL1,B,A:B,Nt,False,False,1,1,97.7,97.7,0.0,surface
12A,2AL1,B,A:B,Ct,False,False,436,431,41.7,41.7,0.0,surface
13A,2XGY,A,A:B,Nt,False,False,1,1,9.0,9.0,0.0,interior
13A,2XGY,A,A:B,Ct,True,False,149,NA,NA,NA,NA,NA
13A,2XGY,B,A:B,Nt,True,True,-7,NA,NA,NA,NA,NA
13A,2XGY,B,A:B,Ct,False,False,165,165,73.8,73.8,0.0,surface
14A,2PZD,A,A:B,Nt,True,False,355,NA,NA,NA,NA,NA
14A,2PZD,A,A:B,Ct,False,False,467,106,129.5,9.5,120.0,core
14A,2PZD,B,A:B,Nt,True,False,355,NA,NA,NA,NA,NA
14A,2PZD,B,A:B,Ct,False,False,467,106,131.0,9.8,121.2,core
15A,1EZ4,A,A:C,Nt,False,False,16,1,53.3,53.3,0.0,surface
15A,1EZ4,A,A:C,Ct,True,False,335,NA,NA,NA,NA,NA
15A,1EZ4,C,A:C,Nt,False,False,16,1,52.7,52.7,0.0,surface
15A,1EZ4,C,A:C,Ct,True,False,335,NA,NA,NA,NA,NA
16A,1EZ4,A,A:B,Nt,False,False,16,1,53.3,53.3,0.0,surface
16A,1EZ4,A,A:B,Ct,True,False,335,NA,NA,NA,NA,NA
16A,1EZ4,B,A:B,Nt,False,False,16,1,53.3,53.3,0.0,surface
16A,1EZ4,B,A:B,Ct,False,False,335,318,107.2,107.2,0.0,surface
17A,1EZ4,A,A:D,Nt,False,False,16,1,53.3,53.3,0.0,surface
17A,1EZ4,A,A:D,Ct,True,False,335,NA,NA,NA,NA,NA
17A,1EZ4,D,A:D,Nt,False,False,16,1,54.4,54.4,0.0,surface
17A,1EZ4,D,A:D,Ct,False,False,335,318,104.7,104.7,0.0,surface
18A,1KJQ,A,A:B,Nt,False,False,2,1,82.3,32.8,49.5,rim
18A,1KJQ,A,A:B,Ct,False,False,392,388,83.3,83.3,0.0,surface
18A,1KJQ,B,A:B,Nt,False,False,2,1,76.2,28.1,48.1,rim
18A,1KJQ,B,A:B,Ct,False,False,392,385,86.1,86.1,0.0,surface
19A,3MQ7,A,A:C,Nt,True,False,41,NA,NA,NA,NA,NA
19A,3MQ7,A,A:C,Ct,True,False,161,NA,NA,NA,NA,NA
19A,3MQ7,C,A:C,Nt,True,False,41,NA,NA,NA,NA,NA
19A,3MQ7,C,A:C,Ct,True,False,161,NA,NA,NA,NA,NA
20I,3MQ7,I,I:J,Nt,True,False,41,NA,NA,NA,NA,NA
20I,3MQ7,I,I:J,Ct,True,False,161,NA,NA,NA,NA,NA
20I,3MQ7,J,I:J,Nt,True,False,41,NA,NA,NA,NA,NA
20I,3MQ7,J,I:J,Ct,True,False,161,NA,NA,NA,NA,NA
1B,3MQ7,B,B:F,Nt,True,False,41,NA,NA,NA,NA,NA
1B,3MQ7,B,B:F,Ct,True,False,161,NA,NA,NA,NA,NA
1B,3MQ7,F,B:F,Nt,True,False,41,NA,NA,NA,NA,NA
1B,3MQ7,F,B:F,Ct,True,False,161,NA,NA,NA,NA,NA
2J,3MQ7,J,J:F,Nt,True,False,41,NA,NA,NA,NA,NA
2J,3MQ7,J,J:F,Ct,True,False,161,NA,NA,NA,NA,NA
2J,3MQ7,F,J:F,Nt,True,False,41,NA,NA,NA,NA,NA
2J,3MQ7,F,J:F,Ct,True,False,161,NA,NA,NA,NA,NA
3A,2XG5,A,A:B,Nt,False,False,1,1,36.4,2.4,34.0,core
3A,2XG5,A,A:B,Ct,True,False,218,NA,NA,NA,NA,NA
3A,2XG5,B,A:B,Nt,True,False,1,NA,NA,NA,NA,NA
3A,2XG5,B,A:B,Ct,False,False,173,147,82.6,15.5,67.1,core
4B,2XG8,H,B:H,Nt,True,False,1,NA,NA,NA,NA,NA
4B,2XG8,H,B:H,Ct,False,False,89,87,55.6,55.6,0.0,surface
4B,2XG8,B,B:H,Nt,False,False,1,1,15.1,15.1,0.0,interior
4B,2XG8,B,B:H,Ct,True,False,112,NA,NA,NA,NA,NA
5D,2XG8,D,D:L,Nt,False,False,1,1,10.2,10.2,0.0,interior
5D,2XG8,D,D:L,Ct,False,False,112,112,75.8,75.8,0.0,surface
5D,2XG8,L,D:L,Nt,True,False,1,NA,NA,NA,NA,NA
5D,2XG8,L,D:L,Ct,False,False,89,87,81.5,81.5,0.0,surface
6L,2XG8,J,L:J,Nt,True,False,1,NA,NA,NA,NA,NA
6L,2XG8,J,L:J,Ct,False,False,89,78,52.2,52.2,0.0,surface
6L,2XG8,L,L:J,Nt,True,False,1,NA,NA,NA,NA,NA
6L,2XG8,L,L:J,Ct,False,False,89,87,81.5,81.5,0.0,surface
7I,2XG8,I,I:J,Nt,True,False,1,NA,NA,NA,NA,NA
7I,2XG8,I,I:J,Ct,False,False,89,78,52.2,52.2,0.0,surface
7I,2XG8,J,I:J,Nt,True,False,1,NA,NA,NA,NA,NA
7I,2XG8,J,I:J,Ct,False,False,89,78,52.2,52.2,0.0,surface
8A,1E2K,A,A:B,Nt,False,False,46,1,60.6,60.6,0.0,surface
8A,1E2K,A,A:B,Ct,True,False,376,NA,NA,NA,NA,NA
8A,1E2K,B,A:B,Nt,False,False,46,1,100.7,100.7,0.0,surface
8A,1E2K,B,A:B,Ct,True,False,376,NA,NA,NA,NA,NA
9A,1KI1,A,A:B,Nt,False,False,1,1,75.9,75.9,0.0,surface
9A,1KI1,A,A:B,Ct,True,False,188,NA,NA,NA,NA,NA
9A,1KI1,B,A:B,Nt,False,False,1229,1,96.8,96.8,0.0,surface
9A,1KI1,B,A:B,Ct,False,False,1580,342,124.1,124.1,0.0,surface
10A,3DN7,A,A:B,Nt,True,True,-2,NA,NA,NA,NA,NA
10A,3DN7,A,A:B,Ct,True,False,191,NA,NA,NA,NA,NA
10A,3DN7,B,A:B,Nt,False,True,-2,1,105.6,105.6,0.0,surface
10A,3DN7,B,A:B,Ct,True,False,191,NA,NA,NA,NA,NA
11A,3OZ6,A,A:B,Nt,True,True,1,NA,NA,NA,NA,NA
11A,3OZ6,A,A:B,Ct,True,False,388,NA,NA,NA,NA,NA
11A,3OZ6,B,A:B,Nt,True,True,1,NA,NA,NA,NA,NA
11A,3OZ6,B,A:B,Ct,True,False,388,NA,NA,NA,NA,NA
12A,1KHT,A,A:C,Nt,True,False,1,NA,NA,NA,NA,NA
12A,1KHT,A,A:C,Ct,False,False,192,190,51.9,48.8,3.1,rim
12A,1KHT,C,A:C,Nt,True,False,1,NA,NA,NA,NA,NA
12A,1KHT,C,A:C,Ct,False,False,192,191,52.6,52.6,0.0,surface
13A,3G3E,A,A:B,Nt,False,False,1,1,8.3,8.3,0.0,interior
13A,3G3E,A,A:B,Ct,True,True,351,NA,NA,NA,NA,NA
13A,3G3E,B,A:B,Nt,False,False,1,1,8.4,8.4,0.0,interior
13A,3G3E,B,A:B,Ct,True,True,351,NA,NA,NA,NA,NA
14A,3EPW,A,A:B,Nt,True,True,-10,NA,NA,NA,NA,NA
14A,3EPW,A,A:B,Ct,False,False,327,326,16.7,16.7,0.0,interior
14A,3EPW,B,A:B,Nt,True,True,-10,NA,NA,NA,NA,NA
14A,3EPW,B,A:B,Ct,False,False,327,326,12.4,12.4,0.0,interior
15K,1KIB,Q,K:Q,Nt,False,False,1,1,99.6,99.6,0.0,surface
15K,1KIB,Q,K:Q,Ct,False,False,89,89,30.9,30.9,0.0,surface
15K,1KIB,K,K:Q,Nt,False,False,1,1,100.0,100.0,0.0,surface
15K,1KIB,K,K:Q,Ct,False,False,89,89,35.0,35.0,0.0,surface
16C,1KIB,C,C:U,Nt,False,False,1,1,99.4,99.4,0.0,surface
16C,1KIB,C,C:U,Ct,False,False,89,89,32.5,18.9,13.6,core
16C,1KIB,U,C:U,Nt,False,False,1,1,99.1,99.1,0.0,surface
16C,1KIB,U,C:U,Ct,False,False,89,89,34.3,34.3,0.0,surface
17A,3DNH,A,A:B,Nt,True,False,-1,NA,NA,NA,NA,NA
17A,3DNH,A,A:B,Ct,True,False,256,NA,NA,NA,NA,NA
17A,3DNH,B,A:B,Nt,True,False,-1,NA,NA,NA,NA,NA
17A,3DNH,B,A:B,Ct,True,False,256,NA,NA,NA,NA,NA
18A,3DNF,A,A:B,Nt,False,False,1,1,96.1,96.1,0.0,surface
18A,3DNF,A,A:B,Ct,True,True,297,NA,NA,NA,NA,NA
18A,3DNF,B,A:B,Nt,False,False,1,1,81.7,81.7,0.0,surface
18A,3DNF,B,A:B,Ct,True,True,297,NA,NA,NA,NA,NA
19A,1KIJ,A,A:B,Nt,True,False,3,NA,NA,NA,NA,NA
19A,1KIJ,A,A:B,Ct,False,False,392,384,96.9,55.5,41.4,rim
19A,1KIJ,B,A:B,Nt,True,False,3,NA,NA,NA,NA,NA
19A,1KIJ,B,A:B,Ct,False,False,392,384,99.1,70.9,28.2,rim
20A,1A2Y,A,A:C,Nt,False,False,1,1,101.4,101.4,0.0,surface
20A,1A2Y,A,A:C,Ct,False,False,107,107,73.7,73.7,0.0,surface
20A,1A2Y,C,A:C,Nt,False,False,1,1,43.6,43.6,0.0,surface
20A,1A2Y,C,A:C,Ct,False,False,129,129,55.9,53.6,2.3,rim
1C,1A2Y,C,C:B,Nt,False,False,1,1,43.6,43.6,0.0,surface
1C,1A2Y,C,C:B,Ct,False,False,129,129,55.9,55.9,0.0,surface
1C,1A2Y,B,C:B,Nt,False,False,1,1,93.9,93.9,0.0,surface
1C,1A2Y,B,C:B,Ct,False,False,116,116,121.2,121.2,0.0,surface
2A,3DNX,A,A:B,Nt,True,True,-2,NA,NA,NA,NA,NA
2A,3DNX,A,A:B,Ct,False,False,150,146,85.4,62.1,23.3,rim
2A,3DNX,B,A:B,Nt,True,True,-2,NA,NA,NA,NA,NA
2A,3DNX,B,A:B,Ct,False,False,150,146,85.4,62.1,23.3,rim
3A,2WIU,A,A:B,Nt,True,False,1,NA,NA,NA,NA,NA
3A,2WIU,A,A:B,Ct,True,False,446,NA,NA,NA,NA,NA
3A,2WIU,B,A:B,Nt,True,False,1,NA,NA,NA,NA,NA
3A,2WIU,B,A:B,Ct,False,False,86,71,106.4,12.5,93.9,core
4A,2WIU,A,A:C,Nt,True,False,1,NA,NA,NA,NA,NA
4A,2WIU,A,A:C,Ct,True,False,446,NA,NA,NA,NA,NA
4A,2WIU,C,A:C,Nt,True,False,1,NA,NA,NA,NA,NA
4A,2WIU,C,A:C,Ct,False,False,86,71,106.5,106.5,0.0,surface
5B,2WIU,C,B:C,Nt,True,False,1,NA,NA,NA,NA,NA
5B,2WIU,C,B:C,Ct,False,False,86,71,106.5,106.5,0.0,surface
5B,2WIU,B,B:C,Nt,True,False,1,NA,NA,NA,NA,NA
5B,2WIU,B,B:C,Ct,False,False,86,71,106.4,106.4,0.0,surface
6A,3OZW,A,A:B,Nt,False,False,1,1,101.6,71.9,29.7,rim
6A,3OZW,A,A:B,Ct,False,False,403,403,57.7,57.7,0.0,surface
6A,3OZW,B,A:B,Nt,True,False,1,NA,NA,NA,NA,NA
6A,3OZW,B,A:B,Ct,True,False,403,NA,NA,NA,NA,NA
7A,3DNS,A,A:B,Nt,True,True,-2,NA,NA,NA,NA,NA
7A,3DNS,A,A:B,Ct,True,False,132,NA,NA,NA,NA,NA
7A,3DNS,B,A:B,Nt,True,True,-2,NA,NA,NA,NA,NA
7A,3DNS,B,A:B,Ct,True,False,132,NA,NA,NA,NA,NA
8A,1YYQ,A,A:B,Nt,True,False,1,NA,NA,NA,NA,NA
8A,1YYQ,A,A:B,Ct,True,False,374,NA,NA,NA,NA,NA
8A,1YYQ,B,A:B,Nt,True,False,1,NA,NA,NA,NA,NA
8A,1YYQ,B,A:B,Ct,True,False,374,NA,NA,NA,NA,NA
9C,1KIX,C,C:D,Nt,True,False,1,NA,NA,NA,NA,NA
9C,1KIX,C,C:D,Ct,False,False,495,446,64.7,64.7,0.0,surface
9C,1KIX,D,C:D,Nt,True,False,1,NA,NA,NA,NA,NA
9C,1KIX,D,C:D,Ct,False,False,495,446,64.8,64.8,0.0,surface
10B,1NU7,B,B:D,Nt,False,False,16,1,0.1,0.1,0.0,interior
10B,1NU7,B,B:D,Ct,True,False,247,NA,NA,NA,NA,NA
10B,1NU7,D,B:D,Nt,True,False,0,NA,NA,NA,NA,NA
10B,1NU7,D,B:D,Ct,True,False,281,NA,NA,NA,NA,NA
11A,3NX3,A,A:B,Nt,True,False,2,NA,NA,NA,NA,NA
11A,3NX3,A,A:B,Ct,False,False,395,388,46.2,46.2,0.0,surface
11A,3NX3,B,A:B,Nt,True,False,2,NA,NA,NA,NA,NA
11A,3NX3,B,A:B,Ct,False,False,395,380,45.0,45.0,0.0,surface
13A,3NX4,A,A:B,Nt,False,False,2,2,41.8,41.8,0.0,surface
13A,3NX4,A,A:B,Ct,False,False,324,324,65.0,65.0,0.0,surface
13A,3NX4,B,A:B,Nt,False,False,2,2,47.7,47.7,0.0,surface
13A,3NX4,B,A:B,Ct,False,False,324,324,65.7,65.7,0.0,surface
14A,1VQ2,A,A:B,Nt,False,False,1,1,56.9,22.8,34.1,core
14A,1VQ2,A,A:B,Ct,False,False,193,173,56.5,56.5,0.0,surface
14A,1VQ2,B,A:B,Nt,False,False,1,1,56.9,22.8,34.1,core
14A,1VQ2,B,A:B,Ct,False,False,193,173,56.5,56.5,0.0,surface
15A,1VQ3,A,A:D,Nt,True,False,-11,NA,NA,NA,NA,NA
15A,1VQ3,A,A:D,Ct,False,False,82,86,56.5,56.5,0.0,surface
15A,1VQ3,D,A:D,Nt,True,False,-11,NA,NA,NA,NA,NA
15A,1VQ3,D,A:D,Ct,False,False,82,84,58.4,53.7,4.7,rim
16A,1VQ0,A,A:B,Nt,True,False,-11,NA,NA,NA,NA,NA
16A,1VQ0,A,A:B,Ct,True,False,290,NA,NA,NA,NA,NA
16A,1VQ0,B,A:B,Nt,True,False,-11,NA,NA,NA,NA,NA
16A,1VQ0,B,A:B,Ct,True,False,290,NA,NA,NA,NA,NA
17A,1EZI,A,A:B,Nt,False,False,2,2,113.6,113.6,0.0,surface
17A,1EZI,A,A:B,Ct,True,False,228,NA,NA,NA,NA,NA
17A,1EZI,B,A:B,Nt,False,False,2,2,114.9,114.9,0.0,surface
17A,1EZI,B,A:B,Ct,True,False,228,NA,NA,NA,NA,NA
18A,1JMV,A,A:B,Nt,False,False,1,1,88.0,82.8,5.2,rim
18A,1JMV,A,A:B,Ct,True,False,141,NA,NA,NA,NA,NA
18A,1JMV,B,A:B,Nt,False,False,1,1,83.0,64.7,18.3,rim
18A,1JMV,B,A:B,Ct,True,False,141,NA,NA,NA,NA,NA
19B,1EZJ,B,B:D,Nt,True,False,1,NA,NA,NA,NA,NA
19B,1EZJ,B,B:D,Ct,False,False,115,114,117.6,117.6,0.0,surface
19B,1EZJ,D,B:D,Nt,True,False,1,NA,NA,NA,NA,NA
19B,1EZJ,D,B:D,Ct,False,False,115,114,117.6,117.6,0.0,surface
20D,1VQY,D,D:G,Nt,True,False,-10,NA,NA,NA,NA,NA
20D,1VQY,D,D:G,Ct,False,False,104,104,71.8,71.8,0.0,surface
20D,1VQY,G,D:G,Nt,True,False,-10,NA,NA,NA,NA,NA
20D,1VQY,G,D:G,Ct,False,False,104,105,74.0,74.0,0.0,surface
1A,1VQY,A,A:B,Nt,True,False,-10,NA,NA,NA,NA,NA
1A,1VQY,A,A:B,Ct,False,False,104,105,76.8,76.8,0.0,surface
1A,1VQY,B,A:B,Nt,True,False,-10,NA,NA,NA,NA,NA
1A,1VQY,B,A:B,Ct,False,False,104,114,34.3,34.3,0.0,surface
2A,3C9U,A,A:B,Nt,True,True,-35,NA,NA,NA,NA,NA
2A,3C9U,A,A:B,Ct,False,False,306,308,37.3,10.2,27.1,core
2A,3C9U,B,A:B,Nt,True,True,-35,NA,NA,NA,NA,NA
2A,3C9U,B,A:B,Ct,False,False,306,312,42.5,13.1,29.4,core
3A,2GV8,A,A:B,Nt,True,False,2,NA,NA,NA,NA,NA
3A,2GV8,A,A:B,Ct,True,False,447,NA,NA,NA,NA,NA
3A,2GV8,B,A:B,Nt,True,False,2,NA,NA,NA,NA,NA
3A,2GV8,B,A:B,Ct,True,False,447,NA,NA,NA,NA,NA
4A,1VQT,A,A:B,Nt,True,False,-11,NA,NA,NA,NA,NA
4A,1VQT,A,A:B,Ct,True,False,201,NA,NA,NA,NA,NA
4A,1VQT,B,A:B,Nt,True,False,-11,NA,NA,NA,NA,NA
4A,1VQT,B,A:B,Ct,True,False,201,NA,NA,NA,NA,NA
5A,1VQU,A,A:B,Nt,True,False,-10,NA,NA,NA,NA,NA
5A,1VQU,A,A:B,Ct,False,False,362,334,79.9,79.9,0.0,surface
5A,1VQU,B,A:B,Nt,True,False,-10,NA,NA,NA,NA,NA
5A,1VQU,B,A:B,Ct,False,False,362,330,99.5,99.5,0.0,surface
6A,1JMX,A,A:C,Nt,True,False,1,NA,NA,NA,NA,NA
6A,1JMX,A,A:C,Ct,False,False,494,493,11.5,1.5,10.0,support
6A,1JMX,C,A:C,Nt,True,False,1,NA,NA,NA,NA,NA
6A,1JMX,C,A:C,Ct,False,False,79,77,111.2,88.9,22.3,rim
7A,1JMX,A,A:B,Nt,True,False,1,NA,NA,NA,NA,NA
7A,1JMX,A,A:B,Ct,False,False,494,493,11.5,11.5,0.0,interior
7A,1JMX,B,A:B,Nt,True,False,1,NA,NA,NA,NA,NA
7A,1JMX,B,A:B,Ct,False,False,349,339,24.3,24.3,0.0,interior
8C,1JMX,C,C:B,Nt,True,False,1,NA,NA,NA,NA,NA
8C,1JMX,C,C:B,Ct,False,False,79,77,111.2,111.2,0.0,surface
8C,1JMX,B,C:B,Nt,True,False,1,NA,NA,NA,NA,NA
8C,1JMX,B,C:B,Ct,False,False,349,339,24.3,24.3,0.0,interior
1A,3HR7,A,A:B,Nt,True,True,-5,NA,NA,NA,NA,NA
1A,3HR7,A,A:B,Ct,False,False,162,151,90.3,90.3,0.0,surface
1A,3HR7,B,A:B,Nt,True,True,-5,NA,NA,NA,NA,NA
1A,3HR7,B,A:B,Ct,False,False,162,155,92.1,92.1,0.0,surface
2A,3HR4,A,A:B,Nt,True,True,497,NA,NA,NA,NA,NA
2A,3HR4,A,A:B,Ct,True,False,715,NA,NA,NA,NA,NA
2A,3HR4,B,A:B,Nt,True,False,0,NA,NA,NA,NA,NA
2A,3HR4,B,A:B,Ct,True,False,148,NA,NA,NA,NA,NA
3A,3HR0,A,A:B,Nt,True,True,523,NA,NA,NA,NA,NA
3A,3HR0,A,A:B,Ct,False,False,785,250,28.9,28.9,0.0,surface
3A,3HR0,B,A:B,Nt,True,True,523,NA,NA,NA,NA,NA
3A,3HR0,B,A:B,Ct,False,False,785,249,29.4,29.4,0.0,surface
4E,3NO1,B,E:B,Nt,True,False,0,NA,NA,NA,NA,NA
4E,3NO1,B,E:B,Ct,True,False,396,NA,NA,NA,NA,NA
4E,3NO1,E,E:B,Nt,True,False,0,NA,NA,NA,NA,NA
4E,3NO1,E,E:B,Ct,True,False,396,NA,NA,NA,NA,NA
5C,3NO1,C,C:D,Nt,True,False,0,NA,NA,NA,NA,NA
5C,3NO1,C,C:D,Ct,True,False,396,NA,NA,NA,NA,NA
5C,3NO1,D,C:D,Nt,True,False,0,NA,NA,NA,NA,NA
5C,3NO1,D,C:D,Ct,True,False,396,NA,NA,NA,NA,NA
6A,3NO1,A,A:C,Nt,True,False,0,NA,NA,NA,NA,NA
6A,3NO1,A,A:C,Ct,True,False,396,NA,NA,NA,NA,NA
6A,3NO1,C,A:C,Nt,True,False,0,NA,NA,NA,NA,NA
6A,3NO1,C,A:C,Ct,True,False,396,NA,NA,NA,NA,NA
7A,3G21,A,A:B,Nt,False,False,150,1,100.5,100.5,0.0,surface
7A,3G21,A,A:B,Ct,False,False,226,77,84.2,84.2,0.0,surface
7A,3G21,B,A:B,Nt,False,False,150,1,100.5,100.5,0.0,surface
7A,3G21,B,A:B,Ct,False,False,226,77,84.2,84.2,0.0,surface
8A,3MSX,A,A:B,Nt,True,False,1,NA,NA,NA,NA,NA
8A,3MSX,A,A:B,Ct,False,False,180,177,78.9,78.9,0.0,surface
8A,3MSX,B,A:B,Nt,True,False,351,NA,NA,NA,NA,NA
8A,3MSX,B,A:B,Ct,False,False,551,192,40.6,40.6,0.0,surface
9A,3G25,A,A:B,Nt,True,False,-2,NA,NA,NA,NA,NA
9A,3G25,A,A:B,Ct,False,False,498,499,131.0,99.1,31.9,rim
9A,3G25,B,A:B,Nt,True,False,-2,NA,NA,NA,NA,NA
9A,3G25,B,A:B,Ct,True,False,498,NA,NA,NA,NA,NA
10A,3G27,A,A:B,Nt,True,False,2,NA,NA,NA,NA,NA
10A,3G27,A,A:B,Ct,True,False,96,NA,NA,NA,NA,NA
10A,3G27,B,A:B,Nt,True,False,2,NA,NA,NA,NA,NA
10A,3G27,B,A:B,Ct,True,False,96,NA,NA,NA,NA,NA
11A,3G23,A,A:B,Nt,False,False,0,1,155.6,155.6,0.0,surface
11A,3G23,A,A:B,Ct,True,False,273,NA,NA,NA,NA,NA
11A,3G23,B,A:B,Nt,False,False,0,1,156.0,156.0,0.0,surface
11A,3G23,B,A:B,Ct,True,False,273,NA,NA,NA,NA,NA
12A,7ODC,A,A:B,Nt,True,False,1,NA,NA,NA,NA,NA
12A,7ODC,A,A:B,Ct,True,False,424,NA,NA,NA,NA,NA
12A,7ODC,B,A:B,Nt,True,False,1,NA,NA,NA,NA,NA
12A,7ODC,B,A:B,Ct,True,False,424,NA,NA,NA,NA,NA
13A,2ON7,A,A:B,Nt,False,False,1,1,115.6,115.6,0.0,surface
13A,2ON7,A,A:B,Ct,False,False,206,206,17.9,17.9,0.0,interior
13A,2ON7,B,A:B,Nt,True,False,1,NA,NA,NA,NA,NA
13A,2ON7,B,A:B,Ct,True,False,206,NA,NA,NA,NA,NA
14A,2ON5,A,A:B,Nt,False,False,1,1,115.9,115.9,0.0,surface
14A,2ON5,A,A:B,Ct,False,False,206,206,18.8,18.8,0.0,interior
14A,2ON5,B,A:B,Nt,True,False,1,NA,NA,NA,NA,NA
14A,2ON5,B,A:B,Ct,True,False,206,NA,NA,NA,NA,NA
15C,3HRD,C,C:D,Nt,True,False,1,NA,NA,NA,NA,NA
15C,3HRD,C,C:D,Ct,True,False,425,NA,NA,NA,NA,NA
15C,3HRD,D,C:D,Nt,False,False,1,1,75.8,75.8,0.0,surface
15C,3HRD,D,C:D,Ct,False,False,330,330,106.9,106.9,0.0,surface
16A,3HRD,A,A:D,Nt,True,False,1,NA,NA,NA,NA,NA
16A,3HRD,A,A:D,Ct,True,False,425,NA,NA,NA,NA,NA
16A,3HRD,D,A:D,Nt,False,False,1,1,75.8,75.8,0.0,surface
16A,3HRD,D,A:D,Ct,False,False,330,330,106.9,106.9,0.0,surface
17C,3HRD,C,C:F,Nt,True,False,1,NA,NA,NA,NA,NA
17C,3HRD,C,C:F,Ct,True,False,425,NA,NA,NA,NA,NA
17C,3HRD,F,C:F,Nt,False,False,1,1,79.3,79.3,0.0,surface
17C,3HRD,F,C:F,Ct,True,True,160,NA,NA,NA,NA,NA
18G,3HRD,B,G:B,Nt,False,False,1,1,73.3,73.3,0.0,surface
18G,3HRD,B,G:B,Ct,False,False,330,330,99.7,99.7,0.0,surface
18G,3HRD,G,G:B,Nt,False,False,1,1,78.9,78.9,0.0,surface
18G,3HRD,G,G:B,Ct,True,False,296,NA,NA,NA,NA,NA
19G,3HRD,H,G:H,Nt,False,False,1,1,80.7,46.9,33.8,rim
19G,3HRD,H,G:H,Ct,False,True,160,160,113.8,113.8,0.0,surface
19G,3HRD,G,G:H,Nt,False,False,1,1,78.9,41.4,37.5,rim
19G,3HRD,G,G:H,Ct,True,False,296,NA,NA,NA,NA,NA
20B,3HRD,H,B:H,Nt,False,False,1,1,80.7,80.7,0.0,surface
20B,3HRD,H,B:H,Ct,False,True,160,160,113.8,113.8,0.0,surface
20B,3HRD,B,B:H,Nt,False,False,1,1,73.3,73.3,0.0,surface
20B,3HRD,B,B:H,Ct,False,False,330,330,99.7,99.7,0.0,surface
1A,3HRD,A,A:C,Nt,True,False,1,NA,NA,NA,NA,NA
1A,3HRD,A,A:C,Ct,True,False,425,NA,NA,NA,NA,NA
1A,3HRD,C,A:C,Nt,True,False,1,NA,NA,NA,NA,NA
1A,3HRD,C,A:C,Ct,True,False,425,NA,NA,NA,NA,NA
2B,3HRD,B,B:D,Nt,False,False,1,1,73.3,73.3,0.0,surface
2B,3HRD,B,B:D,Ct,False,False,330,330,99.7,99.7,0.0,surface
2B,3HRD,D,B:D,Nt,False,False,1,1,75.8,75.8,0.0,surface
2B,3HRD,D,B:D,Ct,False,False,330,330,106.9,106.9,0.0,surface
3B,3HRO,C,B:C,Nt,True,True,-3,NA,NA,NA,NA,NA
3B,3HRO,C,B:C,Ct,True,False,872,NA,NA,NA,NA,NA
3B,3HRO,B,B:C,Nt,True,True,-3,NA,NA,NA,NA,NA
3B,3HRO,B,B:C,Ct,True,False,872,NA,NA,NA,NA,NA
4B,3HRN,C,B:C,Nt,True,False,0,NA,NA,NA,NA,NA
4B,3HRN,C,B:C,Ct,False,False,895,63,113.6,113.6,0.0,surface
4B,3HRN,B,B:C,Nt,True,False,0,NA,NA,NA,NA,NA
4B,3HRN,B,B:C,Ct,False,False,895,63,113.6,113.6,0.0,surface
5A,3HSR,A,A:B,Nt,True,True,3,NA,NA,NA,NA,NA
5A,3HSR,A,A:B,Ct,False,False,142,130,74.0,37.4,36.6,rim
5A,3HSR,B,A:B,Nt,False,True,3,1,109.0,109.0,0.0,surface
5A,3HSR,B,A:B,Ct,False,False,142,133,73.4,50.9,22.5,rim
6A,3LC0,A,A:B,Nt,True,True,-21,NA,NA,NA,NA,NA
6A,3LC0,A,A:B,Ct,False,False,478,415,63.3,63.3,0.0,surface
6A,3LC0,B,A:B,Nt,True,True,-21,NA,NA,NA,NA,NA
6A,3LC0,B,A:B,Ct,False,False,478,415,63.3,63.3,0.0,surface
7A,1NNW,A,A:B,Nt,True,False,1,NA,NA,NA,NA,NA
7A,1NNW,A,A:B,Ct,False,False,252,251,27.1,27.1,0.0,surface
7A,1NNW,B,A:B,Nt,False,False,1,1,12.8,12.8,0.0,interior
7A,1NNW,B,A:B,Ct,False,False,252,252,26.6,26.6,0.0,surface
8A,3HRS,A,A:B,Nt,False,False,2,1,109.8,109.8,0.0,surface
8A,3HRS,A,A:B,Ct,False,False,215,214,65.6,65.6,0.0,surface
8A,3HRS,B,A:B,Nt,True,False,2,NA,NA,NA,NA,NA
8A,3HRS,B,A:B,Ct,False,False,215,210,89.6,89.6,0.0,surface
9A,3HRQ,A,A:B,Nt,False,True,1304,1,89.4,89.4,0.0,surface
9A,3HRQ,A,A:B,Ct,True,False,1660,NA,NA,NA,NA,NA
9A,3HRQ,B,A:B,Nt,True,True,1304,NA,NA,NA,NA,NA
9A,3HRQ,B,A:B,Ct,True,False,1660,NA,NA,NA,NA,NA
10B,1SLU,B,B:D,Nt,True,False,1,NA,NA,NA,NA,NA
10B,1SLU,B,B:D,Ct,False,False,142,131,106.2,106.2,0.0,surface
10B,1SLU,D,B:D,Nt,False,False,16,1,0.6,0.6,0.0,interior
10B,1SLU,D,B:D,Ct,False,False,245,216,47.8,47.8,0.0,surface
11B,1SLU,C,B:C,Nt,False,False,16,1,0.6,0.6,0.0,interior
11B,1SLU,C,B:C,Ct,False,False,245,216,47.8,47.8,0.0,surface
11B,1SLU,B,B:C,Nt,True,False,1,NA,NA,NA,NA,NA
11B,1SLU,B,B:C,Ct,False,False,142,131,106.2,106.2,0.0,surface
12B,1NHW,B,B:D,Nt,False,False,97,1,93.2,93.2,0.0,surface
12B,1NHW,B,B:D,Ct,False,False,325,229,85.6,64.6,21.0,rim
12B,1NHW,D,B:D,Nt,False,False,366,1,81.0,80.6,0.4,rim
12B,1NHW,D,B:D,Ct,False,False,425,60,116.1,116.1,0.0,surface
13B,1NHW,C,B:C,Nt,False,False,366,1,78.7,78.7,0.0,surface
13B,1NHW,C,B:C,Ct,False,False,425,60,105.1,105.1,0.0,surface
13B,1NHW,B,B:C,Nt,False,False,97,1,93.2,93.2,0.0,surface
13B,1NHW,B,B:C,Ct,False,False,325,229,85.6,85.6,0.0,surface
14C,1NHW,C,C:D,Nt,False,False,366,1,78.7,78.7,0.0,surface
14C,1NHW,C,C:D,Ct,False,False,425,60,105.1,105.1,0.0,surface
14C,1NHW,D,C:D,Nt,False,False,366,1,81.0,81.0,0.0,surface
14C,1NHW,D,C:D,Ct,False,False,425,60,116.1,116.1,0.0,surface
15C,3HRX,C,C:B,Nt,False,False,1,1,38.9,38.9,0.0,surface
15C,3HRX,C,C:B,Ct,False,False,254,254,67.0,67.0,0.0,surface
15C,3HRX,B,C:B,Nt,False,False,1,1,38.7,38.7,0.0,surface
15C,3HRX,B,C:B,Ct,False,False,254,254,65.8,65.8,0.0,surface
16A,2ONK,A,A:C,Nt,False,False,1,1,60.5,60.5,0.0,surface
16A,2ONK,A,A:C,Ct,False,False,240,240,136.0,136.0,0.0,surface
16A,2ONK,C,A:C,Nt,True,False,-22,NA,NA,NA,NA,NA
16A,2ONK,C,A:C,Ct,True,False,261,NA,NA,NA,NA,NA
17A,2ONK,A,A:B,Nt,False,False,1,1,60.5,60.5,0.0,surface
17A,2ONK,A,A:B,Ct,False,False,240,240,136.0,78.8,57.2,rim
17A,2ONK,B,A:B,Nt,False,False,1,1,59.7,59.7,0.0,surface
17A,2ONK,B,A:B,Ct,False,False,240,240,137.4,81.6,55.8,rim
18E,2ONK,C,E:C,Nt,True,False,-22,NA,NA,NA,NA,NA
18E,2ONK,C,E:C,Ct,True,False,261,NA,NA,NA,NA,NA
18E,2ONK,E,E:C,Nt,True,False,29,NA,NA,NA,NA,NA
18E,2ONK,E,E:C,Ct,True,False,342,NA,NA,NA,NA,NA
19E,2ONK,E,E:D,Nt,True,False,29,NA,NA,NA,NA,NA
19E,2ONK,E,E:D,Ct,True,False,342,NA,NA,NA,NA,NA
19E,2ONK,D,E:D,Nt,True,False,-22,NA,NA,NA,NA,NA
19E,2ONK,D,E:D,Ct,True,False,261,NA,NA,NA,NA,NA
20C,2ONK,C,C:D,Nt,True,False,-22,NA,NA,NA,NA,NA
20C,2ONK,C,C:D,Ct,True,False,261,NA,NA,NA,NA,NA
20C,2ONK,D,C:D,Nt,True,False,-22,NA,NA,NA,NA,NA
20C,2ONK,D,C:D,Ct,True,False,261,NA,NA,NA,NA,NA
1A,2HYD,A,A:B,Nt,False,False,1,1,45.0,45.0,0.0,surface
1A,2HYD,A,A:B,Ct,False,False,578,578,94.7,94.7,0.0,surface
1A,2HYD,B,A:B,Nt,False,False,1,1,44.7,44.7,0.0,surface
1A,2HYD,B,A:B,Ct,False,False,578,578,97.6,97.6,0.0,surface
2A,2ONI,A,A:B,Nt,True,False,557,NA,NA,NA,NA,NA
2A,2ONI,A,A:B,Ct,True,False,947,NA,NA,NA,NA,NA
2A,2ONI,B,A:B,Nt,True,False,557,NA,NA,NA,NA,NA
2A,2ONI,B,A:B,Ct,True,False,947,NA,NA,NA,NA,NA
3A,2ONG,A,A:B,Nt,False,False,57,1,123.5,123.5,0.0,surface
3A,2ONG,A,A:B,Ct,False,False,599,543,76.2,76.2,0.0,surface
3A,2ONG,B,A:B,Nt,False,False,57,1,128.0,128.0,0.0,surface
3A,2ONG,B,A:B,Ct,False,False,599,543,75.5,75.5,0.0,surface
4A,2OZA,A,A:B,Nt,True,False,45,NA,NA,NA,NA,NA
4A,2OZA,A,A:B,Ct,True,False,400,NA,NA,NA,NA,NA
4A,2OZA,B,A:B,Nt,True,False,-5,NA,NA,NA,NA,NA
4A,2OZA,B,A:B,Ct,True,False,360,NA,NA,NA,NA,NA
5A,3G2M,A,A:B,Nt,True,True,-17,NA,NA,NA,NA,NA
5A,3G2M,A,A:B,Ct,True,False,280,NA,NA,NA,NA,NA
5A,3G2M,B,A:B,Nt,True,True,-17,NA,NA,NA,NA,NA
5A,3G2M,B,A:B,Ct,True,False,280,NA,NA,NA,NA,NA
6A,2OND,A,A:B,Nt,False,False,242,1,81.2,81.2,0.0,surface
6A,2OND,A,A:B,Ct,False,False,549,308,81.2,81.2,0.0,surface
6A,2OND,B,A:B,Nt,False,False,242,1,92.2,92.2,0.0,surface
6A,2OND,B,A:B,Ct,False,False,549,308,46.0,46.0,0.0,surface
7A,2E67,A,A:B,Nt,True,False,1,NA,NA,NA,NA,NA
7A,2E67,A,A:B,Ct,False,False,264,263,36.7,36.7,0.0,surface
7A,2E67,B,A:B,Nt,True,False,1,NA,NA,NA,NA,NA
7A,2E67,B,A:B,Ct,False,False,264,263,37.8,37.8,0.0,surface
8A,3G2E,A,A:B,Nt,True,False,-1,NA,NA,NA,NA,NA
8A,3G2E,A,A:B,Ct,True,False,192,NA,NA,NA,NA,NA
8A,3G2E,B,A:B,Nt,True,False,-1,NA,NA,NA,NA,NA
8A,3G2E,B,A:B,Ct,True,False,192,NA,NA,NA,NA,NA
9A,3G2B,A,A:B,Nt,True,True,-2,NA,NA,NA,NA,NA
9A,3G2B,A,A:B,Ct,False,False,92,90,87.8,56.2,31.6,rim
9A,3G2B,B,A:B,Nt,True,True,-2,NA,NA,NA,NA,NA
9A,3G2B,B,A:B,Ct,False,False,92,90,87.8,56.2,31.6,rim
10A,1CFM,A,A:C,Nt,False,False,1,1,59.3,30.7,28.6,rim
10A,1CFM,A,A:C,Ct,False,False,251,251,115.7,115.7,0.0,surface
10A,1CFM,C,A:C,Nt,False,False,1,1,65.1,65.1,0.0,surface
10A,1CFM,C,A:C,Ct,False,False,251,251,118.3,118.3,0.0,surface
11A,1CFM,A,A:B,Nt,False,False,1,1,59.3,59.3,0.0,surface
11A,1CFM,A,A:B,Ct,False,False,251,251,115.7,74.2,41.5,rim
11A,1CFM,B,A:B,Nt,False,False,1,1,64.3,35.9,28.4,rim
11A,1CFM,B,A:B,Ct,False,False,251,251,122.0,122.0,0.0,surface
12A,1DSF,A,A:B,Nt,False,False,1,1,85.7,85.7,0.0,surface
12A,1DSF,A,A:B,Ct,False,False,107,112,78.7,78.7,0.0,surface
12A,1DSF,B,A:B,Nt,False,False,3,1,74.5,74.5,0.0,surface
12A,1DSF,B,A:B,Ct,False,False,113,119,85.4,85.4,0.0,surface
13A,1DXG,A,A:B,Nt,False,False,1,1,33.6,29.3,4.3,rim
13A,1DXG,A,A:B,Ct,False,False,36,36,67.2,67.2,0.0,surface
13A,1DXG,B,A:B,Nt,False,False,1,1,30.7,26.5,4.2,rim
13A,1DXG,B,A:B,Ct,False,False,36,36,68.1,68.1,0.0,surface
14A,3NO9,A,A:B,Nt,True,True,0,NA,NA,NA,NA,NA
14A,3NO9,A,A:B,Ct,True,False,474,NA,NA,NA,NA,NA
14A,3NO9,B,A:B,Nt,True,True,0,NA,NA,NA,NA,NA
14A,3NO9,B,A:B,Ct,True,False,474,NA,NA,NA,NA,NA
15A,3NO9,A,A:C,Nt,True,True,0,NA,NA,NA,NA,NA
15A,3NO9,A,A:C,Ct,True,False,474,NA,NA,NA,NA,NA
15A,3NO9,C,A:C,Nt,True,True,0,NA,NA,NA,NA,NA
15A,3NO9,C,A:C,Ct,True,False,474,NA,NA,NA,NA,NA
16A,3NO9,A,A:D,Nt,True,True,0,NA,NA,NA,NA,NA
16A,3NO9,A,A:D,Ct,True,False,474,NA,NA,NA,NA,NA
16A,3NO9,D,A:D,Nt,True,True,0,NA,NA,NA,NA,NA
16A,3NO9,D,A:D,Ct,True,False,474,NA,NA,NA,NA,NA
17B,1CFR,B,B:D,Nt,False,False,1,1,102.4,102.4,0.0,surface
17B,1CFR,B,B:D,Ct,True,False,285,NA,NA,NA,NA,NA
17B,1CFR,D,B:D,Nt,False,False,1,1,102.4,102.4,0.0,surface
17B,1CFR,D,B:D,Ct,True,False,285,NA,NA,NA,NA,NA
18A,3CZT,A,A:B,Nt,False,False,0,1,85.0,64.8,20.2,rim
18A,3CZT,A,A:B,Ct,True,False,91,NA,NA,NA,NA,NA
18A,3CZT,B,A:B,Nt,False,False,0,1,85.0,64.8,20.2,rim
18A,3CZT,B,A:B,Ct,True,False,91,NA,NA,NA,NA,NA
19A,1HUR,A,A:B,Nt,False,False,2,1,31.7,31.7,0.0,surface
19A,1HUR,A,A:B,Ct,False,False,181,180,113.5,113.5,0.0,surface
19A,1HUR,B,A:B,Nt,False,False,2,1,16.6,16.6,0.0,interior
19A,1HUR,B,A:B,Ct,False,False,181,180,65.8,65.8,0.0,surface
20A,3RD7,A,A:B,Nt,True,True,-1,NA,NA,NA,NA,NA
20A,3RD7,A,A:B,Ct,True,False,284,NA,NA,NA,NA,NA
20A,3RD7,B,A:B,Nt,True,True,-1,NA,NA,NA,NA,NA
20A,3RD7,B,A:B,Ct,True,False,284,NA,NA,NA,NA,NA
1A,3RD6,A,A:B,Nt,True,True,1,NA,NA,NA,NA,NA
1A,3RD6,A,A:B,Ct,True,True,161,NA,NA,NA,NA,NA
1A,3RD6,B,A:B,Nt,True,True,1,NA,NA,NA,NA,NA
1A,3RD6,B,A:B,Ct,True,True,161,NA,NA,NA,NA,NA
2B,3RD4,B,B:D,Nt,True,True,1,NA,NA,NA,NA,NA
2B,3RD4,B,B:D,Ct,True,True,100,NA,NA,NA,NA,NA
2B,3RD4,D,B:D,Nt,True,True,1,NA,NA,NA,NA,NA
2B,3RD4,D,B:D,Ct,True,True,100,NA,NA,NA,NA,NA
3A,2LD7,A,A:B,Nt,False,True,127,1,136.5,136.5,0.0,surface
3A,2LD7,A,A:B,Ct,False,False,220,94,120.1,120.1,0.0,surface
3A,2LD7,B,A:B,Nt,False,True,454,1,126.7,125.6,1.1,rim
3A,2LD7,B,A:B,Ct,False,False,528,75,133.2,133.2,0.0,surface
4C,1CF7,C,C:D,Nt,True,False,11,NA,NA,NA,NA,NA
4C,1CF7,C,C:D,Ct,True,False,86,NA,NA,NA,NA,NA
4C,1CF7,D,C:D,Nt,True,False,60,NA,NA,NA,NA,NA
4C,1CF7,D,C:D,Ct,True,False,154,NA,NA,NA,NA,NA
6D,1CF2,B,D:B,Nt,False,False,1,1,70.4,70.4,0.0,surface
6D,1CF2,B,D:B,Ct,True,False,337,NA,NA,NA,NA,NA
6D,1CF2,D,D:B,Nt,False,False,1,1,72.2,72.2,0.0,surface
6D,1CF2,D,D:B,Ct,True,False,337,NA,NA,NA,NA,NA
7A,1CF2,A,A:B,Nt,False,False,1,1,71.2,71.2,0.0,surface
7A,1CF2,A,A:B,Ct,True,False,337,NA,NA,NA,NA,NA
7A,1CF2,B,A:B,Nt,False,False,1,1,70.4,70.4,0.0,surface
7A,1CF2,B,A:B,Ct,True,False,337,NA,NA,NA,NA,NA
8A,2QXL,A,A:B,Nt,True,False,2,NA,NA,NA,NA,NA
8A,2QXL,A,A:B,Ct,True,False,659,NA,NA,NA,NA,NA
8A,2QXL,B,A:B,Nt,True,False,2,NA,NA,NA,NA,NA
8A,2QXL,B,A:B,Ct,True,False,659,NA,NA,NA,NA,NA
9B,2LDX,B,B:D,Nt,False,False,1,1,112.5,112.5,0.0,surface
9B,2LDX,B,B:D,Ct,False,False,331,331,99.4,99.4,0.0,surface
9B,2LDX,D,B:D,Nt,False,False,1,1,112.5,112.5,0.0,surface
9B,2LDX,D,B:D,Ct,False,False,331,331,99.4,99.4,0.0,surface
10C,2LDX,C,C:D,Nt,False,False,1,1,112.5,112.5,0.0,surface
10C,2LDX,C,C:D,Ct,False,False,331,331,99.4,99.4,0.0,surface
10C,2LDX,D,C:D,Nt,False,False,1,1,112.5,112.5,0.0,surface
10C,2LDX,D,C:D,Ct,False,False,331,331,99.4,99.4,0.0,surface
11C,2LDX,C,C:B,Nt,False,False,1,1,112.5,112.5,0.0,surface
11C,2LDX,C,C:B,Ct,False,False,331,331,99.4,99.4,0.0,surface
11C,2LDX,B,C:B,Nt,False,False,1,1,112.5,112.5,0.0,surface
11C,2LDX,B,C:B,Ct,False,False,331,331,99.4,99.4,0.0,surface
12B,1LDN,B,B:D,Nt,False,False,15,1,66.1,66.1,0.0,surface
12B,1LDN,B,B:D,Ct,False,False,330,316,42.5,42.5,0.0,surface
12B,1LDN,D,B:D,Nt,False,False,15,1,66.1,66.1,0.0,surface
12B,1LDN,D,B:D,Ct,False,False,330,316,51.2,51.2,0.0,surface
13A,1LDN,A,A:B,Nt,False,False,15,1,69.4,20.2,49.2,core
13A,1LDN,A,A:B,Ct,False,False,330,316,108.8,108.8,0.0,surface
13A,1LDN,B,A:B,Nt,False,False,15,1,66.1,13.7,52.4,core
13A,1LDN,B,A:B,Ct,False,False,330,316,42.5,42.5,0.0,surface
14A,1LDN,A,A:D,Nt,False,False,15,1,69.4,69.4,0.0,surface
14A,1LDN,A,A:D,Ct,False,False,330,316,108.8,108.8,0.0,surface
14A,1LDN,D,A:D,Nt,False,False,15,1,66.1,66.1,0.0,surface
14A,1LDN,D,A:D,Ct,False,False,330,316,51.2,51.2,0.0,surface
15B,1W8X,I,B:I,Nt,True,False,1,NA,NA,NA,NA,NA
15B,1W8X,I,B:I,Ct,False,False,395,392,99.1,39.4,59.7,rim
15B,1W8X,B,B:I,Nt,True,False,1,NA,NA,NA,NA,NA
15B,1W8X,B,B:I,Ct,False,False,395,392,110.3,67.2,43.1,rim
16E,1W8X,K,E:K,Nt,True,False,1,NA,NA,NA,NA,NA
16E,1W8X,K,E:K,Ct,True,False,395,NA,NA,NA,NA,NA
16E,1W8X,E,E:K,Nt,True,False,1,NA,NA,NA,NA,NA
16E,1W8X,E,E:K,Ct,True,False,395,NA,NA,NA,NA,NA
17F,1W8X,M,F:M,Nt,False,False,1,1,136.2,136.2,0.0,surface
17F,1W8X,M,F:M,Ct,False,False,83,83,149.7,149.7,0.0,surface
17F,1W8X,F,F:M,Nt,True,False,1,NA,NA,NA,NA,NA
17F,1W8X,F,F:M,Ct,True,False,395,NA,NA,NA,NA,NA
18G,1W8X,M,G:M,Nt,False,False,1,1,136.2,136.2,0.0,surface
18G,1W8X,M,G:M,Ct,False,False,83,83,149.7,149.7,0.0,surface
18G,1W8X,G,G:M,Nt,True,False,1,NA,NA,NA,NA,NA
18G,1W8X,G,G:M,Ct,True,False,395,NA,NA,NA,NA,NA
19J,1W8X,J,J:M,Nt,True,False,1,NA,NA,NA,NA,NA
19J,1W8X,J,J:M,Ct,True,False,395,NA,NA,NA,NA,NA
19J,1W8X,M,J:M,Nt,False,False,1,1,136.2,136.2,0.0,surface
19J,1W8X,M,J:M,Ct,False,False,83,83,149.7,149.7,0.0,surface
20J,1W8X,P,J:P,Nt,False,False,1,1,107.0,107.0,0.0,surface
20J,1W8X,P,J:P,Ct,True,False,117,NA,NA,NA,NA,NA
20J,1W8X,J,J:P,Nt,True,False,1,NA,NA,NA,NA,NA
20J,1W8X,J,J:P,Ct,True,False,395,NA,NA,NA,NA,NA
1L,1W8X,L,L:N,Nt,True,False,1,NA,NA,NA,NA,NA
1L,1W8X,L,L:N,Ct,True,False,395,NA,NA,NA,NA,NA
1L,1W8X,N,L:N,Nt,True,False,1,NA,NA,NA,NA,NA
1L,1W8X,N,L:N,Ct,True,False,126,NA,NA,NA,NA,NA
2L,1W8X,M,L:M,Nt,False,False,1,1,136.2,136.2,0.0,surface
2L,1W8X,M,L:M,Ct,False,False,83,83,149.7,149.7,0.0,surface
2L,1W8X,L,L:M,Nt,True,False,1,NA,NA,NA,NA,NA
2L,1W8X,L,L:M,Ct,True,False,395,NA,NA,NA,NA,NA
3M,1W8X,P,M:P,Nt,False,False,1,1,107.0,107.0,0.0,surface
3M,1W8X,P,M:P,Ct,True,False,117,NA,NA,NA,NA,NA
3M,1W8X,M,M:P,Nt,False,False,1,1,136.2,136.2,0.0,surface
3M,1W8X,M,M:P,Ct,False,False,83,83,149.7,149.7,0.0,surface
4A,1XIM,A,A:C,Nt,True,False,2,NA,NA,NA,NA,NA
4A,1XIM,A,A:C,Ct,False,False,394,392,54.0,54.0,0.0,surface
4A,1XIM,C,A:C,Nt,True,False,2,NA,NA,NA,NA,NA
4A,1XIM,C,A:C,Ct,False,False,394,392,48.4,48.4,0.0,surface
5A,1XIM,A,A:B,Nt,True,False,2,NA,NA,NA,NA,NA
5A,1XIM,A,A:B,Ct,False,False,394,392,54.0,54.0,0.0,surface
5A,1XIM,B,A:B,Nt,True,False,2,NA,NA,NA,NA,NA
5A,1XIM,B,A:B,Ct,False,False,394,392,49.0,49.0,0.0,surface
6C,1XIM,C,C:B,Nt,True,False,2,NA,NA,NA,NA,NA
6C,1XIM,C,C:B,Ct,False,False,394,392,48.4,46.2,2.2,rim
6C,1XIM,B,C:B,Nt,True,False,2,NA,NA,NA,NA,NA
6C,1XIM,B,C:B,Ct,False,False,394,392,49.0,48.8,0.2,rim
7A,1BHO,A,A:B,Nt,False,False,133,1,9.4,9.4,0.0,interior
7A,1BHO,A,A:B,Ct,False,False,321,189,98.6,98.6,0.0,surface
7A,1BHO,B,A:B,Nt,False,False,433,1,8.8,8.8,0.0,interior
7A,1BHO,B,A:B,Ct,False,False,621,189,95.5,95.5,0.0,surface
8C,1BHP,C,C:D,Nt,False,False,1,1,64.5,64.5,0.0,surface
8C,1BHP,C,C:D,Ct,False,False,45,45,51.0,51.0,0.0,surface
8C,1BHP,D,C:D,Nt,False,False,1,1,64.5,64.5,0.0,surface
8C,1BHP,D,C:D,Ct,False,False,45,45,51.0,51.0,0.0,surface
9A,1JTV,A,A:B,Nt,False,False,1,1,134.9,134.9,0.0,surface
9A,1JTV,A,A:B,Ct,True,False,327,NA,NA,NA,NA,NA
9A,1JTV,B,A:B,Nt,False,False,1,1,134.9,134.9,0.0,surface
9A,1JTV,B,A:B,Ct,True,False,327,NA,NA,NA,NA,NA
10C,1W8S,C,C:E,Nt,True,False,1,NA,NA,NA,NA,NA
10C,1W8S,C,C:E,Ct,True,False,263,NA,NA,NA,NA,NA
10C,1W8S,E,C:E,Nt,True,False,1,NA,NA,NA,NA,NA
10C,1W8S,E,C:E,Ct,True,False,263,NA,NA,NA,NA,NA
11A,1OJT,A,A:B,Nt,False,False,117,1,172.7,172.7,0.0,surface
11A,1OJT,A,A:B,Ct,False,False,598,482,93.8,73.8,20.0,rim
11A,1OJT,B,A:B,Nt,False,False,117,1,172.7,172.7,0.0,surface
11A,1OJT,B,A:B,Ct,False,False,598,482,93.8,73.8,20.0,rim
12A,1UZV,A,A:B,Nt,False,False,1,1,128.0,128.0,0.0,surface
12A,1UZV,A,A:B,Ct,False,False,114,114,164.2,48.8,115.4,rim
12A,1UZV,B,A:B,Nt,False,False,1,1,127.2,127.2,0.0,surface
12A,1UZV,B,A:B,Ct,False,False,114,114,145.6,43.1,102.5,rim
13A,1W8I,A,A:B,Nt,False,False,2,2,55.9,55.9,0.0,surface
13A,1W8I,A,A:B,Ct,True,False,156,NA,NA,NA,NA,NA
13A,1W8I,B,A:B,Nt,False,False,2,2,55.9,55.9,0.0,surface
13A,1W8I,B,A:B,Ct,True,False,156,NA,NA,NA,NA,NA
14A,3HN3,A,A:C,Nt,True,False,21,NA,NA,NA,NA,NA
14A,3HN3,A,A:C,Ct,True,False,633,NA,NA,NA,NA,NA
14A,3HN3,C,A:C,Nt,True,False,21,NA,NA,NA,NA,NA
14A,3HN3,C,A:C,Ct,False,False,633,609,94.1,94.1,0.0,surface
15C,3HN3,C,C:D,Nt,True,False,21,NA,NA,NA,NA,NA
15C,3HN3,C,C:D,Ct,False,False,633,609,94.1,94.1,0.0,surface
15C,3HN3,D,C:D,Nt,True,False,21,NA,NA,NA,NA,NA
15C,3HN3,D,C:D,Ct,False,False,633,607,97.6,97.6,0.0,surface
16A,3HN3,A,A:D,Nt,True,False,21,NA,NA,NA,NA,NA
16A,3HN3,A,A:D,Ct,True,False,633,NA,NA,NA,NA,NA
16A,3HN3,D,A:D,Nt,True,False,21,NA,NA,NA,NA,NA
16A,3HN3,D,A:D,Ct,False,False,633,607,97.6,97.6,0.0,surface
17D,3BAM,E,D:E,Nt,False,False,1,1,4.2,4.2,0.0,interior
17D,3BAM,E,D:E,Ct,True,False,213,NA,NA,NA,NA,NA
17D,3BAM,D,D:E,Nt,False,False,1,1,3.3,3.3,0.0,interior
17D,3BAM,D,D:E,Ct,True,False,213,NA,NA,NA,NA,NA
18D,3BBB,D,D:F,Nt,False,False,2,1,93.2,93.2,0.0,surface
18D,3BBB,D,D:F,Ct,False,False,152,151,129.6,129.6,0.0,surface
18D,3BBB,F,D:F,Nt,False,False,2,1,146.5,146.5,0.0,surface
18D,3BBB,F,D:F,Ct,False,False,152,151,130.0,80.4,49.6,rim
19A,3BBB,A,A:D,Nt,False,False,2,1,86.0,86.0,0.0,surface
19A,3BBB,A,A:D,Ct,False,False,152,151,131.4,131.4,0.0,surface
19A,3BBB,D,A:D,Nt,False,False,2,1,93.2,93.2,0.0,surface
19A,3BBB,D,A:D,Ct,False,False,152,151,129.6,129.6,0.0,surface
20A,1W6U,A,A:C,Nt,True,False,34,NA,NA,NA,NA,NA
20A,1W6U,A,A:C,Ct,True,False,335,NA,NA,NA,NA,NA
20A,1W6U,C,A:C,Nt,True,False,34,NA,NA,NA,NA,NA
20A,1W6U,C,A:C,Ct,True,False,335,NA,NA,NA,NA,NA
1C,1W6U,C,C:D,Nt,True,False,34,NA,NA,NA,NA,NA
1C,1W6U,C,C:D,Ct,True,False,335,NA,NA,NA,NA,NA
1C,1W6U,D,C:D,Nt,False,False,34,1,71.8,47.5,24.3,rim
1C,1W6U,D,C:D,Ct,True,False,335,NA,NA,NA,NA,NA
2C,1W6U,C,C:B,Nt,True,False,34,NA,NA,NA,NA,NA
2C,1W6U,C,C:B,Ct,True,False,335,NA,NA,NA,NA,NA
2C,1W6U,B,C:B,Nt,False,False,34,1,72.0,72.0,0.0,surface
2C,1W6U,B,C:B,Ct,True,False,335,NA,NA,NA,NA,NA
3A,1BHH,A,A:B,Nt,True,False,119,NA,NA,NA,NA,NA
3A,1BHH,A,A:B,Ct,False,False,226,104,83.9,83.9,0.0,surface
3A,1BHH,B,A:B,Nt,False,False,124,1,128.6,128.6,0.0,surface
3A,1BHH,B,A:B,Ct,False,False,226,103,106.0,106.0,0.0,surface
4B,2QXX,C,B:C,Nt,False,False,1,1,93.6,70.8,22.8,rim
4B,2QXX,C,B:C,Ct,True,False,190,NA,NA,NA,NA,NA
4B,2QXX,B,B:C,Nt,False,False,1,1,93.6,30.9,62.7,rim
4B,2QXX,B,B:C,Ct,True,False,190,NA,NA,NA,NA,NA
5A,2NVA,A,A:B,Nt,False,False,1,1,41.3,41.3,0.0,surface
5A,2NVA,A,A:B,Ct,False,False,372,369,48.9,48.9,0.0,surface
5A,2NVA,B,A:B,Nt,False,False,1,1,45.9,45.9,0.0,surface
5A,2NVA,B,A:B,Ct,False,False,372,369,53.3,53.3,0.0,surface
6C,1W85,C,C:D,Nt,True,False,1,NA,NA,NA,NA,NA
6C,1W85,C,C:D,Ct,False,False,368,365,66.6,66.6,0.0,surface
6C,1W85,D,C:D,Nt,False,False,1,1,43.3,43.3,0.0,surface
6C,1W85,D,C:D,Ct,False,False,324,324,79.8,79.8,0.0,surface
7C,1W85,C,C:B,Nt,True,False,1,NA,NA,NA,NA,NA
7C,1W85,C,C:B,Ct,False,False,368,365,66.6,66.6,0.0,surface
7C,1W85,B,C:B,Nt,False,False,1,1,51.5,51.5,0.0,surface
7C,1W85,B,C:B,Ct,False,False,324,324,80.0,80.0,0.0,surface
8E,1W85,B,E:B,Nt,False,False,1,1,51.5,51.5,0.0,surface
8E,1W85,B,E:B,Ct,False,False,324,324,80.0,52.8,27.2,rim
8E,1W85,E,E:B,Nt,True,False,123,NA,NA,NA,NA,NA
8E,1W85,E,E:B,Ct,True,False,171,NA,NA,NA,NA,NA
9A,1W85,A,A:C,Nt,True,False,1,NA,NA,NA,NA,NA
9A,1W85,A,A:C,Ct,True,False,368,NA,NA,NA,NA,NA
9A,1W85,C,A:C,Nt,True,False,1,NA,NA,NA,NA,NA
9A,1W85,C,A:C,Ct,False,False,368,365,66.6,66.6,0.0,surface
10B,1W85,B,B:D,Nt,False,False,1,1,51.5,51.5,0.0,surface
10B,1W85,B,B:D,Ct,False,False,324,324,80.0,58.0,22.0,rim
10B,1W85,D,B:D,Nt,False,False,1,1,43.3,43.3,0.0,surface
10B,1W85,D,B:D,Ct,False,False,324,324,79.8,56.9,22.9,rim
11A,1W4V,A,A:B,Nt,True,False,-11,NA,NA,NA,NA,NA
11A,1W4V,A,A:B,Ct,False,False,107,110,117.6,117.6,0.0,surface
11A,1W4V,B,A:B,Nt,True,False,-11,NA,NA,NA,NA,NA
11A,1W4V,B,A:B,Ct,False,False,107,110,116.7,116.7,0.0,surface
12A,3PRN,A,A:C,Nt,False,False,1,1,80.0,80.0,0.0,surface
12A,3PRN,A,A:C,Ct,False,False,289,289,62.0,13.8,48.2,core
12A,3PRN,C,A:C,Nt,False,False,1,1,80.0,66.9,13.1,rim
12A,3PRN,C,A:C,Ct,False,False,289,289,62.0,62.0,0.0,surface
13A,1BH9,A,A:B,Nt,False,False,31,1,94.2,67.4,26.8,rim
13A,1BH9,A,A:B,Ct,False,False,75,45,105.5,105.5,0.0,surface
13A,1BH9,B,A:B,Nt,False,False,113,1,100.0,100.0,0.0,surface
13A,1BH9,B,A:B,Ct,False,False,201,89,107.0,62.7,44.3,rim
14A,2Q9O,A,A:B,Nt,False,False,1,1,71.6,71.6,0.0,surface
14A,2Q9O,A,A:B,Ct,False,False,559,558,2.4,2.4,0.0,interior
14A,2Q9O,B,A:B,Nt,False,False,1,1,73.6,73.6,0.0,surface
14A,2Q9O,B,A:B,Ct,False,False,559,558,0.9,0.9,0.0,interior
18C,2GIG,C,C:D,Nt,False,False,2,1,37.5,37.5,0.0,surface
18C,2GIG,C,C:D,Ct,True,False,258,NA,NA,NA,NA,NA
18C,2GIG,D,C:D,Nt,False,False,2,1,39.0,39.0,0.0,surface
18C,2GIG,D,C:D,Ct,True,False,258,NA,NA,NA,NA,NA
19A,2GIB,A,A:B,Nt,True,False,268,NA,NA,NA,NA,NA
19A,2GIB,A,A:B,Ct,True,False,370,NA,NA,NA,NA,NA
19A,2GIB,B,A:B,Nt,True,False,268,NA,NA,NA,NA,NA
19A,2GIB,B,A:B,Ct,True,False,370,NA,NA,NA,NA,NA
20D,2GIA,C,D:C,Nt,True,False,20,NA,NA,NA,NA,NA
20D,2GIA,C,D:C,Ct,True,False,206,NA,NA,NA,NA,NA
20D,2GIA,D,D:C,Nt,True,False,30,NA,NA,NA,NA,NA
20D,2GIA,D,D:C,Ct,True,False,224,NA,NA,NA,NA,NA
1A,2GIA,A,A:C,Nt,True,False,30,NA,NA,NA,NA,NA
1A,2GIA,A,A:C,Ct,True,False,224,NA,NA,NA,NA,NA
1A,2GIA,C,A:C,Nt,True,False,20,NA,NA,NA,NA,NA
1A,2GIA,C,A:C,Ct,True,False,206,NA,NA,NA,NA,NA
2C,2GIX,C,C:B,Nt,True,False,40,NA,NA,NA,NA,NA
2C,2GIX,C,C:B,Ct,True,False,371,NA,NA,NA,NA,NA
2C,2GIX,B,C:B,Nt,True,False,40,NA,NA,NA,NA,NA
2C,2GIX,B,C:B,Ct,True,False,371,NA,NA,NA,NA,NA
3A,2GIY,A,A:B,Nt,True,False,212,NA,NA,NA,NA,NA
3A,2GIY,A,A:B,Ct,True,False,402,NA,NA,NA,NA,NA
3A,2GIY,B,A:B,Nt,True,False,212,NA,NA,NA,NA,NA
3A,2GIY,B,A:B,Ct,True,False,402,NA,NA,NA,NA,NA
4A,1QKM,A,A:B,Nt,True,False,255,NA,NA,NA,NA,NA
4A,1QKM,A,A:B,Ct,True,False,509,NA,NA,NA,NA,NA
4A,1QKM,B,A:B,Nt,True,False,255,NA,NA,NA,NA,NA
4A,1QKM,B,A:B,Ct,True,False,509,NA,NA,NA,NA,NA
5A,3I67,A,A:B,Nt,False,False,1,1,121.4,121.4,0.0,surface
5A,3I67,A,A:B,Ct,False,False,124,124,54.4,4.5,49.9,core
5A,3I67,B,A:B,Nt,False,False,1,1,121.4,121.4,0.0,surface
5A,3I67,B,A:B,Ct,False,False,124,124,54.4,4.5,49.9,core
6A,1R5A,A,A:B,Nt,True,False,1,NA,NA,NA,NA,NA
6A,1R5A,A,A:B,Ct,True,False,218,NA,NA,NA,NA,NA
6A,1R5A,B,A:B,Nt,True,False,1,NA,NA,NA,NA,NA
6A,1R5A,B,A:B,Ct,True,False,218,NA,NA,NA,NA,NA
7A,1R5J,A,A:B,Nt,True,False,-5,NA,NA,NA,NA,NA
7A,1R5J,A,A:B,Ct,True,False,331,NA,NA,NA,NA,NA
7A,1R5J,B,A:B,Nt,True,False,-5,NA,NA,NA,NA,NA
7A,1R5J,B,A:B,Ct,True,False,331,NA,NA,NA,NA,NA
8A,1R5T,A,A:C,Nt,True,False,1,NA,NA,NA,NA,NA
8A,1R5T,A,A:C,Ct,False,False,142,141,137.3,137.3,0.0,surface
8A,1R5T,C,A:C,Nt,True,False,1,NA,NA,NA,NA,NA
8A,1R5T,C,A:C,Ct,True,False,142,NA,NA,NA,NA,NA
9A,1R5T,A,A:B,Nt,True,False,1,NA,NA,NA,NA,NA
9A,1R5T,A,A:B,Ct,False,False,142,141,137.3,127.4,9.9,rim
9A,1R5T,B,A:B,Nt,False,False,1,1,116.3,116.3,0.0,surface
9A,1R5T,B,A:B,Ct,True,False,142,NA,NA,NA,NA,NA
10C,1WWJ,C,C:D,Nt,False,False,2001,1,109.8,109.8,0.0,surface
10C,1WWJ,C,C:D,Ct,True,False,2105,NA,NA,NA,NA,NA
10C,1WWJ,D,C:D,Nt,False,False,3001,1,124.9,124.9,0.0,surface
10C,1WWJ,D,C:D,Ct,True,False,3105,NA,NA,NA,NA,NA
11A,1WWJ,A,A:D,Nt,False,False,1,1,59.2,59.2,0.0,surface
11A,1WWJ,A,A:D,Ct,True,False,105,NA,NA,NA,NA,NA
11A,1WWJ,D,A:D,Nt,False,False,3001,1,124.9,84.0,40.9,rim
11A,1WWJ,D,A:D,Ct,True,False,3105,NA,NA,NA,NA,NA
12A,2GI3,A,A:B,Nt,False,False,0,1,127.0,127.0,0.0,surface
12A,2GI3,A,A:B,Ct,False,False,475,452,82.6,82.6,0.0,surface
12A,2GI3,B,A:B,Nt,False,False,0,1,127.0,127.0,0.0,surface
12A,2GI3,B,A:B,Ct,False,False,475,452,82.6,82.6,0.0,surface
13A,2GI7,A,A:B,Nt,True,False,0,NA,NA,NA,NA,NA
13A,2GI7,A,A:B,Ct,False,False,183,182,121.1,89.7,31.4,rim
13A,2GI7,B,A:B,Nt,False,False,0,1,145.5,145.5,0.0,surface
13A,2GI7,B,A:B,Ct,False,False,183,167,121.8,52.0,69.8,rim
14C,3L8W,C,C:D,Nt,False,False,1,1,145.4,51.9,93.5,rim
14C,3L8W,C,C:D,Ct,False,False,295,295,140.9,109.2,31.7,rim
14C,3L8W,D,C:D,Nt,False,False,1,1,145.4,51.9,93.5,rim
14C,3L8W,D,C:D,Ct,False,False,295,295,140.9,109.2,31.7,rim
15C,1R53,C,C:D,Nt,False,False,1,1,120.6,49.2,71.4,rim
15C,1R53,C,C:D,Ct,True,True,382,NA,NA,NA,NA,NA
15C,1R53,D,C:D,Nt,False,False,1,1,120.6,49.2,71.4,rim
15C,1R53,D,C:D,Ct,True,True,382,NA,NA,NA,NA,NA
16B,1R53,B,B:D,Nt,False,False,1,1,120.6,65.9,54.7,rim
16B,1R53,B,B:D,Ct,True,True,382,NA,NA,NA,NA,NA
16B,1R53,D,B:D,Nt,False,False,1,1,120.6,65.9,54.7,rim
16B,1R53,D,B:D,Ct,True,True,382,NA,NA,NA,NA,NA
17B,1R53,C,B:C,Nt,False,False,1,1,120.6,120.6,0.0,surface
17B,1R53,C,B:C,Ct,True,True,382,NA,NA,NA,NA,NA
17B,1R53,B,B:C,Nt,False,False,1,1,120.6,120.6,0.0,surface
17B,1R53,B,B:C,Ct,True,True,382,NA,NA,NA,NA,NA
18A,3H3N,A,A:B,Nt,True,False,1,NA,NA,NA,NA,NA
18A,3H3N,A,A:B,Ct,True,False,506,NA,NA,NA,NA,NA
18A,3H3N,B,A:B,Nt,True,False,1,NA,NA,NA,NA,NA
18A,3H3N,B,A:B,Ct,True,False,506,NA,NA,NA,NA,NA
19A,1F6K,A,A:B,Nt,False,False,1,1,82.0,82.0,0.0,surface
19A,1F6K,A,A:B,Ct,False,False,293,293,98.1,98.1,0.0,surface
19A,1F6K,B,A:B,Nt,False,False,1,1,82.0,82.0,0.0,surface
19A,1F6K,B,A:B,Ct,False,False,293,293,98.1,98.1,0.0,surface
20B,1F6K,B,B:D,Nt,False,False,1,1,82.0,82.0,0.0,surface
20B,1F6K,B,B:D,Ct,False,False,293,293,98.1,98.1,0.0,surface
20B,1F6K,D,B:D,Nt,False,False,1,1,66.9,66.9,0.0,surface
20B,1F6K,D,B:D,Ct,False,False,293,285,100.0,100.0,0.0,surface
1A,1F75,A,A:B,Nt,True,False,1,NA,NA,NA,NA,NA
1A,1F75,A,A:B,Ct,True,False,249,NA,NA,NA,NA,NA
1A,1F75,B,A:B,Nt,True,False,1,NA,NA,NA,NA,NA
1A,1F75,B,A:B,Ct,True,False,249,NA,NA,NA,NA,NA
2A,2J7N,A,A:B,Nt,True,False,381,NA,NA,NA,NA,NA
2A,2J7N,A,A:B,Ct,True,False,1402,NA,NA,NA,NA,NA
2A,2J7N,B,A:B,Nt,True,False,381,NA,NA,NA,NA,NA
2A,2J7N,B,A:B,Ct,True,False,1402,NA,NA,NA,NA,NA
3A,1KBL,A,A:B,Nt,False,False,2,1,83.0,83.0,0.0,surface
3A,1KBL,A,A:B,Ct,True,False,874,NA,NA,NA,NA,NA
3A,1KBL,B,A:B,Nt,False,False,2,1,83.0,83.0,0.0,surface
3A,1KBL,B,A:B,Ct,True,False,874,NA,NA,NA,NA,NA
4A,3PM6,A,A:B,Nt,True,True,-3,NA,NA,NA,NA,NA
4A,3PM6,A,A:B,Ct,True,False,302,NA,NA,NA,NA,NA
4A,3PM6,B,A:B,Nt,True,True,-3,NA,NA,NA,NA,NA
4A,3PM6,B,A:B,Ct,True,False,302,NA,NA,NA,NA,NA
5A,3PM7,A,A:B,Nt,False,False,2,2,73.7,73.7,0.0,surface
5A,3PM7,A,A:B,Ct,True,False,80,NA,NA,NA,NA,NA
5A,3PM7,B,A:B,Nt,True,False,2,NA,NA,NA,NA,NA
5A,3PM7,B,A:B,Ct,True,False,80,NA,NA,NA,NA,NA
6A,3PM8,A,A:B,Nt,True,True,317,NA,NA,NA,NA,NA
6A,3PM8,A,A:B,Ct,True,False,513,NA,NA,NA,NA,NA
6A,3PM8,B,A:B,Nt,True,True,317,NA,NA,NA,NA,NA
6A,3PM8,B,A:B,Ct,True,False,513,NA,NA,NA,NA,NA
7A,3PM9,A,A:B,Nt,True,False,0,NA,NA,NA,NA,NA
7A,3PM9,A,A:B,Ct,False,False,475,465,28.6,20.9,7.7,core
7A,3PM9,B,A:B,Nt,True,False,0,NA,NA,NA,NA,NA
7A,3PM9,B,A:B,Ct,False,False,475,465,28.5,20.6,7.9,core
8A,2DI3,A,A:B,Nt,True,False,1,NA,NA,NA,NA,NA
8A,2DI3,A,A:B,Ct,True,True,239,NA,NA,NA,NA,NA
8A,2DI3,B,A:B,Nt,True,False,1,NA,NA,NA,NA,NA
8A,2DI3,B,A:B,Ct,True,True,239,NA,NA,NA,NA,NA
9B,1F7D,C,B:C,Nt,False,False,1,1,46.3,46.3,0.0,surface
9B,1F7D,C,B:C,Ct,True,False,136,NA,NA,NA,NA,NA
9B,1F7D,B,B:C,Nt,False,False,1,1,46.3,6.9,39.4,core
9B,1F7D,B,B:C,Ct,True,False,136,NA,NA,NA,NA,NA
10C,2DI4,C,C:D,Nt,True,False,397,NA,NA,NA,NA,NA
10C,2DI4,C,C:D,Ct,True,False,634,NA,NA,NA,NA,NA
10C,2DI4,D,C:D,Nt,True,False,397,NA,NA,NA,NA,NA
10C,2DI4,D,C:D,Ct,True,False,634,NA,NA,NA,NA,NA
11C,2VL0,C,C:B,Nt,True,False,1,NA,NA,NA,NA,NA
11C,2VL0,C,C:B,Ct,True,False,321,NA,NA,NA,NA,NA
11C,2VL0,B,C:B,Nt,True,False,1,NA,NA,NA,NA,NA
11C,2VL0,B,C:B,Ct,True,False,321,NA,NA,NA,NA,NA
12A,3PMD,A,A:B,Nt,False,True,-2,1,165.7,165.7,0.0,surface
12A,3PMD,A,A:B,Ct,False,False,150,153,89.8,89.8,0.0,surface
12A,3PMD,B,A:B,Nt,False,True,-2,1,165.7,165.7,0.0,surface
12A,3PMD,B,A:B,Ct,False,False,150,153,89.8,89.8,0.0,surface
14A,2QX0,A,A:B,Nt,False,False,1,1,73.2,73.2,0.0,surface
14A,2QX0,A,A:B,Ct,False,False,159,159,36.2,36.2,0.0,surface
14A,2QX0,B,A:B,Nt,False,False,1,1,68.5,68.5,0.0,surface
14A,2QX0,B,A:B,Ct,False,False,159,159,39.1,39.1,0.0,surface
15A,3PMR,A,A:B,Nt,True,True,343,NA,NA,NA,NA,NA
15A,3PMR,A,A:B,Ct,True,False,561,NA,NA,NA,NA,NA
15A,3PMR,B,A:B,Nt,True,True,343,NA,NA,NA,NA,NA
15A,3PMR,B,A:B,Ct,True,False,561,NA,NA,NA,NA,NA
16A,1OF8,A,A:B,Nt,True,False,1,NA,NA,NA,NA,NA
16A,1OF8,A,A:B,Ct,True,False,370,NA,NA,NA,NA,NA
16A,1OF8,B,A:B,Nt,True,False,1,NA,NA,NA,NA,NA
16A,1OF8,B,A:B,Ct,True,False,370,NA,NA,NA,NA,NA
17C,1NG0,C,C:B,Nt,True,False,1,NA,NA,NA,NA,NA
17C,1NG0,C,C:B,Ct,False,False,253,218,81.3,47.5,33.8,rim
17C,1NG0,B,C:B,Nt,True,False,1,NA,NA,NA,NA,NA
17C,1NG0,B,C:B,Ct,False,False,253,192,82.5,82.5,0.0,surface
18A,1BEC,A,A:B,Nt,False,False,3,1,71.0,71.0,0.0,surface
18A,1BEC,A,A:B,Ct,False,False,246,238,87.1,87.1,0.0,surface
18A,1BEC,B,A:B,Nt,False,False,3,1,71.0,71.0,0.0,surface
18A,1BEC,B,A:B,Ct,False,False,246,238,87.1,87.1,0.0,surface
19A,3MZ1,A,A:B,Nt,True,True,-1,NA,NA,NA,NA,NA
19A,3MZ1,A,A:B,Ct,True,False,298,NA,NA,NA,NA,NA
19A,3MZ1,B,A:B,Nt,True,True,-1,NA,NA,NA,NA,NA
19A,3MZ1,B,A:B,Ct,True,False,298,NA,NA,NA,NA,NA
20A,2XEU,A,A:B,Nt,False,True,1,1,122.2,119.4,2.8,rim
20A,2XEU,A,A:B,Ct,False,False,64,64,42.0,18.9,23.1,core
20A,2XEU,B,A:B,Nt,False,True,1,1,121.9,119.1,2.8,rim
20A,2XEU,B,A:B,Ct,False,False,64,64,41.7,19.0,22.7,core
1A,3NDO,A,A:B,Nt,True,True,-3,NA,NA,NA,NA,NA
1A,3NDO,A,A:B,Ct,False,False,227,225,93.0,93.0,0.0,surface
1A,3NDO,B,A:B,Nt,True,True,-3,NA,NA,NA,NA,NA
1A,3NDO,B,A:B,Ct,False,False,227,225,92.7,92.7,0.0,surface
2I,3NG0,I,I:K,Nt,True,False,1,NA,NA,NA,NA,NA
2I,3NG0,I,I:K,Ct,False,False,473,465,104.4,104.4,0.0,surface
2I,3NG0,K,I:K,Nt,True,False,1,NA,NA,NA,NA,NA
2I,3NG0,K,I:K,Ct,False,False,473,465,104.4,104.4,0.0,surface
3F,3NG0,I,F:I,Nt,True,False,1,NA,NA,NA,NA,NA
3F,3NG0,I,F:I,Ct,False,False,473,465,104.4,9.3,95.1,core
3F,3NG0,F,F:I,Nt,True,False,1,NA,NA,NA,NA,NA
3F,3NG0,F,F:I,Ct,False,False,473,465,104.4,9.3,95.1,core
4A,3K7M,A,A:B,Nt,False,False,1,1,55.5,55.5,0.0,surface
4A,3K7M,A,A:B,Ct,True,True,431,NA,NA,NA,NA,NA
4A,3K7M,B,A:B,Nt,False,False,1,1,55.5,55.5,0.0,surface
4A,3K7M,B,A:B,Ct,True,True,431,NA,NA,NA,NA,NA
5A,1VL4,A,A:B,Nt,True,False,-11,NA,NA,NA,NA,NA
5A,1VL4,A,A:B,Ct,True,False,435,NA,NA,NA,NA,NA
5A,1VL4,B,A:B,Nt,True,False,-11,NA,NA,NA,NA,NA
5A,1VL4,B,A:B,Ct,True,False,435,NA,NA,NA,NA,NA
6A,1VL7,A,A:B,Nt,True,False,-11,NA,NA,NA,NA,NA
6A,1VL7,A,A:B,Ct,False,False,145,135,119.1,33.2,85.9,rim
6A,1VL7,B,A:B,Nt,True,False,-11,NA,NA,NA,NA,NA
6A,1VL7,B,A:B,Ct,False,False,145,135,122.7,36.4,86.3,rim
7A,1VL6,A,A:B,Nt,True,False,-10,NA,NA,NA,NA,NA
7A,1VL6,A,A:B,Ct,False,False,376,377,61.3,61.3,0.0,surface
7A,1VL6,B,A:B,Nt,True,False,-10,NA,NA,NA,NA,NA
7A,1VL6,B,A:B,Ct,False,False,376,355,68.9,68.9,0.0,surface
1A,1VLH,A,A:B,Nt,True,False,-11,NA,NA,NA,NA,NA
1A,1VLH,A,A:B,Ct,True,False,161,NA,NA,NA,NA,NA
1A,1VLH,B,A:B,Nt,True,False,-11,NA,NA,NA,NA,NA
1A,1VLH,B,A:B,Ct,True,False,161,NA,NA,NA,NA,NA
2A,1VLJ,A,A:B,Nt,True,False,-11,NA,NA,NA,NA,NA
2A,1VLJ,A,A:B,Ct,False,False,395,398,52.0,52.0,0.0,surface
2A,1VLJ,B,A:B,Nt,True,False,-11,NA,NA,NA,NA,NA
2A,1VLJ,B,A:B,Ct,False,False,395,400,51.5,51.5,0.0,surface
4W,1VLG,X,W:X,Nt,True,False,-11,NA,NA,NA,NA,NA
4W,1VLG,X,W:X,Ct,False,False,164,164,103.1,103.1,0.0,surface
4W,1VLG,W,W:X,Nt,True,False,-11,NA,NA,NA,NA,NA
4W,1VLG,W,W:X,Ct,False,False,164,164,103.1,103.1,0.0,surface
5U,1VLG,U,U:V,Nt,True,False,-11,NA,NA,NA,NA,NA
5U,1VLG,U,U:V,Ct,False,False,164,164,109.8,109.8,0.0,surface
5U,1VLG,V,U:V,Nt,True,False,-11,NA,NA,NA,NA,NA
5U,1VLG,V,U:V,Ct,False,False,164,164,103.1,103.1,0.0,surface
6E,1VLG,E,E:N,Nt,True,False,-11,NA,NA,NA,NA,NA
6E,1VLG,E,E:N,Ct,False,False,164,164,108.9,108.9,0.0,surface
6E,1VLG,N,E:N,Nt,True,False,-11,NA,NA,NA,NA,NA
6E,1VLG,N,E:N,Ct,False,False,164,164,106.6,106.6,0.0,surface
7A,1VLA,A,A:B,Nt,True,False,-10,NA,NA,NA,NA,NA
7A,1VLA,A,A:B,Ct,False,False,138,144,125.2,125.2,0.0,surface
7A,1VLA,B,A:B,Nt,True,False,-10,NA,NA,NA,NA,NA
7A,1VLA,B,A:B,Ct,False,False,138,142,118.1,118.1,0.0,surface
8A,1VLC,A,A:B,Nt,True,False,-11,NA,NA,NA,NA,NA
8A,1VLC,A,A:B,Ct,False,False,354,362,38.1,38.1,0.0,surface
8A,1VLC,B,A:B,Nt,True,False,-11,NA,NA,NA,NA,NA
8A,1VLC,B,A:B,Ct,False,False,354,362,38.1,38.1,0.0,surface
9A,3NGS,A,A:F,Nt,False,False,1,1,88.6,88.6,0.0,surface
9A,3NGS,A,A:F,Ct,False,False,151,151,132.6,132.6,0.0,surface
9A,3NGS,F,A:F,Nt,False,False,1,1,81.4,81.4,0.0,surface
9A,3NGS,F,A:F,Ct,False,False,151,151,123.3,73.2,50.1,rim
10A,3NGS,A,A:C,Nt,False,False,1,1,88.6,88.6,0.0,surface
10A,3NGS,A,A:C,Ct,False,False,151,151,132.6,132.6,0.0,surface
10A,3NGS,C,A:C,Nt,True,False,1,NA,NA,NA,NA,NA
10A,3NGS,C,A:C,Ct,False,False,151,150,124.7,124.7,0.0,surface
11A,2I7S,A,A:B,Nt,False,False,1,1,139.8,139.8,0.0,surface
11A,2I7S,A,A:B,Ct,False,False,128,128,71.6,71.6,0.0,surface
11A,2I7S,B,A:B,Nt,True,False,401,NA,NA,NA,NA,NA
11A,2I7S,B,A:B,Ct,True,False,528,NA,NA,NA,NA,NA
12C,1UDR,C,C:D,Nt,True,False,1,NA,NA,NA,NA,NA
12C,1UDR,C,C:D,Ct,False,False,129,125,60.7,60.7,0.0,surface
12C,1UDR,D,C:D,Nt,True,False,1,NA,NA,NA,NA,NA
12C,1UDR,D,C:D,Ct,False,False,129,126,54.9,54.9,0.0,surface
13A,1UDR,A,A:D,Nt,True,False,1,NA,NA,NA,NA,NA
13A,1UDR,A,A:D,Ct,False,False,129,126,64.0,49.8,14.2,rim
13A,1UDR,D,A:D,Nt,True,False,1,NA,NA,NA,NA,NA
13A,1UDR,D,A:D,Ct,False,False,129,126,54.9,44.6,10.3,rim
14A,2IS3,A,A:B,Nt,True,False,2,NA,NA,NA,NA,NA
14A,2IS3,A,A:B,Ct,True,False,215,NA,NA,NA,NA,NA
14A,2IS3,B,A:B,Nt,True,False,2,NA,NA,NA,NA,NA
14A,2IS3,B,A:B,Ct,True,False,215,NA,NA,NA,NA,NA
15A,1VLS,A,A:B,Nt,False,False,35,1,93.7,93.7,0.0,surface
15A,1VLS,A,A:B,Ct,False,False,180,146,86.2,50.5,35.7,rim
15A,1VLS,B,A:B,Nt,False,False,35,1,93.7,93.7,0.0,surface
15A,1VLS,B,A:B,Ct,False,False,180,146,86.2,50.5,35.7,rim
16A,3NGX,A,A:B,Nt,True,False,1,NA,NA,NA,NA,NA
16A,3NGX,A,A:B,Ct,False,False,276,275,81.9,81.9,0.0,surface
16A,3NGX,B,A:B,Nt,True,False,1,NA,NA,NA,NA,NA
16A,3NGX,B,A:B,Ct,False,False,276,275,76.8,76.8,0.0,surface
17B,1VLQ,B,B:F,Nt,True,False,-10,NA,NA,NA,NA,NA
17B,1VLQ,B,B:F,Ct,True,False,325,NA,NA,NA,NA,NA
17B,1VLQ,F,B:F,Nt,True,False,-10,NA,NA,NA,NA,NA
17B,1VLQ,F,B:F,Ct,True,False,325,NA,NA,NA,NA,NA
18E,1VLQ,E,E:F,Nt,True,False,-10,NA,NA,NA,NA,NA
18E,1VLQ,E,E:F,Ct,True,False,325,NA,NA,NA,NA,NA
18E,1VLQ,F,E:F,Nt,True,False,-10,NA,NA,NA,NA,NA
18E,1VLQ,F,E:F,Ct,True,False,325,NA,NA,NA,NA,NA
19C,1VLQ,C,C:B,Nt,True,False,-10,NA,NA,NA,NA,NA
19C,1VLQ,C,C:B,Ct,True,False,325,NA,NA,NA,NA,NA
19C,1VLQ,B,C:B,Nt,True,False,-10,NA,NA,NA,NA,NA
19C,1VLQ,B,C:B,Ct,True,False,325,NA,NA,NA,NA,NA
20A,3BL9,A,A:B,Nt,True,True,37,NA,NA,NA,NA,NA
20A,3BL9,A,A:B,Ct,True,False,337,NA,NA,NA,NA,NA
20A,3BL9,B,A:B,Nt,True,True,37,NA,NA,NA,NA,NA
20A,3BL9,B,A:B,Ct,True,False,337,NA,NA,NA,NA,NA
1A,2FP4,A,A:B,Nt,False,False,2,1,79.5,79.5,0.0,surface
1A,2FP4,A,A:B,Ct,False,False,306,305,52.0,52.0,0.0,surface
1A,2FP4,B,A:B,Nt,False,False,1,1,18.2,18.2,0.0,interior
1A,2FP4,B,A:B,Ct,True,False,395,NA,NA,NA,NA,NA
2B,1NOY,C,B:C,Nt,True,False,1,NA,NA,NA,NA,NA
2B,1NOY,C,B:C,Ct,True,False,388,NA,NA,NA,NA,NA
2B,1NOY,B,B:C,Nt,True,False,1,NA,NA,NA,NA,NA
2B,1NOY,B,B:C,Ct,True,False,388,NA,NA,NA,NA,NA
3A,1EUV,A,A:B,Nt,False,False,401,1,168.2,168.2,0.0,surface
3A,1EUV,A,A:B,Ct,False,False,621,221,74.9,74.9,0.0,surface
3A,1EUV,B,A:B,Nt,True,False,13,NA,NA,NA,NA,NA
3A,1EUV,B,A:B,Ct,False,False,98,79,155.8,3.7,152.1,core
4A,1NOW,A,A:B,Nt,True,False,50,NA,NA,NA,NA,NA
4A,1NOW,A,A:B,Ct,True,False,556,NA,NA,NA,NA,NA
4A,1NOW,B,A:B,Nt,True,False,50,NA,NA,NA,NA,NA
4A,1NOW,B,A:B,Ct,True,False,556,NA,NA,NA,NA,NA
5C,1NOV,C,C:B,Nt,True,False,6,NA,NA,NA,NA,NA
5C,1NOV,C,C:B,Ct,False,False,363,324,32.9,32.9,0.0,surface
5C,1NOV,B,C:B,Nt,True,False,9,NA,NA,NA,NA,NA
5C,1NOV,B,C:B,Ct,False,False,363,309,35.2,35.2,0.0,surface
6E,1DXE,E,E:F,Nt,True,False,1,NA,NA,NA,NA,NA
6E,1DXE,E,E:F,Ct,False,False,256,253,98.3,98.3,0.0,surface
6E,1DXE,F,E:F,Nt,True,False,1,NA,NA,NA,NA,NA
6E,1DXE,F,E:F,Ct,False,False,256,253,98.3,98.3,0.0,surface
7C,1DXE,C,C:F,Nt,True,False,1,NA,NA,NA,NA,NA
7C,1DXE,C,C:F,Ct,False,False,256,253,105.4,78.2,27.2,rim
7C,1DXE,F,C:F,Nt,True,False,1,NA,NA,NA,NA,NA
7C,1DXE,F,C:F,Ct,False,False,256,253,98.3,98.3,0.0,surface
8A,1DXE,A,A:F,Nt,True,False,1,NA,NA,NA,NA,NA
8A,1DXE,A,A:F,Ct,False,False,256,253,105.4,105.4,0.0,surface
8A,1DXE,F,A:F,Nt,True,False,1,NA,NA,NA,NA,NA
8A,1DXE,F,A:F,Ct,False,False,256,253,98.3,98.3,0.0,surface
9A,3LKB,A,A:B,Nt,True,True,1,NA,NA,NA,NA,NA
9A,3LKB,A,A:B,Ct,True,True,392,NA,NA,NA,NA,NA
9A,3LKB,B,A:B,Nt,True,True,1,NA,NA,NA,NA,NA
9A,3LKB,B,A:B,Ct,True,True,392,NA,NA,NA,NA,NA
10A,1UZX,A,A:B,Nt,True,False,-8,NA,NA,NA,NA,NA
10A,1UZX,A,A:B,Ct,True,False,161,NA,NA,NA,NA,NA
10A,1UZX,B,A:B,Nt,False,False,1,1,31.4,31.4,0.0,surface
10A,1UZX,B,A:B,Ct,True,False,76,NA,NA,NA,NA,NA
11A,1GZC,A,A:B,Nt,False,False,1,1,70.9,70.9,0.0,surface
11A,1GZC,A,A:B,Ct,False,False,239,239,88.4,88.4,0.0,surface
11A,1GZC,B,A:B,Nt,False,False,1,1,70.9,70.9,0.0,surface
11A,1GZC,B,A:B,Ct,False,False,239,239,88.4,88.4,0.0,surface
12A,3MJO,A,A:B,Nt,False,False,2,1,107.4,74.6,32.8,rim
12A,3MJO,A,A:B,Ct,False,False,297,296,98.4,98.4,0.0,surface
12A,3MJO,B,A:B,Nt,False,False,2,1,130.6,130.6,0.0,surface
12A,3MJO,B,A:B,Ct,False,False,297,296,107.2,107.2,0.0,surface
13C,3LKE,C,C:B,Nt,True,True,1,NA,NA,NA,NA,NA
13C,3LKE,C,C:B,Ct,True,True,263,NA,NA,NA,NA,NA
13C,3LKE,B,C:B,Nt,True,True,1,NA,NA,NA,NA,NA
13C,3LKE,B,C:B,Ct,True,True,263,NA,NA,NA,NA,NA
14A,1UZM,A,A:B,Nt,True,False,1,NA,NA,NA,NA,NA
14A,1UZM,A,A:B,Ct,True,False,247,NA,NA,NA,NA,NA
14A,1UZM,B,A:B,Nt,True,False,1,NA,NA,NA,NA,NA
14A,1UZM,B,A:B,Ct,True,False,247,NA,NA,NA,NA,NA
15B,1UZM,B,B:D,Nt,True,False,1,NA,NA,NA,NA,NA
15B,1UZM,B,B:D,Ct,True,False,247,NA,NA,NA,NA,NA
15B,1UZM,D,B:D,Nt,True,False,1,NA,NA,NA,NA,NA
15B,1UZM,D,B:D,Ct,True,False,247,NA,NA,NA,NA,NA
16B,1GK8,H,B:H,Nt,False,False,2,1,126.5,68.8,57.7,rim
16B,1GK8,H,B:H,Ct,True,False,140,NA,NA,NA,NA,NA
16B,1GK8,B,B:H,Nt,True,False,1,NA,NA,NA,NA,NA
16B,1GK8,B,B:H,Ct,False,False,475,465,43.3,43.3,0.0,surface
17L,1GK8,L,L:N,Nt,True,False,1,NA,NA,NA,NA,NA
17L,1GK8,L,L:N,Ct,False,False,475,461,44.6,44.6,0.0,surface
17L,1GK8,N,L:N,Nt,False,False,2,1,126.9,126.9,0.0,surface
17L,1GK8,N,L:N,Ct,True,False,140,NA,NA,NA,NA,NA
18B,1GK8,I,B:I,Nt,False,False,2,1,126.4,126.4,0.0,surface
18B,1GK8,I,B:I,Ct,True,False,140,NA,NA,NA,NA,NA
18B,1GK8,B,B:I,Nt,True,False,1,NA,NA,NA,NA,NA
18B,1GK8,B,B:I,Ct,False,False,475,465,43.3,43.3,0.0,surface
19P,1GK8,P,P:J,Nt,False,False,2,1,127.3,127.3,0.0,surface
19P,1GK8,P,P:J,Ct,True,False,140,NA,NA,NA,NA,NA
19P,1GK8,J,P:J,Nt,False,False,2,1,126.4,121.4,5.0,rim
19P,1GK8,J,P:J,Ct,True,False,140,NA,NA,NA,NA,NA
20A,3MR7,A,A:B,Nt,True,False,-2,NA,NA,NA,NA,NA
20A,3MR7,A,A:B,Ct,True,False,186,NA,NA,NA,NA,NA
20A,3MR7,B,A:B,Nt,True,False,-2,NA,NA,NA,NA,NA
20A,3MR7,B,A:B,Ct,True,False,186,NA,NA,NA,NA,NA
1A,1UZG,A,A:B,Nt,False,False,1,1,0.0,0.0,0.0,interior
1A,1UZG,A,A:B,Ct,False,False,392,392,98.3,98.3,0.0,surface
1A,1UZG,B,A:B,Nt,False,False,1,1,0.0,0.0,0.0,interior
1A,1UZG,B,A:B,Ct,False,False,392,392,98.2,98.2,0.0,surface
2E,1UZB,E,E:F,Nt,False,False,1,1,73.3,73.3,0.0,surface
2E,1UZB,E,E:F,Ct,False,False,516,516,85.7,85.7,0.0,surface
2E,1UZB,F,E:F,Nt,False,False,1,1,73.2,73.2,0.0,surface
2E,1UZB,F,E:F,Ct,False,False,516,516,85.7,85.7,0.0,surface
3C,1UZB,C,C:F,Nt,False,False,1,1,71.7,71.7,0.0,surface
3C,1UZB,C,C:F,Ct,False,False,516,516,85.1,82.3,2.8,rim
3C,1UZB,F,C:F,Nt,False,False,1,1,73.2,73.2,0.0,surface
3C,1UZB,F,C:F,Ct,False,False,516,516,85.7,82.7,3.0,rim
4A,3Q4G,A,A:B,Nt,False,True,-2,1,100.2,100.2,0.0,surface
4A,3Q4G,A,A:B,Ct,False,False,276,266,94.7,88.6,6.1,rim
4A,3Q4G,B,A:B,Nt,False,True,-2,1,130.5,130.5,0.0,surface
4A,3Q4G,B,A:B,Ct,False,False,276,257,98.0,89.5,8.5,rim
5A,3Q4H,A,A:B,Nt,True,True,0,NA,NA,NA,NA,NA
5A,3Q4H,A,A:B,Ct,True,False,97,NA,NA,NA,NA,NA
5A,3Q4H,B,A:B,Nt,True,True,0,NA,NA,NA,NA,NA
5A,3Q4H,B,A:B,Ct,True,False,97,NA,NA,NA,NA,NA
6A,3Q4O,A,A:B,Nt,True,True,-10,NA,NA,NA,NA,NA
6A,3Q4O,A,A:B,Ct,True,False,185,NA,NA,NA,NA,NA
6A,3Q4O,B,A:B,Nt,True,True,-10,NA,NA,NA,NA,NA
6A,3Q4O,B,A:B,Ct,True,False,185,NA,NA,NA,NA,NA
7C,1X9M,C,C:D,Nt,False,False,1,1,10.9,10.9,0.0,interior
7C,1X9M,C,C:D,Ct,False,False,704,675,53.7,53.7,0.0,surface
7C,1X9M,D,C:D,Nt,True,False,1,NA,NA,NA,NA,NA
7C,1X9M,D,C:D,Ct,True,False,108,NA,NA,NA,NA,NA
8A,3OOM,A,A:B,Nt,True,True,199,NA,NA,NA,NA,NA
8A,3OOM,A,A:B,Ct,False,False,499,297,97.6,97.6,0.0,surface
8A,3OOM,B,A:B,Nt,True,True,199,NA,NA,NA,NA,NA
8A,3OOM,B,A:B,Ct,False,False,499,297,97.6,97.6,0.0,surface
9A,2PTZ,A,A:B,Nt,True,True,-2,NA,NA,NA,NA,NA
9A,2PTZ,A,A:B,Ct,False,False,429,431,67.9,67.9,0.0,surface
9A,2PTZ,B,A:B,Nt,True,True,-2,NA,NA,NA,NA,NA
9A,2PTZ,B,A:B,Ct,False,False,429,431,67.9,67.9,0.0,surface
10A,1DYS,A,A:B,Nt,True,False,1,NA,NA,NA,NA,NA
10A,1DYS,A,A:B,Ct,True,False,348,NA,NA,NA,NA,NA
10A,1DYS,B,A:B,Nt,True,False,1,NA,NA,NA,NA,NA
10A,1DYS,B,A:B,Ct,True,False,348,NA,NA,NA,NA,NA
11B,2PUJ,B,B:D,Nt,True,False,1,NA,NA,NA,NA,NA
11B,2PUJ,B,B:D,Ct,False,False,286,283,41.9,41.9,0.0,surface
11B,2PUJ,D,B:D,Nt,True,False,1,NA,NA,NA,NA,NA
11B,2PUJ,D,B:D,Ct,False,False,286,283,41.9,41.9,0.0,surface
12C,2PUJ,C,C:D,Nt,True,False,1,NA,NA,NA,NA,NA
12C,2PUJ,C,C:D,Ct,False,False,286,283,41.9,30.6,11.3,rim
12C,2PUJ,D,C:D,Nt,True,False,1,NA,NA,NA,NA,NA
12C,2PUJ,D,C:D,Ct,False,False,286,283,41.9,30.6,11.3,rim
13A,1OAC,A,A:B,Nt,True,False,1,NA,NA,NA,NA,NA
13A,1OAC,A,A:B,Ct,True,False,727,NA,NA,NA,NA,NA
13A,1OAC,B,A:B,Nt,True,False,1,NA,NA,NA,NA,NA
13A,1OAC,B,A:B,Ct,False,False,727,722,100.8,100.8,0.0,surface
14C,3LLZ,C,C:D,Nt,False,False,1,1,80.8,80.8,0.0,surface
14C,3LLZ,C,C:D,Ct,False,False,133,133,95.6,95.6,0.0,surface
14C,3LLZ,D,C:D,Nt,False,False,1,1,80.8,80.8,0.0,surface
14C,3LLZ,D,C:D,Ct,False,False,133,133,95.6,95.6,0.0,surface
15B,3LLZ,C,B:C,Nt,False,False,1,1,80.8,80.8,0.0,surface
15B,3LLZ,C,B:C,Ct,False,False,133,133,95.6,95.6,0.0,surface
15B,3LLZ,B,B:C,Nt,False,False,1,1,80.8,80.8,0.0,surface
15B,3LLZ,B,B:C,Ct,False,False,133,133,95.6,95.6,0.0,surface
16B,3LLU,B,B:D,Nt,True,True,42,NA,NA,NA,NA,NA
16B,3LLU,B,B:D,Ct,False,False,237,177,65.3,65.3,0.0,surface
16B,3LLU,D,B:D,Nt,True,True,42,NA,NA,NA,NA,NA
16B,3LLU,D,B:D,Ct,False,False,237,177,65.3,62.4,2.9,rim
17A,2OLC,A,A:B,Nt,True,False,1,NA,NA,NA,NA,NA
17A,2OLC,A,A:B,Ct,True,False,397,NA,NA,NA,NA,NA
17A,2OLC,B,A:B,Nt,True,False,1,NA,NA,NA,NA,NA
17A,2OLC,B,A:B,Ct,True,False,397,NA,NA,NA,NA,NA
18A,3LLW,A,A:B,Nt,True,False,-1,NA,NA,NA,NA,NA
18A,3LLW,A,A:B,Ct,True,False,309,NA,NA,NA,NA,NA
18A,3LLW,B,A:B,Nt,True,False,-1,NA,NA,NA,NA,NA
18A,3LLW,B,A:B,Ct,True,False,309,NA,NA,NA,NA,NA
19B,2O9G,B,B:D,Nt,False,False,-2,1,60.1,0.0,60.1,core
19B,2O9G,B,B:D,Ct,True,False,231,NA,NA,NA,NA,NA
19B,2O9G,D,B:D,Nt,False,False,-2,1,60.1,60.1,0.0,surface
19B,2O9G,D,B:D,Ct,True,False,231,NA,NA,NA,NA,NA
20A,3LLS,A,A:B,Nt,True,True,-20,NA,NA,NA,NA,NA
20A,3LLS,A,A:B,Ct,False,False,454,404,75.3,22.7,52.6,core
20A,3LLS,B,A:B,Nt,True,True,-20,NA,NA,NA,NA,NA
20A,3LLS,B,A:B,Ct,False,False,454,402,78.3,22.7,55.6,core
1A,3LLM,A,A:B,Nt,False,False,329,1,97.6,97.6,0.0,surface
1A,3LLM,A,A:B,Ct,False,False,563,235,20.3,20.3,0.0,interior
1A,3LLM,B,A:B,Nt,False,False,329,1,96.2,96.2,0.0,surface
1A,3LLM,B,A:B,Ct,False,False,563,235,19.8,19.8,0.0,interior
2A,3ABH,A,A:B,Nt,True,True,-6,NA,NA,NA,NA,NA
2A,3ABH,A,A:B,Ct,True,False,305,NA,NA,NA,NA,NA
2A,3ABH,B,A:B,Nt,True,True,-6,NA,NA,NA,NA,NA
2A,3ABH,B,A:B,Ct,True,False,305,NA,NA,NA,NA,NA
3F,2E74,J,F:J,Nt,False,False,1,1,104.3,104.3,0.0,surface
3F,2E74,J,F:J,Ct,False,False,32,32,68.8,26.3,42.5,rim
3F,2E74,F,F:J,Nt,False,False,1,1,52.1,52.1,0.0,surface
3F,2E74,F,F:J,Ct,True,False,289,NA,NA,NA,NA,NA
4F,2E74,L,F:L,Nt,False,False,1,1,110.6,54.0,56.6,rim
4F,2E74,L,F:L,Ct,True,False,35,NA,NA,NA,NA,NA
4F,2E74,F,F:L,Nt,False,False,1,1,52.1,52.1,0.0,surface
4F,2E74,F,F:L,Ct,True,False,289,NA,NA,NA,NA,NA
5J,2E74,J,J:L,Nt,False,False,1,1,104.3,89.1,15.2,rim
5J,2E74,J,J:L,Ct,False,False,32,32,68.8,68.8,0.0,surface
5J,2E74,L,J:L,Nt,False,False,1,1,110.6,110.6,0.0,surface
5J,2E74,L,J:L,Ct,True,False,35,NA,NA,NA,NA,NA
6H,1DYN,H,H:P,Nt,True,False,1,NA,NA,NA,NA,NA
6H,1DYN,H,H:P,Ct,True,False,125,NA,NA,NA,NA,NA
6H,1DYN,P,H:P,Nt,True,False,1,NA,NA,NA,NA,NA
6H,1DYN,P,H:P,Ct,True,False,125,NA,NA,NA,NA,NA
7H,1DYN,H,H:L,Nt,True,False,1,NA,NA,NA,NA,NA
7H,1DYN,H,H:L,Ct,True,False,125,NA,NA,NA,NA,NA
7H,1DYN,L,H:L,Nt,True,False,1,NA,NA,NA,NA,NA
7H,1DYN,L,H:L,Ct,True,False,125,NA,NA,NA,NA,NA
8O,1DYN,P,O:P,Nt,True,False,1,NA,NA,NA,NA,NA
8O,1DYN,P,O:P,Ct,True,False,125,NA,NA,NA,NA,NA
8O,1DYN,O,O:P,Nt,True,False,1,NA,NA,NA,NA,NA
8O,1DYN,O,O:P,Ct,True,False,125,NA,NA,NA,NA,NA
9F,1DYN,H,F:H,Nt,True,False,1,NA,NA,NA,NA,NA
9F,1DYN,H,F:H,Ct,True,False,125,NA,NA,NA,NA,NA
9F,1DYN,F,F:H,Nt,True,False,1,NA,NA,NA,NA,NA
9F,1DYN,F,F:H,Ct,True,False,125,NA,NA,NA,NA,NA
10A,1W6N,A,A:B,Nt,False,False,1001,1,155.8,148.3,7.5,rim
10A,1W6N,A,A:B,Ct,False,False,1134,134,97.0,75.5,21.5,rim
10A,1W6N,B,A:B,Nt,False,False,2001,1,139.7,139.7,0.0,surface
10A,1W6N,B,A:B,Ct,False,False,2134,134,69.3,63.7,5.6,rim
11A,3HZA,A,A:C,Nt,True,True,-19,NA,NA,NA,NA,NA
11A,3HZA,A,A:C,Ct,False,False,154,162,66.2,66.2,0.0,surface
11A,3HZA,C,A:C,Nt,True,True,-19,NA,NA,NA,NA,NA
11A,3HZA,C,A:C,Ct,False,False,154,162,66.2,36.5,29.7,rim
12A,1HFS,A,A:B,Nt,False,False,88,1,150.5,106.6,43.9,rim
12A,1HFS,A,A:B,Ct,False,False,247,160,64.5,64.5,0.0,surface
12A,1HFS,B,A:B,Nt,False,False,88,1,150.5,106.6,43.9,rim
12A,1HFS,B,A:B,Ct,False,False,247,160,64.5,64.5,0.0,surface
13A,2B4H,A,A:B,Nt,True,True,226,NA,NA,NA,NA,NA
13A,2B4H,A,A:B,Ct,True,False,479,NA,NA,NA,NA,NA
13A,2B4H,B,A:B,Nt,True,True,226,NA,NA,NA,NA,NA
13A,2B4H,B,A:B,Ct,True,False,479,NA,NA,NA,NA,NA
14A,3EGV,A,A:B,Nt,False,False,1,1,39.6,15.9,23.7,core
14A,3EGV,A,A:B,Ct,False,False,254,254,26.2,26.2,0.0,surface
14A,3EGV,B,A:B,Nt,False,False,2,1,96.4,70.4,26.0,rim
14A,3EGV,B,A:B,Ct,True,False,147,NA,NA,NA,NA,NA
15A,2OI9,A,A:C,Nt,False,False,1,1,83.7,83.7,0.0,surface
15A,2OI9,A,A:C,Ct,True,False,179,NA,NA,NA,NA,NA
15A,2OI9,C,A:C,Nt,False,False,1,1,78.5,78.5,0.0,surface
15A,2OI9,C,A:C,Ct,True,False,128,NA,NA,NA,NA,NA
16A,2OI9,A,A:B,Nt,False,False,1,1,83.7,83.7,0.0,surface
16A,2OI9,A,A:B,Ct,True,False,179,NA,NA,NA,NA,NA
16A,2OI9,B,A:B,Nt,False,False,1,1,78.7,78.7,0.0,surface
16A,2OI9,B,A:B,Ct,True,False,118,NA,NA,NA,NA,NA
17A,2OJP,A,A:B,Nt,False,False,1,1,71.8,71.8,0.0,surface
17A,2OJP,A,A:B,Ct,False,False,292,290,43.3,43.3,0.0,surface
17A,2OJP,B,A:B,Nt,True,False,1,NA,NA,NA,NA,NA
17A,2OJP,B,A:B,Ct,False,False,292,290,52.4,52.4,0.0,surface
18A,2E7J,A,A:B,Nt,True,False,1,NA,NA,NA,NA,NA
18A,2E7J,A,A:B,Ct,False,False,371,344,96.9,96.9,0.0,surface
18A,2E7J,B,A:B,Nt,True,False,1,NA,NA,NA,NA,NA
18A,2E7J,B,A:B,Ct,False,False,371,344,85.6,85.6,0.0,surface
19B,2POC,B,B:D,Nt,True,False,346,NA,NA,NA,NA,NA
19B,2POC,B,B:D,Ct,True,False,712,NA,NA,NA,NA,NA
19B,2POC,D,B:D,Nt,True,False,346,NA,NA,NA,NA,NA
19B,2POC,D,B:D,Ct,True,False,712,NA,NA,NA,NA,NA
20C,2POC,C,C:D,Nt,True,False,346,NA,NA,NA,NA,NA
20C,2POC,C,C:D,Ct,True,False,712,NA,NA,NA,NA,NA
20C,2POC,D,C:D,Nt,True,False,346,NA,NA,NA,NA,NA
20C,2POC,D,C:D,Ct,True,False,712,NA,NA,NA,NA,NA
1A,2POC,A,A:D,Nt,True,False,346,NA,NA,NA,NA,NA
1A,2POC,A,A:D,Ct,True,False,712,NA,NA,NA,NA,NA
1A,2POC,D,A:D,Nt,True,False,346,NA,NA,NA,NA,NA
1A,2POC,D,A:D,Ct,True,False,712,NA,NA,NA,NA,NA
2A,1QKS,A,A:B,Nt,True,False,1,NA,NA,NA,NA,NA
2A,1QKS,A,A:B,Ct,False,False,567,559,4.2,4.2,0.0,interior
2A,1QKS,B,A:B,Nt,True,False,1,NA,NA,NA,NA,NA
2A,1QKS,B,A:B,Ct,False,False,567,559,4.3,4.3,0.0,interior
3A,1F6Y,A,A:B,Nt,False,False,1,1,12.5,12.5,0.0,interior
3A,1F6Y,A,A:B,Ct,False,False,262,258,57.3,57.3,0.0,surface
3A,1F6Y,B,A:B,Nt,False,False,1,1,11.5,11.5,0.0,interior
3A,1F6Y,B,A:B,Ct,False,False,262,258,55.0,55.0,0.0,surface
4A,3F3K,A,A:B,Nt,True,False,2,NA,NA,NA,NA,NA
4A,3F3K,A,A:B,Ct,True,False,265,NA,NA,NA,NA,NA
4A,3F3K,B,A:B,Nt,True,False,2,1,112.4,112.4,0.0,surface
4A,3F3K,B,A:B,Ct,True,False,265,NA,NA,NA,NA,NA
5A,2Z6F,A,A:B,Nt,True,True,534,NA,NA,NA,NA,NA
5A,2Z6F,A,A:B,Ct,True,False,664,NA,NA,NA,NA,NA
5A,2Z6F,B,A:B,Nt,True,True,534,NA,NA,NA,NA,NA
5A,2Z6F,B,A:B,Ct,True,False,664,NA,NA,NA,NA,NA
6A,2PUZ,A,A:B,Nt,True,False,3,NA,NA,NA,NA,NA
6A,2PUZ,A,A:B,Ct,True,False,421,NA,NA,NA,NA,NA
6A,2PUZ,B,A:B,Nt,True,False,3,NA,NA,NA,NA,NA
6A,2PUZ,B,A:B,Ct,True,False,421,NA,NA,NA,NA,NA
7A,3LL3,A,A:B,Nt,True,True,0,1,108.8,108.8,0.0,surface
7A,3LL3,A,A:B,Ct,True,False,502,NA,NA,NA,NA,NA
7A,3LL3,B,A:B,Nt,True,True,0,NA,NA,NA,NA,NA
7A,3LL3,B,A:B,Ct,True,False,502,NA,NA,NA,NA,NA
8A,1DBQ,A,A:B,Nt,True,False,53,NA,NA,NA,NA,NA
8A,1DBQ,A,A:B,Ct,False,False,341,276,102.6,102.6,0.0,surface
8A,1DBQ,B,A:B,Nt,True,False,53,NA,NA,NA,NA,NA
8A,1DBQ,B,A:B,Ct,False,False,341,276,98.7,98.7,0.0,surface
9A,2E7Y,A,A:B,Nt,False,False,1,1,71.2,71.2,0.0,surface
9A,2E7Y,A,A:B,Ct,False,False,280,272,27.0,27.0,0.0,surface
9A,2E7Y,B,A:B,Nt,False,False,1,1,67.6,67.6,0.0,surface
9A,2E7Y,B,A:B,Ct,False,False,280,269,26.1,26.1,0.0,surface
10A,1WBF,A,A:B,Nt,True,False,0,NA,NA,NA,NA,NA
10A,1WBF,A,A:B,Ct,True,False,241,NA,NA,NA,NA,NA
10A,1WBF,B,A:B,Nt,True,False,0,NA,NA,NA,NA,NA
10A,1WBF,B,A:B,Ct,True,False,241,NA,NA,NA,NA,NA
11A,2E7U,A,A:B,Nt,False,False,1,1,46.4,46.4,0.0,surface
11A,2E7U,A,A:B,Ct,False,False,424,424,18.1,18.1,0.0,interior
11A,2E7U,B,A:B,Nt,False,False,1,1,46.4,46.4,0.0,surface
11A,2E7U,B,A:B,Ct,False,False,424,424,18.1,18.1,0.0,interior
12A,2Z6R,A,A:B,Nt,True,False,1,NA,NA,NA,NA,NA
12A,2Z6R,A,A:B,Ct,False,False,265,264,122.2,122.2,0.0,surface
12A,2Z6R,B,A:B,Nt,False,False,1,1,44.8,44.8,0.0,surface
12A,2Z6R,B,A:B,Ct,False,False,265,265,46.3,46.3,0.0,surface
13C,2E7P,C,C:D,Nt,True,False,1,NA,NA,NA,NA,NA
13C,2E7P,C,C:D,Ct,False,False,116,115,105.6,105.6,0.0,surface
13C,2E7P,D,C:D,Nt,True,False,1,NA,NA,NA,NA,NA
13C,2E7P,D,C:D,Ct,True,False,116,NA,NA,NA,NA,NA
14A,2E7P,A,A:D,Nt,True,False,1,NA,NA,NA,NA,NA
14A,2E7P,A,A:D,Ct,True,False,116,NA,NA,NA,NA,NA
14A,2E7P,D,A:D,Nt,True,False,1,NA,NA,NA,NA,NA
14A,2E7P,D,A:D,Ct,True,False,116,NA,NA,NA,NA,NA
15A,1BKP,A,A:B,Nt,False,False,2,1,44.7,44.7,0.0,surface
15A,1BKP,A,A:B,Ct,False,False,279,278,76.1,76.1,0.0,surface
15A,1BKP,B,A:B,Nt,False,False,2,1,44.9,44.9,0.0,surface
15A,1BKP,B,A:B,Ct,False,False,279,278,75.1,75.1,0.0,surface
16A,1BR1,A,A:B,Nt,False,False,2,1,121.6,121.6,0.0,surface
16A,1BR1,A,A:B,Ct,False,False,821,787,106.7,106.7,0.0,surface
16A,1BR1,B,A:B,Nt,True,False,1,NA,NA,NA,NA,NA
16A,1BR1,B,A:B,Ct,False,False,150,148,115.4,57.6,57.8,rim
17B,2CEV,B,B:D,Nt,True,False,1,NA,NA,NA,NA,NA
17B,2CEV,B,B:D,Ct,False,False,299,298,109.6,21.8,87.8,core
17B,2CEV,D,B:D,Nt,True,False,1,NA,NA,NA,NA,NA
17B,2CEV,D,B:D,Ct,False,False,299,298,109.5,109.5,0.0,surface
18C,2CEV,C,C:D,Nt,True,False,1,NA,NA,NA,NA,NA
18C,2CEV,C,C:D,Ct,False,False,299,298,109.5,109.5,0.0,surface
18C,2CEV,D,C:D,Nt,True,False,1,NA,NA,NA,NA,NA
18C,2CEV,D,C:D,Ct,False,False,299,298,109.5,109.5,0.0,surface
19A,1BSL,A,A:B,Nt,False,False,1,1,38.1,38.1,0.0,surface
19A,1BSL,A,A:B,Ct,True,False,324,NA,NA,NA,NA,NA
19A,1BSL,B,A:B,Nt,False,False,1,1,39.4,39.4,0.0,surface
19A,1BSL,B,A:B,Ct,False,False,324,324,99.3,99.3,0.0,surface
20B,1BSM,B,B:D,Nt,False,False,1,1,109.2,109.2,0.0,surface
20B,1BSM,B,B:D,Ct,False,False,201,201,93.4,93.4,0.0,surface
20B,1BSM,D,B:D,Nt,False,False,1,1,113.7,113.7,0.0,surface
20B,1BSM,D,B:D,Ct,False,False,201,201,99.0,99.0,0.0,surface
1B,1BSM,C,B:C,Nt,False,False,1,1,113.7,113.7,0.0,surface
1B,1BSM,C,B:C,Ct,False,False,201,201,99.0,66.0,33.0,rim
1B,1BSM,B,B:C,Nt,False,False,1,1,109.2,109.2,0.0,surface
1B,1BSM,B,B:C,Ct,False,False,201,201,93.4,93.4,0.0,surface
2A,2VK8,A,A:B,Nt,True,False,1,NA,NA,NA,NA,NA
2A,2VK8,A,A:B,Ct,False,False,563,562,110.9,69.1,41.8,rim
2A,2VK8,B,A:B,Nt,True,False,1,NA,NA,NA,NA,NA
2A,2VK8,B,A:B,Ct,False,False,563,562,109.9,66.9,43.0,rim
3A,1E6U,A,A:B,Nt,True,False,1,NA,NA,NA,NA,NA
3A,1E6U,A,A:B,Ct,True,False,321,NA,NA,NA,NA,NA
3A,1E6U,B,A:B,Nt,True,False,1,NA,NA,NA,NA,NA
3A,1E6U,B,A:B,Ct,True,False,321,NA,NA,NA,NA,NA
4A,2QY6,A,A:B,Nt,True,True,19,NA,NA,NA,NA,NA
4A,2QY6,A,A:B,Ct,True,True,275,NA,NA,NA,NA,NA
4A,2QY6,B,A:B,Nt,True,True,19,NA,NA,NA,NA,NA
4A,2QY6,B,A:B,Ct,True,True,275,NA,NA,NA,NA,NA
5E,1SX5,E,E:F,Nt,False,False,2,1,81.9,81.9,0.0,surface
5E,1SX5,E,E:F,Ct,False,False,245,244,27.6,27.6,0.0,surface
5E,1SX5,F,E:F,Nt,False,False,2,1,77.7,77.7,0.0,surface
5E,1SX5,F,E:F,Ct,False,False,245,238,72.4,72.4,0.0,surface
6A,1N46,A,A:B,Nt,True,False,204,NA,NA,NA,NA,NA
6A,1N46,A,A:B,Ct,False,False,461,248,117.9,117.9,0.0,surface
6A,1N46,B,A:B,Nt,True,False,204,NA,NA,NA,NA,NA
6A,1N46,B,A:B,Ct,False,False,461,239,124.8,124.8,0.0,surface
7A,2HFT,A,A:B,Nt,False,False,1,1,142.6,142.6,0.0,surface
7A,2HFT,A,A:B,Ct,False,False,211,205,123.7,123.7,0.0,surface
7A,2HFT,B,A:B,Nt,False,False,1,1,142.6,142.6,0.0,surface
7A,2HFT,B,A:B,Ct,False,False,211,205,123.7,123.7,0.0,surface
8A,2HFK,A,A:B,Nt,True,False,-20,NA,NA,NA,NA,NA
8A,2HFK,A,A:B,Ct,True,False,298,NA,NA,NA,NA,NA
8A,2HFK,B,A:B,Nt,True,False,-20,NA,NA,NA,NA,NA
8A,2HFK,B,A:B,Ct,True,False,298,NA,NA,NA,NA,NA
9A,2HFN,A,A:C,Nt,True,False,1,NA,NA,NA,NA,NA
9A,2HFN,A,A:C,Ct,False,False,153,149,24.0,24.0,0.0,interior
9A,2HFN,C,A:C,Nt,True,False,1,NA,NA,NA,NA,NA
9A,2HFN,C,A:C,Ct,True,False,153,NA,NA,NA,NA,NA
10A,2HFN,A,A:B,Nt,True,False,1,NA,NA,NA,NA,NA
10A,2HFN,A,A:B,Ct,False,False,153,149,24.0,24.0,0.0,interior
10A,2HFN,B,A:B,Nt,True,False,1,NA,NA,NA,NA,NA
10A,2HFN,B,A:B,Ct,True,False,153,NA,NA,NA,NA,NA
11A,2QYA,A,A:B,Nt,True,True,-1,NA,NA,NA,NA,NA
11A,2QYA,A,A:B,Ct,True,True,122,NA,NA,NA,NA,NA
11A,2QYA,B,A:B,Nt,True,True,-1,NA,NA,NA,NA,NA
11A,2QYA,B,A:B,Ct,True,True,122,NA,NA,NA,NA,NA
12A,2QYB,A,A:B,Nt,True,True,-1,NA,NA,NA,NA,NA
12A,2QYB,A,A:B,Ct,True,False,179,NA,NA,NA,NA,NA
12A,2QYB,B,A:B,Nt,True,True,-1,NA,NA,NA,NA,NA
12A,2QYB,B,A:B,Ct,True,False,179,NA,NA,NA,NA,NA
13A,2QYC,A,A:B,Nt,False,False,0,1,173.4,173.4,0.0,surface
13A,2QYC,A,A:B,Ct,True,False,102,NA,NA,NA,NA,NA
13A,2QYC,B,A:B,Nt,False,False,0,1,163.3,163.3,0.0,surface
13A,2QYC,B,A:B,Ct,True,False,102,NA,NA,NA,NA,NA
14A,2QYG,A,A:B,Nt,True,True,-19,NA,NA,NA,NA,NA
14A,2QYG,A,A:B,Ct,True,False,432,NA,NA,NA,NA,NA
14A,2QYG,B,A:B,Nt,True,True,-19,NA,NA,NA,NA,NA
14A,2QYG,B,A:B,Ct,True,False,432,NA,NA,NA,NA,NA
15A,2QYH,A,A:B,Nt,True,False,2,1,137.1,137.1,0.0,surface
15A,2QYH,A,A:B,Ct,True,False,258,NA,NA,NA,NA,NA
15A,2QYH,B,A:B,Nt,True,False,2,NA,NA,NA,NA,NA
15A,2QYH,B,A:B,Ct,True,False,258,NA,NA,NA,NA,NA
16A,3I29,A,A:B,Nt,False,False,16,1,0.6,0.6,0.0,interior
16A,3I29,A,A:B,Ct,False,False,245,223,49.7,49.7,0.0,surface
16A,3I29,B,A:B,Nt,True,True,-3,NA,NA,NA,NA,NA
16A,3I29,B,A:B,Ct,True,False,183,NA,NA,NA,NA,NA
17A,2VKJ,A,A:B,Nt,False,True,24,1,143.7,117.1,26.6,rim
17A,2VKJ,A,A:B,Ct,False,False,129,106,75.6,75.6,0.0,surface
17A,2VKJ,B,A:B,Nt,False,True,24,1,158.1,158.1,0.0,surface
17A,2VKJ,B,A:B,Ct,False,False,129,106,89.2,89.2,0.0,surface
18A,2PW3,A,A:B,Nt,False,False,86,1,120.1,120.1,0.0,surface
18A,2PW3,A,A:B,Ct,False,False,412,327,117.6,117.6,0.0,surface
18A,2PW3,B,A:B,Nt,True,False,86,NA,NA,NA,NA,NA
18A,2PW3,B,A:B,Ct,False,False,412,325,127.7,127.7,0.0,surface
19A,1FP2,A,A:B,Nt,True,False,1,NA,NA,NA,NA,NA
19A,1FP2,A,A:B,Ct,False,False,352,345,10.3,10.3,0.0,interior
19A,1FP2,B,A:B,Nt,True,False,1,NA,NA,NA,NA,NA
19A,1FP2,B,A:B,Ct,False,False,352,345,10.3,10.3,0.0,interior
20A,2QYP,A,A:B,Nt,True,True,-2,NA,NA,NA,NA,NA
20A,2QYP,A,A:B,Ct,True,True,88,NA,NA,NA,NA,NA
20A,2QYP,B,A:B,Nt,False,True,-2,1,101.4,101.4,0.0,surface
20A,2QYP,B,A:B,Ct,True,True,88,NA,NA,NA,NA,NA
1A,2VKW,A,A:B,Nt,True,False,492,NA,NA,NA,NA,NA
1A,2VKW,A,A:B,Ct,True,False,700,NA,NA,NA,NA,NA
1A,2VKW,B,A:B,Nt,True,False,492,NA,NA,NA,NA,NA
1A,2VKW,B,A:B,Ct,True,False,700,NA,NA,NA,NA,NA
2B,2VKP,B,B:D,Nt,False,True,0,1,127.8,127.8,0.0,surface
2B,2VKP,B,B:D,Ct,False,False,108,103,109.0,60.7,48.3,rim
2B,2VKP,D,B:D,Nt,False,True,0,1,121.0,121.0,0.0,surface
2B,2VKP,D,B:D,Ct,False,False,108,109,129.3,128.0,1.3,rim
3B,2VKP,C,B:C,Nt,False,True,0,1,121.0,121.0,0.0,surface
3B,2VKP,C,B:C,Ct,False,False,108,109,129.3,129.3,0.0,surface
3B,2VKP,B,B:C,Nt,False,True,0,1,127.8,127.8,0.0,surface
3B,2VKP,B,B:C,Ct,False,False,108,103,109.0,109.0,0.0,surface
4C,2VKP,C,C:D,Nt,False,True,0,1,121.0,121.0,0.0,surface
4C,2VKP,C,C:D,Ct,False,False,108,109,129.3,129.3,0.0,surface
4C,2VKP,D,C:D,Nt,False,True,0,1,121.0,121.0,0.0,surface
4C,2VKP,D,C:D,Ct,False,False,108,109,129.3,129.3,0.0,surface
5A,2QYV,A,A:B,Nt,True,False,0,NA,NA,NA,NA,NA
5A,2QYV,A,A:B,Ct,False,False,486,472,59.9,59.9,0.0,surface
5A,2QYV,B,A:B,Nt,True,False,0,NA,NA,NA,NA,NA
5A,2QYV,B,A:B,Ct,False,False,486,470,58.9,58.9,0.0,surface
6A,2QYZ,A,A:B,Nt,True,True,1,NA,NA,NA,NA,NA
6A,2QYZ,A,A:B,Ct,True,True,139,NA,NA,NA,NA,NA
6A,2QYZ,B,A:B,Nt,True,True,1,NA,NA,NA,NA,NA
6A,2QYZ,B,A:B,Ct,True,True,139,NA,NA,NA,NA,NA
7B,2VNL,C,B:C,Nt,True,False,2,NA,NA,NA,NA,NA
7B,2VNL,C,B:C,Ct,True,False,152,NA,NA,NA,NA,NA
7B,2VNL,B,B:C,Nt,True,False,2,NA,NA,NA,NA,NA
7B,2VNL,B,B:C,Ct,True,False,152,NA,NA,NA,NA,NA
15B,2HF0,B,B:D,Nt,False,False,1,1,8.5,8.5,0.0,interior
15B,2HF0,B,B:D,Ct,False,False,316,316,82.7,82.7,0.0,surface
15B,2HF0,D,B:D,Nt,False,False,1,1,8.7,8.7,0.0,interior
15B,2HF0,D,B:D,Ct,False,False,316,316,46.5,46.5,0.0,surface
16A,2HF9,A,A:B,Nt,True,False,-4,NA,NA,NA,NA,NA
16A,2HF9,A,A:B,Ct,False,False,221,211,99.8,99.8,0.0,surface
16A,2HF9,B,A:B,Nt,True,False,-4,NA,NA,NA,NA,NA
16A,2HF9,B,A:B,Ct,True,False,221,NA,NA,NA,NA,NA
17A,2HG4,A,A:B,Nt,True,False,2,NA,NA,NA,NA,NA
17A,2HG4,A,A:B,Ct,True,False,917,NA,NA,NA,NA,NA
17A,2HG4,B,A:B,Nt,True,False,2,NA,NA,NA,NA,NA
17A,2HG4,B,A:B,Ct,True,False,917,NA,NA,NA,NA,NA
18A,1UDB,A,A:B,Nt,False,False,1,1,32.6,32.6,0.0,surface
18A,1UDB,A,A:B,Ct,False,False,338,338,119.5,119.5,0.0,surface
18A,1UDB,B,A:B,Nt,False,False,1,1,32.6,32.6,0.0,surface
18A,1UDB,B,A:B,Ct,False,False,338,338,119.5,119.5,0.0,surface
19A,2WS2,A,A:B,Nt,False,False,1,1,106.9,106.9,0.0,surface
19A,2WS2,A,A:B,Ct,False,False,204,204,58.0,58.0,0.0,surface
19A,2WS2,B,A:B,Nt,False,False,1,1,107.8,107.8,0.0,surface
19A,2WS2,B,A:B,Ct,False,False,204,204,83.3,83.3,0.0,surface
20A,2WDQ,A,A:B,Nt,False,False,1,1,55.9,55.9,0.0,surface
20A,2WDQ,A,A:B,Ct,False,False,588,588,10.3,10.3,0.0,interior
20A,2WDQ,B,A:B,Nt,False,False,1,1,54.6,54.6,0.0,surface
20A,2WDQ,B,A:B,Ct,False,False,238,238,101.7,101.7,0.0,surface
1C,2WDQ,C,C:B,Nt,True,False,1,NA,NA,NA,NA,NA
1C,2WDQ,C,C:B,Ct,True,False,129,NA,NA,NA,NA,NA
1C,2WDQ,B,C:B,Nt,False,False,1,1,54.6,54.6,0.0,surface
1C,2WDQ,B,C:B,Ct,False,False,238,238,101.7,101.7,0.0,surface
2C,2WDQ,C,C:D,Nt,True,False,1,NA,NA,NA,NA,NA
2C,2WDQ,C,C:D,Ct,True,False,129,NA,NA,NA,NA,NA
2C,2WDQ,D,C:D,Nt,True,False,1,NA,NA,NA,NA,NA
2C,2WDQ,D,C:D,Ct,False,False,115,105,46.0,28.4,17.6,rim
3B,2WDQ,B,B:D,Nt,False,False,1,1,54.6,54.6,0.0,surface
3B,2WDQ,B,B:D,Ct,False,False,238,238,101.7,80.5,21.2,rim
3B,2WDQ,D,B:D,Nt,True,False,1,NA,NA,NA,NA,NA
3B,2WDQ,D,B:D,Ct,False,False,115,105,46.0,46.0,0.0,surface
4C,1XEA,C,C:D,Nt,True,False,1,NA,NA,NA,NA,NA
4C,1XEA,C,C:D,Ct,True,False,323,NA,NA,NA,NA,NA
4C,1XEA,D,C:D,Nt,True,False,1,NA,NA,NA,NA,NA
4C,1XEA,D,C:D,Ct,True,False,323,NA,NA,NA,NA,NA
5A,1XEA,A,A:D,Nt,True,False,1,NA,NA,NA,NA,NA
5A,1XEA,A,A:D,Ct,True,False,323,NA,NA,NA,NA,NA
5A,1XEA,D,A:D,Nt,True,False,1,NA,NA,NA,NA,NA
5A,1XEA,D,A:D,Ct,True,False,323,NA,NA,NA,NA,NA
6A,1XKU,A,A:B,Nt,True,False,1,NA,NA,NA,NA,NA
6A,1XKU,A,A:B,Ct,True,False,330,NA,NA,NA,NA,NA
6A,1XKU,B,A:B,Nt,True,False,1,NA,NA,NA,NA,NA
6A,1XKU,B,A:B,Ct,True,False,330,NA,NA,NA,NA,NA
71,2WS9,1,1:3,Nt,False,False,1,1,90.2,58.3,31.9,rim
71,2WS9,1,1:3,Ct,False,False,246,246,107.4,107.4,0.0,surface
71,2WS9,3,1:3,Nt,False,False,1,1,128.4,128.4,0.0,surface
71,2WS9,3,1:3,Ct,False,False,226,226,111.3,35.8,75.5,rim
81,2WS9,1,1:2,Nt,False,False,1,1,90.2,90.2,0.0,surface
81,2WS9,1,1:2,Ct,False,False,246,246,107.4,107.4,0.0,surface
81,2WS9,2,1:2,Nt,True,False,1,NA,NA,NA,NA,NA
81,2WS9,2,1:2,Ct,False,False,230,200,116.5,116.5,0.0,surface
93,2WS9,3,3:2,Nt,False,False,1,1,128.4,128.4,0.0,surface
93,2WS9,3,3:2,Ct,False,False,226,226,111.3,111.3,0.0,surface
93,2WS9,2,3:2,Nt,True,False,1,NA,NA,NA,NA,NA
93,2WS9,2,3:2,Ct,False,False,230,200,116.5,116.5,0.0,surface
10A,1XEF,A,A:B,Nt,False,False,467,1,51.6,51.6,0.0,surface
10A,1XEF,A,A:B,Ct,False,False,707,241,110.5,76.8,33.7,rim
10A,1XEF,B,A:B,Nt,False,False,467,1,50.3,50.3,0.0,surface
10A,1XEF,B,A:B,Ct,False,False,707,241,113.5,105.1,8.4,rim
11A,3KTA,A,A:B,Nt,True,False,2,1,35.8,13.6,22.2,core
11A,3KTA,A,A:B,Ct,True,False,182,NA,NA,NA,NA,NA
11A,3KTA,B,A:B,Nt,True,False,1006,NA,NA,NA,NA,NA
11A,3KTA,B,A:B,Ct,False,False,1177,171,100.3,100.3,0.0,surface
12E,2DGK,E,E:F,Nt,True,False,15,NA,NA,NA,NA,NA
12E,2DGK,E,E:F,Ct,False,False,466,438,25.4,7.9,17.5,core
12E,2DGK,F,E:F,Nt,True,False,15,NA,NA,NA,NA,NA
12E,2DGK,F,E:F,Ct,False,False,466,438,25.4,9.8,15.6,core
13A,2DGK,A,A:F,Nt,True,False,15,NA,NA,NA,NA,NA
13A,2DGK,A,A:F,Ct,False,False,466,438,26.5,26.5,0.0,surface
13A,2DGK,F,A:F,Nt,True,False,15,NA,NA,NA,NA,NA
13A,2DGK,F,A:F,Ct,False,False,466,438,25.4,25.4,0.0,surface
14C,1NGM,C,C:D,Nt,True,False,61,NA,NA,NA,NA,NA
14C,1NGM,C,C:D,Ct,True,False,240,NA,NA,NA,NA,NA
14C,1NGM,D,C:D,Nt,True,False,435,NA,NA,NA,NA,NA
14C,1NGM,D,C:D,Ct,True,False,506,NA,NA,NA,NA,NA
15A,1XER,A,A:B,Nt,False,False,1,1,97.2,97.2,0.0,surface
15A,1XER,A,A:B,Ct,False,False,103,102,97.6,97.6,0.0,surface
15A,1XER,B,A:B,Nt,False,False,1,1,97.2,97.2,0.0,surface
15A,1XER,B,A:B,Ct,False,False,103,102,97.6,97.6,0.0,surface
16A,1XES,A,A:B,Nt,True,False,-19,NA,NA,NA,NA,NA
16A,1XES,A,A:B,Ct,True,False,393,NA,NA,NA,NA,NA
16A,1XES,B,A:B,Nt,True,False,-19,NA,NA,NA,NA,NA
16A,1XES,B,A:B,Ct,True,False,393,NA,NA,NA,NA,NA
17C,2PM7,C,C:D,Nt,True,False,365,NA,NA,NA,NA,NA
17C,2PM7,C,C:D,Ct,True,False,763,NA,NA,NA,NA,NA
17C,2PM7,D,C:D,Nt,True,False,2,1,71.4,31.2,40.2,rim
17C,2PM7,D,C:D,Ct,True,False,297,NA,NA,NA,NA,NA
18A,2PM7,A,A:C,Nt,True,False,365,NA,NA,NA,NA,NA
18A,2PM7,A,A:C,Ct,True,False,763,NA,NA,NA,NA,NA
18A,2PM7,C,A:C,Nt,True,False,365,NA,NA,NA,NA,NA
18A,2PM7,C,A:C,Ct,True,False,763,NA,NA,NA,NA,NA
19A,1B5Q,A,A:B,Nt,True,False,1,NA,NA,NA,NA,NA
19A,1B5Q,A,A:B,Ct,True,False,472,NA,NA,NA,NA,NA
19A,1B5Q,B,A:B,Nt,True,False,1,NA,NA,NA,NA,NA
19A,1B5Q,B,A:B,Ct,True,False,472,NA,NA,NA,NA,NA
20D,3MZK,C,D:C,Nt,True,True,980,NA,NA,NA,NA,NA
20D,3MZK,C,D:C,Ct,True,False,1420,NA,NA,NA,NA,NA
20D,3MZK,D,D:C,Nt,False,False,1,1,104.9,65.6,39.3,rim
20D,3MZK,D,D:C,Ct,False,False,297,297,103.0,55.8,47.2,rim
1C,3MZK,C,C:B,Nt,True,True,980,NA,NA,NA,NA,NA
1C,3MZK,C,C:B,Ct,True,False,1420,NA,NA,NA,NA,NA
1C,3MZK,B,C:B,Nt,True,True,980,NA,NA,NA,NA,NA
1C,3MZK,B,C:B,Ct,True,False,1420,NA,NA,NA,NA,NA
2B,2QRW,A,B:A,Nt,True,False,1,NA,NA,NA,NA,NA
2B,2QRW,A,B:A,Ct,True,False,128,NA,NA,NA,NA,NA
2B,2QRW,B,B:A,Nt,True,False,1,NA,NA,NA,NA,NA
[truncated: 2,928,753 more chars]
